# Supplementary material for: CTCF acetylation at lysine 20 is required for the early cardiac mesoderm differentiation of embryonic stem cells
Source: Cell Regen. 2022 Sep 19;11:34. doi: 10.1186/s13619-022-00131-w (PMC9482892; doi:10.1186/s13619-022-00131-w)
Supplement: Supplementary file 1 — Additional file 1. Supplementary tables [file 13619_2022_131_MOESM1_ESM.xlsx]

## Sheet: Table S1
Supplementary Table 1. Oligo sequences used for generating shRNA constructs.
Oligo Name	Forward	Reverse
PLKO.1-shhHDAC6-1#	CCGGCAACTTTGACTCCATCTATATCTCGAGATATAGATGGAGTCAAAGTTGTTTTTG	AATTCAAAAACAACTTTGACTCCATCTATATCTCGAGATATAGATGGAGTCAAAGTTG
PLKO.1-shhHDAC6-2#	CCGGCCTCACTGATCAGGCCATATTCTCGAGAATATGGCCTGATCAGTGAGGTTTTTG	AATTCAAAAACCTCACTGATCAGGCCATATTCTCGAGAATATGGCCTGATCAGTGAGG
PLKO.1-hMOF-1#	CCGGGCAAGCATGATGAGATCAACCCTCGAGGGTTGATCTCATCATGCTTGCTTTTTG	AATTCAAAAAGCAAGCATGATGAGATCAACCCTCGAGGGTTGATCTCATCATGCTTGC
PLKO.1-hMOF-2#	CCGGGCATGATGAGATCAACCATGTCTCGAGACATGGTTGATCTCATCATGCTTTTTG	AATTCAAAAAGCATGATGAGATCAACCATGTCTCGAGACATGGTTGATCTCATCATGC
PLKO.1-hMOF-3#	CCGGGCCTGGTATTTCTCACCATTCCTCGAGGAATGGTGAGAAATACCAGGCTTTTTG	AATTCAAAAAGCCTGGTATTTCTCACCATTCCTCGAGGAATGGTGAGAAATACCAGGC
PLKO.1 shCTCF1911	CCGGCAAGAATGAGAAGCGCTTTAACTCGAGTTAAAGCGCTTCTCATTCTTGTTTTTG	AATTCAAAAACAAGAATGAGAAGCGCTTTAACTCGAGTTAAAGCGCTTCTCATTCTTG

## Sheet: Table S2
Supplementary Table 2. Primer sequences used for plasmid generation.
Primer Name	Forward	Reverse
hCTCF-1	CACCGTAGTAATGTGGGCTACGGCA	AAACTGCCGTAGCCCACATTACTAC
hCTCF-2	CACCGTGTGGGCTACGGCATGGTAA	AAACTTACCATGCCGTAGCCCACAC
K20R-hCTCF	ACTTTTATTAAAGGAAGGGAGAGAAAGACTTACCA	TGGTAAGTCTTTCTCTCCCTTCCTTTAATAAAAGT
pGEX4T-2-hCTCF-N	CGGAATTCaaGAAGGTGATGCAGTCGAAGCCA	CCGCTCGAGaCTTCTTTACACCTTTCTTTTTA

## Sheet: Table S3
Supplementary Table 3. Sequences used for constructing Ctcf-K20R point mutation.
Primer Name	Forward	Reverse
Donor-mctcf1#	TGTCTGCACAGTGTACAATAG	ATCATACGGATACATCTCCCCTTCCTTTAT
Donor-mctcf2#	GTTCCTGATTATGCAATGGAAGGTGAGGCG	AAGTCTGGACAACCACAGAATGAA
Donor-mctcf+HA	TGCATAATCAGGAACATCATACGGATACAT	—
Identification of K20R mutation	TTCTCATTTGTAGTAAGAAAAGG	TCAGGAACATCATACGGATACAT
gRNA 1#	CACCGTGCCTGTGGGTTCTAAAGTGC	AAACGCACTTAGAACCCACAGGCAC
gRNA 2#	CACCGACTAAAATCATTTGAGTGGC	AAACGCCACTCAAATGATTTTAGTC

## Sheet: Table S4
Supplementary Table 4. Primer Sequences used for RT-qPCR assays.
Gene	Species	Forward	Reverse
CTCF	Human	GGAGCCTGCCGTAGAAATTG	TAGCTGTTGGCTGGTTCTGT
MOF	Human	GTCACGGTGGAGATCGGAGA	CCCTCCTGGTCGTTCACTC
Brachyury	Mouse	GAACCTCGGATTCACATCGTGAGA	ATCAAGGAAGGCTTTAGCAAATGGG
Oct4	Mouse	GAAGCAGAAGAGGATCACCTTG	TTCTTAAGGCTGAGCTGCAAG
Nanog	Mouse	TCCAGAAGAGGGCGTCAGAT	CAAATCCCAGCAACCACATG
Gapdh	Mouse	TGTGAGGGAGATGCTCAGTG	TGTTCCTACCCCCAATGTGT
Afp	Mouse	GCTCAGCGAGGAGAAATGG	CTTCACCAGGTTAATGAGAAGC
Nestin	Mouse	AGAGAAGCGCTGGAACAGAG	AGGTGTCTGCAACCGAGAGT
Ror2	Mouse	AATGAGTTCCCAAGCCGGAG	GAGCTGGTCTGTGTGGTGTT
Wnt3	Mouse	CAGTACACATCTCTGGCCTCC	TTCACACCTTCTGCTACGCT
Wnt11	Mouse	ACACTGTAAACAGCTGGAGGG	ACCTCTCTCCAGGTCAAGCA
Wnt5a	Mouse	AAAGGGAACGAATCCACGCT	CAGCACGTCTTGAGGCTACA
Olig2	Mouse	CAAATCTAATTCACATTCGGAAGGTTG	GACGATGGGCGACTAGACACC
Sox17	Mouse	CCGAGATGGGTCTTCCCTAC	CGTCAAATGTCGGGGTAGTT
Tbx5	Mouse	ATGGCCGATACAGATGAGGG	TTCGTGGAACTTCAGCCACAG
Myl7	Mouse	TCAGCTGCATTGACCAGAAC	CCCGAAGAGTGTGAGGAAGA
Flk1	Mouse	GGCGGTGGTGACAGTATCTT	GTCACTGACAGAGGCGATGA
Mesp1	Mouse	CCTTCGGAGGGAGTAGATC	AAAGCTTGTGCCTGCTTCA
Gata6	Mouse	GAACGTACCACCACCACCAT	CCATGTAGGGCGAGTAGGTC

## Sheet: Table S5
Supplementary Table 5. Significantly up- and downregulated genes in CTCF K20R EB cells compared with WT EB cells at day 4 after differentiation.
Upregulated genes
ensg	name	D4_WT_rep1	D4_WT_rep2	D4_K20R_rep1	D4_K20R_rep2	log2FoldChange	padj
ENSMUSG00000000094	Tbx4	2.04959	3.46333	31.0218	48.3811	3.8239	3.08e-08
ENSMUSG00000000126	Wnt9a	18.2087	17.0091	73.5439	75.9259	2.08781	1.11e-06
ENSMUSG00000000134	Tfe3	1314.29	1238.02	3063.57	2972.98	1.24284	6.6e-47
ENSMUSG00000000197	Nalcn	11.725	13.1993	51.2482	47.1985	1.97971	0.0127167
ENSMUSG00000000303	Cdh1	7650.03	7666.31	17798.4	18537.6	1.24633	4.35e-10
ENSMUSG00000000308	Ckmt1	85.0699	82.216	276.756	262.055	1.68796	5.58e-18
ENSMUSG00000000486	2022-09-01	36.0894	31.1359	69.6617	87.8949	1.22285	1.37e-08
ENSMUSG00000000594	Gm2a	207.682	202.191	426.854	427.012	1.05977	3.14e-18
ENSMUSG00000000606	Vmn2r88	0	1.78775	11.4755	12.9843	3.72817	0.007365
ENSMUSG00000000617	Grm6	94.7398	87.7776	233.832	241.552	1.38229	2.95e-05
ENSMUSG00000000708	Kat2b	148.618	142.248	277.961	314.945	1.02733	0.0215529
ENSMUSG00000000730	Dnmt3l	275.822	271.898	1578.57	1523.92	2.50238	5.74e-151
ENSMUSG00000000731	Aire	4.22217	3.55929	112.316	118.381	4.89929	5.56e-21
ENSMUSG00000000732	Icosl	147.693	150.682	309.803	297.115	1.02361	1.02e-09
ENSMUSG00000000791	Il12rb1	29.7212	28.3599	72.5087	86.5685	1.45544	0.00080379
ENSMUSG00000000948	Snrpn	1239.01	1305.43	3315.27	3640.75	1.44981	6.42e-69
ENSMUSG00000001166	Oas1c	13.6003	13.9852	47.2486	26.9551	1.41346	0.0131773
ENSMUSG00000001249	Hpn	95.7735	104.637	322.558	246.102	1.50357	2.07e-05
ENSMUSG00000001288	Rarg	700.062	718.554	2896.23	2897.93	2.02954	4.34e-162
ENSMUSG00000001348	Acp5	39.3773	41.3498	146.636	127.24	1.76019	1.28e-10
ENSMUSG00000001349	Cnn1	208.244	210.759	443.313	474.186	1.13075	1.14e-07
ENSMUSG00000001435	Col18a1	1347.03	1382.1	6931.49	7112.87	2.36317	1.35e-272
ENSMUSG00000001507	Itga3	199.89	198.105	1171.82	1175.64	2.56047	2.64e-70
ENSMUSG00000001510	Dlx3	9.56431	9.69775	32.2576	41.2402	1.93385	4.78e-05
ENSMUSG00000001542	Ell2	772.72	771.235	2135.65	2096.41	1.45474	1.01e-44
ENSMUSG00000001655	Hoxc13	11.1203	10.1791	25.6818	22.857	1.19026	0.02857
ENSMUSG00000001672	Marveld3	78.0197	75.2337	337.33	396.774	2.26004	3.19e-09
ENSMUSG00000001827	Folr1	16.3501	13.8067	53.5654	75.4219	2.09411	2.29e-07
ENSMUSG00000001901	Kcnh6	71.6891	75.9322	265.577	247.002	1.79451	5.37e-11
ENSMUSG00000001988	Npas1	43.5889	44.8542	104.911	103.337	1.23499	0.00517691
ENSMUSG00000002006	Pdzd4	837.914	844.892	4584.47	4664.9	2.45836	2.72e-228
ENSMUSG00000002032	Tmem25	5.77915	7.34848	23.52	27.6983	1.95758	0.00967364
ENSMUSG00000002076	Hsf2bp	43.7419	45.1917	294.813	236.338	2.5755	7.86e-36
ENSMUSG00000002083	Bbc3	451.621	450.803	1188.32	1353.88	1.49444	1.68e-39
ENSMUSG00000002190	Clgn	22.8942	23.4359	356.259	373.02	3.97576	1.03e-54
ENSMUSG00000002257	Def6	133.093	135.019	248.65	316.774	1.07475	2.75e-06
ENSMUSG00000002289	Angptl4	44.9254	46.0767	92.7005	134.275	1.31347	4.98e-06
ENSMUSG00000002341	Ncan	89.0628	87.3908	365.606	431.976	2.17713	3.76e-19
ENSMUSG00000002343	Armc6	424.179	457.158	1065.03	980.091	1.21321	1.31e-22
ENSMUSG00000002799	Jag2	267.698	271.207	785.274	858.051	1.60869	1.18e-36
ENSMUSG00000002847	Pla1a	12.4738	12.9684	41.0728	38.1509	1.63615	5.74e-05
ENSMUSG00000003309	Ap1m2	536.84	524.005	1254.08	1183.91	1.20065	2.19e-19
ENSMUSG00000003410	Elavl3	44.1544	46.2318	298.893	349.236	2.84124	3.42e-24
ENSMUSG00000003418	St8sia6	12.7968	12.9636	36.527	23.2601	1.1517	0.0269554
ENSMUSG00000003541	Ier3	95.7093	100.261	627.146	598.396	2.64326	8.08e-47
ENSMUSG00000003824	Syce2	551.393	532.337	1612.5	1464.82	1.5056	3.04e-50
ENSMUSG00000003849	Nqo1	94.1466	92.4741	421.999	392.108	2.12541	7.71e-36
ENSMUSG00000003949	Hlf	11.0536	12.0013	31.6915	75.6457	2.19295	0.00062677
ENSMUSG00000004031	Brinp2	40.5853	41.1261	123.37	105.093	1.48298	0.00724596
ENSMUSG00000004038	Gstm3	23.9623	24.2916	119.994	77.1926	2.0295	2.46e-05
ENSMUSG00000004044	Ptrf	217.577	211.455	465.831	399.824	1.01092	2.11e-08
ENSMUSG00000004098	Col5a3	4.45726	10.6498	33.247	48.6384	2.40106	0.00038712
ENSMUSG00000004267	Eno2	235.05	230.517	519.563	422.292	1.01461	2.7e-06
ENSMUSG00000004328	Hif3a	212.893	199.553	1006.66	1054.18	2.32271	1.8e-66
ENSMUSG00000004864	Mapk13	274.984	276.811	630.935	554.39	1.10287	7.67e-05
ENSMUSG00000004885	Crabp2	180.923	183.388	392.796	377.663	1.08006	1.04e-10
ENSMUSG00000004994	Ccdc130	105.838	107.954	263.67	201.101	1.11382	3.35e-06
ENSMUSG00000005268	Prlr	71.1235	68.0284	196.881	157.775	1.34594	8e-05
ENSMUSG00000005360	Slc1a3	214.591	224.668	1167.63	1058.83	2.34016	1.33e-65
ENSMUSG00000005370	Msh6	4051.29	4074.3	9120.87	9395.69	1.18826	6.72e-235
ENSMUSG00000005413	Hmox1	968.544	950.955	2841.28	2599.05	1.50295	5.78e-91
ENSMUSG00000005553	Atp4a	29.2449	26	61.0356	70.804	1.25828	0.0153892
ENSMUSG00000006014	Prg4	3.9144	4.13108	17.8192	11.2626	1.85053	0.0358403
ENSMUSG00000006310	Zbtb32	25.3981	32.5517	67.7318	65.2053	1.19472	0.00032984
ENSMUSG00000006386	Tek	14.9491	15.9912	49.0102	58.5548	1.79485	6.27e-06
ENSMUSG00000006494	Pdk1	2670.24	2646.85	9310.13	9644.08	1.83395	0
ENSMUSG00000006586	Runx1t1	38.8234	37.1491	66.8278	100.49	1.1311	0.00882417
ENSMUSG00000006587	Snai3	14.3635	12.9472	78.0095	72.2316	2.46166	0.00012608
ENSMUSG00000006649	Nphs1	17.8723	18.9248	507.417	389.327	4.5969	2.03e-67
ENSMUSG00000006675	P4htm	24.5595	33.2485	57.4812	73.0993	1.17534	0.00298486
ENSMUSG00000007021	Syngr3	54.6897	51.0793	161.897	159.047	1.60288	1.45e-07
ENSMUSG00000007034	Slc44a4	26.2216	22.9749	78.4849	52.6034	1.41467	0.00100278
ENSMUSG00000007783	Cpt1c	661.023	651.183	1382.38	1431.11	1.10094	1.88e-42
ENSMUSG00000008035	Mid1ip1	624.146	616.085	1306.57	1683.39	1.26877	3.27e-14
ENSMUSG00000008129	4930432K21Rik	15.9682	21.1086	95.5614	49.4321	1.9475	0.00011502
ENSMUSG00000008193	Spib	16.16	17.6354	34.553	39.311	1.12658	0.0468949
ENSMUSG00000008461	Fut1	7.67677	9.72747	42.2823	28.383	2.01719	0.0402613
ENSMUSG00000008496	Pou2f2	56.2323	61.4503	120.201	159.495	1.24635	0.00908481
ENSMUSG00000008601	Rab25	83.9257	73.603	148.917	202.048	1.15438	0.0118453
ENSMUSG00000009670	Tex11	1.17587	2.31233	34.0715	35.5487	4.23353	1.07e-06
ENSMUSG00000010529	Gm266	6.55312	6.32903	20.231	43.3598	2.31049	0.00097548
ENSMUSG00000010592	Dazl	5.73121	5.80515	53.0769	36.1658	2.95228	6.84e-08
ENSMUSG00000010936	Vac14	985.984	972.943	2235.36	2249.92	1.19549	3.2e-72
ENSMUSG00000011257	Pabpc4	5154.64	5106.39	10470.5	10777.5	1.05039	3.47e-195
ENSMUSG00000011267	Zfp296	61.2874	63.9346	178.39	170.361	1.47535	9.28e-15
ENSMUSG00000011589	Fsd1	240.081	248.338	609.938	654.263	1.37158	4.59e-24
ENSMUSG00000011751	Sptbn4	204.015	201.006	401.947	532.254	1.20435	3.2e-07
ENSMUSG00000012396	Nanog	1702.35	1698.32	5510.43	5208.04	1.65611	2.01e-217
ENSMUSG00000012519	Mlkl	7.90876	6.67873	75.8758	91.8367	3.5268	3.41e-10
ENSMUSG00000013155	Enkd1	373.645	372.272	776.136	784.152	1.06486	2.97e-18
ENSMUSG00000013367	Iglon5	125.512	127.932	245.072	266.311	1.01276	0.00026301
ENSMUSG00000013663	Pten	2765.47	2798.81	5688.16	5745.94	1.0389	3.2e-106
ENSMUSG00000014602	Kif1a	1707.34	1667.46	5657.04	6064.43	1.79629	2.14e-05
ENSMUSG00000014813	Stc1	86.7713	93.2373	212.538	221.96	1.27052	0.00037297
ENSMUSG00000014859	E2f4	2553.05	2535.21	5646.62	5980.38	1.19243	1.32e-80
ENSMUSG00000014907	Naf1	1577.37	1594.71	3616.53	3631.74	1.19203	5.12e-86
ENSMUSG00000015127	Unkl	339.633	364.786	750.015	774.1	1.11224	3.79e-24
ENSMUSG00000015340	Cybb	5.33985	4.76773	80.6452	47.8059	3.68576	0.0013646
ENSMUSG00000015342	Xk	105.811	108.895	227.139	231.446	1.09423	1.06e-06
ENSMUSG00000015365	Mov10l1	21.7003	18.3267	122.374	174.829	2.8979	8.14e-09
ENSMUSG00000015568	Lpl	88.8672	91.3427	452.199	381.466	2.20755	2.43e-42
ENSMUSG00000015599	Ttbk1	12.2943	14.3882	113.783	95.0377	2.9636	2.15e-08
ENSMUSG00000015944	Gatsl2	597.317	601.337	1201.39	1243.13	1.02806	2.89e-19
ENSMUSG00000016239	Lonrf3	19.6949	20.4173	51.4232	37.9651	1.15325	0.0220256
ENSMUSG00000016346	Kcnq2	51.6837	44.8364	89.1212	124.036	1.14224	0.0114499
ENSMUSG00000016349	Eef1a2	9.44632	10.3796	46.3927	71.4159	2.57005	0.00014079
ENSMUSG00000016458	Wt1	24.0169	23.6061	159.803	145.059	2.67843	8.85e-11
ENSMUSG00000016756	Cmah	36577.5	36505.1	191768	185958	2.36974	0
ENSMUSG00000017009	Sdc4	460.259	450.8	1555.44	1535.56	1.76282	1.24e-60
ENSMUSG00000017390	Aldoc	363.339	358.385	1382.23	1272.75	1.8795	4.94e-55
ENSMUSG00000017400	Stac2	87.6844	95.6129	188.537	181.63	1.01197	6.01e-05
ENSMUSG00000017417	Plxdc1	7.77323	7.29846	35.0642	70.9612	2.79566	2.92e-07
ENSMUSG00000017453	Pipox	190.814	187.154	371.21	438	1.09985	1.68e-13
ENSMUSG00000017754	Pltp	315.332	311.122	815.144	805.715	1.37186	1.38e-48
ENSMUSG00000017861	Mybl2	1669.8	1674.58	3383.57	3720.39	1.08672	4.33e-74
ENSMUSG00000018415	Gid4	948.243	945.188	1975.08	2177.71	1.13337	1e-34
ENSMUSG00000018507	Trpv2	18.268	18.0728	64.2274	72.685	1.91284	1.12e-05
ENSMUSG00000018509	Cenpv	146.169	143.509	384.767	344.847	1.33197	6.15e-18
ENSMUSG00000018554	Ybx2	409.634	411.915	975.65	897.072	1.18829	1.54e-10
ENSMUSG00000018672	Copz2	31.1139	30.1751	61.0784	75.2117	1.15567	0.00012146
ENSMUSG00000018841	Rad51d	370.151	360.48	903.067	674.902	1.1082	3.02e-09
ENSMUSG00000018906	P4ha2	233.431	219.883	683.012	610.778	1.51359	9.07e-34
ENSMUSG00000018920	Cxcl16	71.8876	71.4684	143.238	154.63	1.05539	0.00090617
ENSMUSG00000019194	Scn1b	60.8734	63.0423	169.872	147.947	1.35708	1.08e-05
ENSMUSG00000019256	Ahr	96.6637	94.0759	540.064	512.782	2.46508	3.91e-30
ENSMUSG00000019261	Map1s	1337.03	1349.17	2971.39	2742.32	1.08826	1.23e-54
ENSMUSG00000019577	Pdk4	15.0045	13.3721	65.847	62.3351	2.18001	2.42e-09
ENSMUSG00000019779	Frk	2.99948	2.5316	12.4434	15.344	2.337	0.0142773
ENSMUSG00000019785	Clvs2	41.2017	41.9518	197.251	355.935	2.72994	0.00025528
ENSMUSG00000019797	1700021F05Rik	350.325	351.914	774.81	728.742	1.09803	1.1e-16
ENSMUSG00000019817	Plagl1	102.288	126.502	368.876	431.998	1.80766	0.00718563
ENSMUSG00000019852	D10Bwg1379e	22.3532	24.6312	116.966	160.935	2.56252	1.06e-09
ENSMUSG00000019894	Slc6a15	253.445	253.797	547.172	495.262	1.03905	3.29e-07
ENSMUSG00000019929	Dcn	1.04646	0.883556	15.4283	14.9274	3.98411	0.00259137
ENSMUSG00000019982	Myb	133.009	136.49	1194.53	1267.35	3.19066	2.95e-112
ENSMUSG00000019989	Enpp3	225.219	222.677	958.554	1084.55	2.18993	2e-43
ENSMUSG00000019997	Ctgf	345.711	368.686	2843.65	2820.74	2.98648	1.08e-109
ENSMUSG00000020020	Usp44	426.301	435.759	1239.14	1235.25	1.52094	1.08e-25
ENSMUSG00000020085	Aifm2	35.1537	31.8591	150.944	103.764	1.90912	8.73e-12
ENSMUSG00000020108	Ddit4	4736.52	4728.57	9776.74	9868.47	1.0535	5e-23
ENSMUSG00000020159	Gabrp	0	0	31.6327	11.7145	6.91945	2.37e-05
ENSMUSG00000020186	Csrp2	761.353	770.702	1633.74	1571.37	1.0643	1.83e-54
ENSMUSG00000020226	Slc5a4b	248.276	243.506	1029.9	1003.05	2.04788	6.05e-54
ENSMUSG00000020228	Helb	711.977	711.795	1728.71	1906.93	1.35206	4.01e-57
ENSMUSG00000020241	Col6a2	53.6508	54.5934	108.893	139.678	1.20036	0.0005639
ENSMUSG00000020250	Txnrd1	5563.34	5561.69	11564.1	11700.7	1.06436	3.26e-106
ENSMUSG00000020299	4930524B15Rik	0.970582	0.819379	25.2549	16.4339	4.54868	0.00104745
ENSMUSG00000020303	Stc2	360.755	383.148	1229.61	1166.47	1.68691	5.87e-25
ENSMUSG00000020325	Fstl3	11.4033	14.4946	44.2713	70.8482	2.15312	4.11e-05
ENSMUSG00000020331	Hcn2	60.53	62.3955	160.506	136.603	1.27061	3.92e-07
ENSMUSG00000020396	Nefh	56.9051	54.21	231.124	221.903	2.02876	1.93e-18
ENSMUSG00000020491	2810021J22Rik	168.305	169.822	306.401	424.589	1.1101	1.87e-07
ENSMUSG00000020583	Matn3	47.0169	45.1296	109.958	144.784	1.46796	8.16e-05
ENSMUSG00000020656	Grhl1	31.4923	32.2407	51.8282	82.9971	1.08	0.0473575
ENSMUSG00000020709	Adap2	13.4202	13.7672	41.1909	21.7658	1.20692	0.0348875
ENSMUSG00000020717	Pecam1	74.6834	75.371	183.342	171.99	1.24267	4.22e-11
ENSMUSG00000020758	Itgb4	27.0628	22.2566	35.0595	91.0685	1.32811	0.00886295
ENSMUSG00000020773	Trim47	11.5724	11.4066	53.0169	23.8855	1.6709	0.00198149
ENSMUSG00000020782	Llgl2	530.463	527.517	1172.71	1382.09	1.27113	1.54e-31
ENSMUSG00000020788	Atp2a3	203.043	198.802	394.242	439.184	1.05268	5.53e-10
ENSMUSG00000020811	Wscd1	46.1394	43.7537	127.92	93.558	1.29875	0.00170428
ENSMUSG00000020836	Coro6	10.5125	9.6537	90.4343	21.4359	2.35824	0.00011817
ENSMUSG00000020865	Abcc3	0.465276	0.78621	11.038	16.9478	4.42557	6.53e-05
ENSMUSG00000020901	Pik3r5	26.5147	28.587	76.2246	55.7946	1.25855	0.0228082
ENSMUSG00000020908	Myh3	11.5157	11.3507	93.7569	89.2811	3.00121	9.9e-11
ENSMUSG00000021118	Plek2	15.348	17.0136	45.8283	56.9449	1.66542	0.00346038
ENSMUSG00000021182	Ccdc88c	499.508	503.084	1200.66	1212.92	1.26731	1.69e-47
ENSMUSG00000021196	Pfkp	1386.93	1321.1	3001.59	3030.99	1.15572	8.12e-12
ENSMUSG00000021217	Tshz3	31.5106	29.5762	104.049	68.641	1.45201	2.78e-05
ENSMUSG00000021255	Esrrb	71.5059	73.6035	441.058	479.773	2.66586	1.51e-103
ENSMUSG00000021278	Amn	7.50496	7.93029	33.5093	20.5124	1.80145	0.0154668
ENSMUSG00000021319	Sfrp4	23.0505	22.7149	228.482	198.74	3.22273	7.73e-26
ENSMUSG00000021322	Aoah	9.6591	10.6032	36.588	50.5229	2.10199	1.92e-06
ENSMUSG00000021451	Sema4d	249.431	270.278	859.241	854.085	1.72033	4.95e-27
ENSMUSG00000021457	Syk	121.698	123.071	397.803	407.269	1.71754	9.81e-12
ENSMUSG00000021508	Cxcl14	16.0811	13.5877	39.3924	45.6382	1.5274	0.00029996
ENSMUSG00000021573	Tppp	10.0754	8.50858	85.86	11.4212	2.27159	0.0129806
ENSMUSG00000021591	Glrx	432.795	436.751	1258.31	1149.66	1.4691	6.66e-36
ENSMUSG00000021604	Irx4	4.51392	3.81527	16.6922	15.6176	1.96106	0.0246693
ENSMUSG00000021615	Xrcc4	56.4643	51.6498	176.214	150.051	1.59411	1.69e-08
ENSMUSG00000021665	Hexb	360.648	364.091	1046.52	945.019	1.4577	9.16e-44
ENSMUSG00000021701	Plk2	797.3	790.252	1920.82	1841.76	1.24496	1.21e-43
ENSMUSG00000021702	Thbs4	22.0507	21.8699	121.178	117.541	2.44245	2.13e-06
ENSMUSG00000021775	Nr1d2	444.867	430.537	923.737	836.759	1.00845	2.21e-20
ENSMUSG00000021798	Ldb3	11.4128	12.0497	34.2344	32.4102	1.50387	0.00090883
ENSMUSG00000021866	Anxa11	652.098	638.331	2450.39	2399.53	1.91048	5.44e-107
ENSMUSG00000021868	Ppif	818.888	815.855	1709.64	1735.01	1.07538	2.38e-26
ENSMUSG00000021895	Arhgef3	135.744	144.938	291.337	286.271	1.03892	2.34e-11
ENSMUSG00000021950	Anxa8	1.90497	1.60902	10.2357	15.0801	2.85552	0.010276
ENSMUSG00000021953	Tdh	245.789	242.786	1694.25	1601.39	2.75426	1.94e-254
ENSMUSG00000022012	Enox1	48.3615	50.6562	104.858	94.7219	1.00893	0.00015761
ENSMUSG00000022054	Nefm	271.09	276.592	849.718	874.267	1.65417	1.89e-16
ENSMUSG00000022055	Nefl	479.839	482.666	1077.22	1003.34	1.1119	2.57e-13
ENSMUSG00000022061	Nkx3-1	39.3505	41.3409	103.382	127.132	1.51402	0.00012818
ENSMUSG00000022094	Slc39a14	578.39	591.272	1505	1715.93	1.46102	1.81e-17
ENSMUSG00000022099	Dmtn	166.676	174.742	324.6	385.996	1.05715	4.92e-15
ENSMUSG00000022102	Dok2	131.206	136.981	326.939	278.285	1.17302	0.00362771
ENSMUSG00000022105	Rb1	149.231	158.317	432.593	458.871	1.53373	2.18e-22
ENSMUSG00000022206	Npr3	7.87352	7.47855	18.1991	29.5157	1.64339	0.00119194
ENSMUSG00000022240	Ctnnd2	115.319	112.348	283.14	289.894	1.33249	4.4e-12
ENSMUSG00000022270	Fam134b	168.88	169.069	335.824	367.634	1.05782	4.71e-06
ENSMUSG00000022272	Myo10	1404.32	1420.77	5827.1	6291.81	2.10086	0
ENSMUSG00000022304	Dpys	11.4186	10.3346	34.9234	30.6993	1.58811	0.00317914
ENSMUSG00000022353	Mtss1	961.243	971.042	2214.84	2159.88	1.17849	3.75e-75
ENSMUSG00000022358	Fbxo32	106.529	108.757	276.968	259.608	1.31673	2.83e-11
ENSMUSG00000022369	Mtbp	711.548	684.668	1445.27	1449.16	1.05278	5.14e-36
ENSMUSG00000022389	Tef	742.572	849.348	1871.28	1551.18	1.10182	4.18e-20
ENSMUSG00000022415	Syngr1	105.264	106.009	408.952	399.495	1.93569	7.44e-37
ENSMUSG00000022419	Deptor	905.926	918.464	3184.35	3247.77	1.81766	9.51e-129
ENSMUSG00000022421	Nptxr	83.6758	81.4607	321.15	379.152	2.08471	5.42e-14
ENSMUSG00000022425	Enpp2	441.684	445.896	3838.7	3855.01	3.11558	3.35e-150
ENSMUSG00000022429	Dmc1	158.331	155.243	389.463	346.394	1.23075	1.13e-12
ENSMUSG00000022432	Smc1b	15.1396	14.4806	105.25	93.6765	2.74922	2.65e-14
ENSMUSG00000022455	Wbp2nl	20.1495	19.4545	81.3076	78.4127	2.01276	1.04e-06
ENSMUSG00000022474	Pmm1	847.433	863.055	3332.29	3182.41	1.92845	1.89e-190
ENSMUSG00000022512	Cldn1	3.99801	3.37501	45.9566	44.5063	3.62223	0.00016395
ENSMUSG00000022548	Apod	3.92748	7.91808	10.7995	20.3701	1.40767	0.0256806
ENSMUSG00000022602	Arc	51.7851	55.9215	242.444	243.067	2.16973	1.46e-22
ENSMUSG00000022639	5330426P16Rik	32.328	35.8755	70.2069	68.4995	1.02135	0.0072891
ENSMUSG00000022652	Morc1	8.66391	8.94046	52.8106	56.2749	2.63037	5.8e-12
ENSMUSG00000022658	Tagln3	26.8615	26.7465	106.286	86.8923	1.84852	1.19e-07
ENSMUSG00000022679	Mpv17l	140.493	134.792	425.459	436.242	1.6479	2.24e-27
ENSMUSG00000022683	Pla2g10	25.7469	24.2442	168.054	155.413	2.69624	5.35e-15
ENSMUSG00000022707	Gbe1	424.553	447.203	903.662	883.867	1.03547	7.49e-12
ENSMUSG00000022754	Tmem45a	50.6034	50.5922	157.581	135.133	1.52764	1.75e-08
ENSMUSG00000022790	Igsf11	70.485	67.7141	140.247	142.061	1.03195	1.33e-06
ENSMUSG00000022793	B4galt4	99.9629	106.716	271.009	263.653	1.37007	5.73e-11
ENSMUSG00000022900	Ildr1	76.7039	71.8841	170.453	223.274	1.41047	1.08e-12
ENSMUSG00000022947	Cbr3	309.159	311.201	1157.71	1153.86	1.89756	1.18e-46
ENSMUSG00000023022	Lima1	690.836	682.268	1964.96	2119.17	1.57264	1.78e-26
ENSMUSG00000023032	Slc4a8	224.044	231.584	450.407	473.06	1.01893	8.69e-08
ENSMUSG00000023050	Map3k12	293.839	293.392	592.118	597.185	1.0182	5.87e-15
ENSMUSG00000023064	Sncg	0.958669	0.809967	11.4415	11.903	3.73241	0.00286561
ENSMUSG00000023236	Scg5	11.2878	11.9144	50.1853	42.6671	1.99927	0.00603224
ENSMUSG00000023403	Stk31	14.9276	14.1716	43.6403	43.1109	1.57801	0.00011544
ENSMUSG00000023484	Prph	45.7904	45.7777	308.565	319.774	2.77877	1.5e-25
ENSMUSG00000023903	Mmp25	345.293	334.733	1305.34	1346.31	1.96365	1.79e-33
ENSMUSG00000023959	Clic5	26.2439	26.2634	113.901	139.211	2.26954	1.26e-07
ENSMUSG00000023960	Enpp5	120.289	111.319	225.419	250.175	1.03896	0.00228866
ENSMUSG00000023964	Calcr	230.462	231.613	621.595	624.749	1.43147	1.47e-09
ENSMUSG00000023987	Pgc	3.82836	3.23499	21.6969	22.6772	2.66102	5.23e-05
ENSMUSG00000024027	Glp1r	9.57825	12.947	82.4532	67.358	2.72279	6.48e-08
ENSMUSG00000024030	Abcg1	88.6909	83.7037	387.16	346.013	2.08942	2.7e-21
ENSMUSG00000024074	Crim1	133.773	130.219	282.983	248.265	1.00901	1.57e-07
ENSMUSG00000024180	Tmem8	427.4	425.228	1141.34	1222.5	1.47164	4.85e-60
ENSMUSG00000024186	Rgs11	196.766	191.504	438.179	457.135	1.20607	5.14e-09
ENSMUSG00000024228	Nudt12	86.5986	91.9826	219.232	221.593	1.30296	1.27e-06
ENSMUSG00000024261	Syt4	9.25464	10.416	57.4953	67.9973	2.67144	0.00152979
ENSMUSG00000024266	Adad2	64.3851	68.825	266.363	212.059	1.8421	2.34e-11
ENSMUSG00000024302	Dtna	148.036	148.345	402.029	351.853	1.3463	4.6e-09
ENSMUSG00000024371	C2	18.813	21.7203	69.3004	63.7483	1.71097	1.1e-05
ENSMUSG00000024421	Lama3	29.331	30.278	115.89	88.9198	1.77814	2.72e-06
ENSMUSG00000024479	Mal2	49.0389	46.4592	313.351	292.191	2.66563	4.04e-14
ENSMUSG00000024529	Lox	2.93381	2.47767	17.7935	12.7625	2.50016	0.0389392
ENSMUSG00000024530	Slmo1	78.6334	84.2467	275.171	213.966	1.58472	7.69e-08
ENSMUSG00000024544	Ldlrad4	5.78972	6.52111	24.0266	20.6959	1.8554	0.00593836
ENSMUSG00000024592	C330018D20Rik	47.3725	47.5192	112.625	132.614	1.37072	2.33e-07
ENSMUSG00000024691	Fam111a	187.833	180.579	616.821	598.078	1.72226	1.19e-25
ENSMUSG00000024837	Dmrt1	103.225	100.014	497.504	412.161	2.16216	8.11e-27
ENSMUSG00000024885	Aldh3b1	9.62046	9.75626	26.2992	23.862	1.37123	0.0389154
ENSMUSG00000024900	Cpt1a	117.222	112.817	380.592	378.336	1.72381	1.14e-40
ENSMUSG00000024948	Map4k2	255.987	287.566	572.646	518.783	1.00493	3.22e-05
ENSMUSG00000025001	Hells	4426.27	4402.57	9878.55	9285.15	1.11791	1.13e-134
ENSMUSG00000025056	Nr0b1	10.5719	10.5565	54.4521	70.2809	2.56617	1.23e-12
ENSMUSG00000025082	Vwa2	46.8604	52.5314	188.441	173.363	1.8617	1.16e-07
ENSMUSG00000025140	Pycr1	167.8	197.912	382.135	415.071	1.124	3.12e-13
ENSMUSG00000025161	Slc16a3	4515.48	4516.69	10316.3	10269.3	1.18849	5.19e-56
ENSMUSG00000025175	Fn3k	6.72385	8.31317	38.5001	38.8368	2.35832	0.00799415
ENSMUSG00000025194	Abcc2	3.29575	4.17426	29.1088	11.5467	2.35744	0.00159067
ENSMUSG00000025265	Fgd1	841.564	804.984	1705.49	1714.08	1.05569	4.58e-49
ENSMUSG00000025270	Alas2	18.1216	16.5346	40.3137	38.5538	1.19232	0.00873589
ENSMUSG00000025370	Cdh9	8.13711	7.72762	94.5528	118.751	3.75092	5.46e-10
ENSMUSG00000025480	Syce1	12.4559	14.5658	68.7529	83.2294	2.48647	1.88e-09
ENSMUSG00000025507	Pidd1	550.418	555.513	1151.27	1231.64	1.10695	2.1e-29
ENSMUSG00000025511	Tspan4	203.271	218.139	631.941	628.797	1.57927	4.12e-36
ENSMUSG00000025551	Fgf14	28.3449	30.8042	128.303	120.962	2.07402	7.91e-05
ENSMUSG00000025586	Cpeb1	74.208	126.743	817.022	923.433	3.12484	9.68e-31
ENSMUSG00000025591	Tma16	976.527	984.499	2216.36	2091.34	1.13492	5.49e-47
ENSMUSG00000025764	Jade1	1112.56	1134.36	4487.88	4816.4	2.04948	7.07e-235
ENSMUSG00000025875	Tspan17	99.3917	100.549	318.425	276.546	1.57144	3.26e-08
ENSMUSG00000025876	Unc5a	17.5417	18.3567	72.9539	79.9411	2.08863	4.85e-06
ENSMUSG00000025880	Smad7	535.283	523.784	1207.33	1324.17	1.25811	5.95e-52
ENSMUSG00000025889	Snca	7.709	7.32476	49.045	56.5622	2.81571	3.98e-09
ENSMUSG00000025905	Oprk1	11.291	9.96089	47.2966	58.4241	2.31735	0.00024766
ENSMUSG00000025907	Rb1cc1	663.45	666.882	1619.91	1344.58	1.15282	3.29e-27
ENSMUSG00000025964	Adam23	840.747	838.917	1772.87	1862.58	1.11416	1.18e-50
ENSMUSG00000026014	Raph1	872.61	854.808	1841.32	1799.64	1.0761	1.07e-44
ENSMUSG00000026043	Col3a1	4.14928	3.50205	62.8612	22.4164	3.40608	0.00205118
ENSMUSG00000026082	Rev1	1200.19	1148.33	3022.96	3283.8	1.42575	4.31e-41
ENSMUSG00000026094	Stk17b	530.756	530.045	1341.94	1296.99	1.31481	1.1e-38
ENSMUSG00000026109	Tmeff2	10.7139	9.04526	26.8958	40.9667	1.78425	0.0115199
ENSMUSG00000026117	Zap70	6.74378	6.83939	23.469	26.3435	1.87695	0.00025806
ENSMUSG00000026202	Tuba4a	1494.5	1492.21	3367.11	3448.37	1.19031	2.48e-42
ENSMUSG00000026255	Efhd1	9.1274	7.7104	22.9577	29.0276	1.63424	0.0061107
ENSMUSG00000026288	Inpp5d	112.44	109.98	399.192	427.146	1.89386	2.41e-45
ENSMUSG00000026321	Tnfrsf11a	18.8375	24.9699	73.4794	34.4207	1.29215	0.0186087
ENSMUSG00000026389	Steap3	58.5915	51.6324	250.135	232.766	2.13529	8.07e-18
ENSMUSG00000026398	Nr5a2	15.7288	13.2851	76.4986	67.4297	2.3173	2.18e-13
ENSMUSG00000026407	Cacna1s	0	0.510209	18.2767	15.4144	5.44703	0.00015124
ENSMUSG00000026433	Rab29	33.8371	38.326	89.0094	60.3591	1.03774	0.00425619
ENSMUSG00000026435	Slc45a3	21.9222	20.4648	112.73	84.0474	2.21471	2.53e-09
ENSMUSG00000026442	Nfasc	182.008	211.949	522.211	672.322	1.59924	2.12e-12
ENSMUSG00000026456	Cyb5r1	1535.32	1532.96	4067.14	4067.04	1.40659	3.1e-98
ENSMUSG00000026479	Lamc2	34.4384	59.8505	133.87	64.3191	1.0626	0.00194584
ENSMUSG00000026500	Cox20	73.2038	72.8874	151.956	145.147	1.02448	0.00128158
ENSMUSG00000026532	Spta1	9.68983	8.18332	276.514	294.428	5.00487	5e-29
ENSMUSG00000026576	Atp1b1	152.758	164.038	743.622	643.245	2.1237	1.28e-93
ENSMUSG00000026587	Astn1	18.955	17.6449	60.5649	46.473	1.54603	0.011017
ENSMUSG00000026589	Sec16b	5.0659	5.55299	16.9866	30.6512	2.16374	0.0096527
ENSMUSG00000026614	Slc30a10	16.3943	18.7311	132.539	127.338	2.87949	1.37e-25
ENSMUSG00000026726	Cubn	9.83614	8.99807	34.3435	32.0147	1.81554	0.00479514
ENSMUSG00000026773	Pfkfb3	955.688	934.016	2185.42	2315.1	1.25222	4.56e-43
ENSMUSG00000026824	Kcnj3	627.073	603.745	1486.93	1558.48	1.30735	2.68e-16
ENSMUSG00000026893	Gca	197.914	186.228	467.399	346.377	1.08079	1.61e-05
ENSMUSG00000026928	Card9	1.87128	2.37219	18.2017	13.0805	2.86871	0.00145144
ENSMUSG00000026959	Grin1	131.669	129.513	499.716	458.846	1.87621	7.01e-19
ENSMUSG00000026979	Psd4	12.0258	11.9868	59.99	72.1154	2.46215	0.00056616
ENSMUSG00000026994	Galnt3	350.405	351.171	771.19	806.961	1.16956	7.62e-05
ENSMUSG00000027070	Lrp2	273.439	271.49	2519.24	2816.01	3.29167	9.86e-142
ENSMUSG00000027074	Slc43a3	99.8184	95.4611	172.809	245.934	1.09689	0.00014002
ENSMUSG00000027078	Ube2l6	22.4813	21.6053	44.1908	47.6574	1.05701	0.00613746
ENSMUSG00000027111	Itga6	1244.5	1189.27	2500.51	2410.94	1.01414	4.59e-62
ENSMUSG00000027168	Pax6	12.3858	16.0096	100.224	84.1871	2.70879	6.09e-08
ENSMUSG00000027171	Prrg4	287.933	295.726	880.622	1097.08	1.76014	9.28e-27
ENSMUSG00000027229	4933406J08Rik	0.651409	0.549794	19.6842	34.6477	5.49202	2.25e-05
ENSMUSG00000027233	Patl2	25.9745	24.3787	246.355	203.916	3.16245	2.02e-25
ENSMUSG00000027238	Frmd5	124.966	128.945	437.163	393.497	1.70917	3.01e-19
ENSMUSG00000027313	Chac1	32.5816	34.8199	197.653	211.243	2.59979	7e-10
ENSMUSG00000027318	Adam33	5.97321	5.04604	28.0166	28.1909	2.35661	0.00081028
ENSMUSG00000027359	Slc27a2	820.443	782.715	3684.9	3338.72	2.13161	2.98e-76
ENSMUSG00000027376	Prom2	12.9565	13.0517	70.7114	71.713	2.45307	7.32e-06
ENSMUSG00000027380	Acoxl	2.05847	1.73887	12.9963	24.1401	3.21669	0.00128158
ENSMUSG00000027381	Bcl2l11	686.717	695.606	1592.7	1649.01	1.2294	8.37e-48
ENSMUSG00000027387	Zc3h8	246.812	256.4	512.776	506.491	1.01734	1.64e-13
ENSMUSG00000027395	Polr1b	1673.19	1654.69	3859.77	3986.47	1.23765	1.98e-104
ENSMUSG00000027397	Slc20a1	2511.92	2544.65	6649.87	6949.57	1.42723	1.13e-97
ENSMUSG00000027411	Vps16	1809.59	1817.69	3777.01	3649.87	1.03364	6.21e-78
ENSMUSG00000027419	Pcsk2	16.1922	22.0361	79.8534	63.4571	1.90227	0.00619303
ENSMUSG00000027456	Sdcbp2	10.5423	11.3344	31.9659	28.2821	1.45816	0.00847221
ENSMUSG00000027457	Snph	121.588	111.111	329.595	300.88	1.43826	0.027394
ENSMUSG00000027463	Slc52a3	6.48323	8.60876	22.2652	42.3215	2.09576	9.48e-05
ENSMUSG00000027474	Ccm2l	3.12369	2.64049	12.8702	14.6795	2.25242	0.00282972
ENSMUSG00000027478	Dnmt3b	14624.1	14619.7	36756.4	38179.8	1.35754	1.15e-48
ENSMUSG00000027506	Tpd52	1528.84	1493.4	4486.76	4529.19	1.57753	2.39e-215
ENSMUSG00000027510	Rbm38	674.878	688.141	2014.56	1943.41	1.53708	6.29e-86
ENSMUSG00000027525	Phactr3	4.88591	4.13057	67.3546	50.287	3.70932	3.65e-06
ENSMUSG00000027544	Nfatc2	74.6364	72.7888	177.352	168.115	1.2274	4.56e-07
ENSMUSG00000027560	Dok5	49.8438	45.342	118.258	97.2449	1.17997	0.00169155
ENSMUSG00000027612	Mmp24	10.0848	9.23189	35.4709	40.2332	1.97278	0.00640177
ENSMUSG00000027792	Bche	16.6498	15.7047	39.0972	49.8032	1.46053	0.00163743
ENSMUSG00000027794	Sohlh2	0.959899	1.62131	46.9839	39.522	5.03463	3.48e-08
ENSMUSG00000027831	Veph1	12.5788	10.6206	31.2549	22.4555	1.20203	0.0419057
ENSMUSG00000027834	Serpini1	54.9545	53.7745	208.57	242.378	2.05192	1.43e-15
ENSMUSG00000027875	Hmgcs2	1.16477	1.48853	11.1017	11.9247	3.08862	0.00983431
ENSMUSG00000027955	Fam198b	39.3848	37.3396	265.417	180.274	2.52971	1.55e-26
ENSMUSG00000027993	Trim2	202.417	194.479	361.563	456.534	1.03838	1.15e-12
ENSMUSG00000027995	Tlr2	34.5635	39.7327	344.328	295.189	3.09901	3.46e-43
ENSMUSG00000027996	Sfrp2	346.311	346.059	1407.99	1388.43	2.01398	1.75e-56
ENSMUSG00000028072	Ntrk1	10.5456	10.5327	32.1724	30.3203	1.56761	0.013683
ENSMUSG00000028076	Cd1d1	7.63282	9.18966	28.9787	30.6557	1.80276	0.00269856
ENSMUSG00000028078	Dclk2	485.668	460.32	1020.06	1140.07	1.19289	1.14e-34
ENSMUSG00000028109	Hormad1	3.72705	3.14403	20.5877	18.9907	2.53493	0.00086433
ENSMUSG00000028121	Bcar3	516.42	501.386	1146.02	1138.43	1.16713	1.15e-39
ENSMUSG00000028124	Gclm	584.013	568.272	3149.3	2905.69	2.39384	4.74e-82
ENSMUSG00000028137	Celf3	19.1599	22.6675	38.0519	51.9986	1.10432	0.0396424
ENSMUSG00000028164	Manba	154.597	167.016	373.812	454.937	1.35549	1.74e-26
ENSMUSG00000028167	Bdh2	37.213	39.5282	114.03	83.0749	1.35908	0.00013204
ENSMUSG00000028211	Trp53inp1	3026.82	3019.56	7068.91	7189.43	1.2377	2.92e-153
ENSMUSG00000028255	Clca3	1.9183	2.43014	14.9057	21.9727	3.0784	0.0276076
ENSMUSG00000028337	Coro2a	48.2506	46.2927	212.233	204.586	2.14091	7.15e-09
ENSMUSG00000028397	Kdm4c	1189.39	1176.25	3528.16	3401.91	1.55067	1.15e-39
ENSMUSG00000028411	Aptx	228.969	219.998	324.685	625.321	1.07319	0.00010962
ENSMUSG00000028487	Bnc2	31.8008	36.4441	78.0306	108.38	1.44256	0.00064912
ENSMUSG00000028488	Sh3gl2	84.0931	90.9532	245.466	234.132	1.44902	3.99e-17
ENSMUSG00000028527	Ak4	1026.65	1103.08	2132.46	2163.73	1.01157	3.14e-39
ENSMUSG00000028528	Dnajc6	21.7652	23.7431	143.951	126.401	2.5702	0.00085586
ENSMUSG00000028536	2610528J11Rik	0.955098	0.806908	99.844	82.7242	6.70386	2.91e-08
ENSMUSG00000028539	Artn	10.6492	11.2543	51.1181	46.7463	2.15615	0.00235629
ENSMUSG00000028571	Cyp2j13	45.8839	48.3069	393.947	347.75	2.97656	1.02e-25
ENSMUSG00000028572	Hook1	1661.87	1643.09	3491.13	3603.63	1.10227	5.7e-67
ENSMUSG00000028583	Pdpn	572.409	573.424	1188.88	1250.05	1.08976	3.52e-19
ENSMUSG00000028591	Pramef12	88.0578	80.7891	341.876	295.167	1.91926	5.83e-33
ENSMUSG00000028626	Col9a2	42.8532	54.3216	312.633	226.241	2.46264	2.34e-19
ENSMUSG00000028631	Kcnq4	8.0236	8.62965	36.3851	35.9066	2.11576	0.00021178
ENSMUSG00000028645	Slc2a1	12499.1	12438.6	33816.3	34189.8	1.4474	0
ENSMUSG00000028661	Epha8	38.2798	36.3972	181.384	208.583	2.3855	7.68e-07
ENSMUSG00000028755	Cda	36.361	36.094	197.639	188.338	2.41341	4.75e-12
ENSMUSG00000028773	Fabp3	330.865	325.503	1104.37	1024.46	1.69756	8.05e-28
ENSMUSG00000028780	Sema3c	24.3792	26.9745	140.22	156.588	2.52845	4.45e-11
ENSMUSG00000028786	Tmem54	43.0755	41.4037	193.925	176.016	2.13091	4.18e-06
ENSMUSG00000028807	Zbtb8a	261.575	269.731	647.542	642.796	1.27941	1.42e-21
ENSMUSG00000028825	Rhd	44.7922	47.6711	110.26	114.8	1.28294	0.0149218
ENSMUSG00000028834	Trim63	54.0047	53.2778	130.695	118.423	1.21466	8.98e-07
ENSMUSG00000028841	Cnksr1	54.2352	50.6018	193.338	177.26	1.82323	1.16e-07
ENSMUSG00000028871	Rspo1	95.57	92.5373	240.89	256.206	1.40219	0.00390166
ENSMUSG00000028876	Epha10	4.25629	4.1911	35.0705	44.577	3.23492	0.00010029
ENSMUSG00000028927	Padi2	32.0675	32.7974	71.311	70.2308	1.12479	0.00087812
ENSMUSG00000028931	Kcnab2	20.2117	18.774	52.9357	37.57	1.20565	0.0142773
ENSMUSG00000028943	Espn	198.105	203.934	801.302	828.559	2.01919	6.64e-11
ENSMUSG00000028976	Slc2a5	4.67763	3.9524	19.5885	34.6794	2.64327	0.0014573
ENSMUSG00000028986	Klhl7	715.73	712.024	1553.38	1547.52	1.11901	5.54e-25
ENSMUSG00000028996	Rbp7	11.1834	9.44309	42.8294	28.7878	1.79759	0.0448806
ENSMUSG00000029015	Slc26a5	0	0	23.2607	19.9895	7.04713	4.19e-05
ENSMUSG00000029026	Trp73	70.6075	88.669	286.543	378.692	2.06223	2.89e-09
ENSMUSG00000029032	Arhgef16	259.646	256.708	604.687	650.998	1.28211	8.54e-07
ENSMUSG00000029061	Mmp23	8.64663	7.87427	28.4625	36.1141	1.96093	0.00578311
ENSMUSG00000029138	4930548H24Rik	5.74328	5.65854	60.8745	67.0336	3.48882	7.37e-10
ENSMUSG00000029223	Uchl1	355.693	351.723	1327.63	1265.61	1.8742	1.41e-95
ENSMUSG00000029304	Spp1	29.8056	30.671	238.564	221.285	2.92423	6.95e-51
ENSMUSG00000029361	Nos1	24.6492	26.5711	47.5575	76.3648	1.24583	0.00058887
ENSMUSG00000029370	Rassf6	55.7981	55.2307	179.245	137.947	1.51412	0.0001425
ENSMUSG00000029419	Gm996	0	0	25.663	41.997	7.39732	0.00017693
ENSMUSG00000029423	Piwil1	3.84469	4.05971	17.1665	13.1001	1.93376	0.0392084
ENSMUSG00000029522	Pla2g1b	242.483	245.781	591.35	583.138	1.26592	2.25e-20
ENSMUSG00000029524	Sirt4	28.3202	26.5968	100.74	89.6357	1.79365	2.94e-08
ENSMUSG00000029576	Radil	68.2064	61.5077	177.681	204.978	1.56489	3.32e-13
ENSMUSG00000029603	Dtx1	419.502	389.762	881.952	834.097	1.08545	5.61e-09
ENSMUSG00000029675	Eln	38.1676	37.903	84.7916	96.9292	1.25717	0.0023991
ENSMUSG00000029695	Aass	16.1688	16.7828	189.012	222.153	3.63999	6.6e-27
ENSMUSG00000029762	Akr1b8	49.6349	53.212	204.963	171.567	1.87004	1.72e-10
ENSMUSG00000029833	Trim24	1443.82	1435.72	3360.29	3204.39	1.18885	2.73e-42
ENSMUSG00000029861	Fam131b	167.542	168.73	582.993	527.113	1.72278	1.59e-12
ENSMUSG00000029922	Mkrn1	3458.69	3420.08	17894.1	18384.5	2.39915	0
ENSMUSG00000029923	Rab19	6.71006	6.47789	57.0893	59.9039	3.15041	2.58e-06
ENSMUSG00000030067	Foxp1	423.621	431.477	1117.75	1179.23	1.42532	1.34e-45
ENSMUSG00000030091	Nup210	840.232	841.683	1735.67	1822.66	1.08145	2.23e-43
ENSMUSG00000030098	Grip2	34.8119	36.3871	74.5526	81.715	1.13377	0.0322394
ENSMUSG00000030103	Bhlhe40	411.286	406.825	2186.91	2332.93	2.46611	6.73e-180
ENSMUSG00000030111	A2m	32.616	30.7877	213.193	195.507	2.69066	5.43e-34
ENSMUSG00000030117	Gdf3	45.3143	48.0414	467.226	482.286	3.34363	3.35e-80
ENSMUSG00000030124	Lag3	28.4183	36.6964	89.8794	100.858	1.55328	0.00016014
ENSMUSG00000030134	Rasgef1a	20.2141	19.5129	52.6065	47.0696	1.32757	0.00682595
ENSMUSG00000030209	Grin2b	16.7452	14.6471	54.3133	98.4758	2.27668	0.0037062
ENSMUSG00000030256	Bhlhe41	120.98	113.512	852.255	787.444	2.80633	4.11e-20
ENSMUSG00000030265	Kras	2029.32	2041.43	6855.91	6712.9	1.73683	1.84e-140
ENSMUSG00000030302	Atp2b2	8.45545	8.07031	34.6409	38.7441	2.15086	3.26e-05
ENSMUSG00000030306	Tmtc1	72.4468	69.3407	263.033	295.214	1.97897	5.53e-21
ENSMUSG00000030329	Pianp	44.3156	43.5776	103.294	267.526	2.06557	9.05e-05
ENSMUSG00000030336	Cd27	3.75756	4.07151	14.471	22.23	2.22201	0.00871478
ENSMUSG00000030554	Synm	166.027	167.016	475.616	406.626	1.40463	1.51e-12
ENSMUSG00000030589	Rasgrp4	152.622	144.691	347.872	330.744	1.19121	1.5e-06
ENSMUSG00000030650	Tmc5	216.434	216.273	452.631	445.721	1.05383	6.16e-11
ENSMUSG00000030701	Plekhb1	99.4956	109.315	252.125	201.431	1.11724	1.66e-05
ENSMUSG00000030707	Coro1a	138.958	142.748	310.943	326.654	1.17823	2.97e-08
ENSMUSG00000030717	Nupr1	6.92657	6.60261	35.516	31.9703	2.32105	9.34e-05
ENSMUSG00000030742	Lat	18.1912	18.6078	33.3941	43.2825	1.06101	0.0145836
ENSMUSG00000030769	Slc5a11	10.3804	8.76791	30.4722	27.8371	1.61778	0.00250568
ENSMUSG00000030786	Itgam	1.84942	2.34309	18.0682	24.1049	3.32165	0.00022183
ENSMUSG00000030790	Adm	14.4166	13.8022	172.755	118.787	3.36798	3.08e-17
ENSMUSG00000030793	Pycard	72.9531	76.2076	161.638	181.613	1.20182	3.51e-07
ENSMUSG00000030844	Rgs10	48.0508	44.8136	118.548	105.069	1.26886	0.00162969
ENSMUSG00000030905	Crym	94.6148	90.7127	223.391	217.704	1.25156	8.58e-05
ENSMUSG00000030935	Acsm3	6.84545	9.96671	18.8557	30.6627	1.5585	0.0483372
ENSMUSG00000030987	Stim1	516.307	520.413	1352.35	1330.98	1.37176	4.12e-45
ENSMUSG00000031026	Trim66	5.6614	5.46589	50.1743	23.8986	2.71477	0.00090511
ENSMUSG00000031028	Tub	97.5934	95.5649	450.032	456.065	2.23052	1.18e-28
ENSMUSG00000031139	Mcf2	79.1231	77.9245	296.44	265.888	1.83993	1.96e-34
ENSMUSG00000031155	Pim2	4899.72	4900.32	19664.3	19431.1	1.99612	0
ENSMUSG00000031278	Acsl4	1797.2	1790.29	4351.31	4158.93	1.24608	2.97e-98
ENSMUSG00000031297	Slc7a3	496.53	514.803	4234.91	4195.66	3.05886	2.48e-158
ENSMUSG00000031298	Gpr64	2.4987	4.21852	26.2106	24.1495	2.88538	0.0169958
ENSMUSG00000031351	Zfp185	125.518	126.613	426.264	376.008	1.66909	1.4e-26
ENSMUSG00000031379	Pir	262.433	268.048	672.922	682.646	1.35298	2.32e-24
ENSMUSG00000031380	Figf	34.6054	37.3921	73.1562	87.2511	1.15104	0.00530678
ENSMUSG00000031480	Thsd1	34.0233	35.5473	109.223	79.7907	1.43879	2.27e-05
ENSMUSG00000031584	Gsr	1200.47	1234.91	2511.26	2528.84	1.04894	1.87e-45
ENSMUSG00000031586	Rbpms	2422.96	2449.11	4872.13	4914.57	1.00617	6.34e-72
ENSMUSG00000031604	Msmo1	2050.27	2077.08	5199.85	4965.31	1.30012	7.85e-70
ENSMUSG00000031613	Hpgd	2.02311	1.70748	25.7006	20.6279	3.64268	4.83e-05
ENSMUSG00000031617	Tmem184c	884.185	900.257	1977.49	1982.87	1.14985	3.34e-40
ENSMUSG00000031618	Nr3c2	6.32768	6.42765	103.544	12.3792	2.98095	0.00359024
ENSMUSG00000031647	Mfap3l	165.23	158.5	728.59	755.597	2.19753	3.51e-29
ENSMUSG00000031651	Triml1	13.4177	12.9506	163.858	156.758	3.60556	5.76e-33
ENSMUSG00000031652	N4bp1	1643.42	1644.14	3323.33	3579.01	1.07034	3.18e-78
ENSMUSG00000031666	Rbl2	78.2334	92.9763	218.396	165.472	1.15817	3.97e-05
ENSMUSG00000031671	Setd6	356.359	341.381	1089.14	936.577	1.53795	1.65e-33
ENSMUSG00000031688	Pou4f2	2.8997	3.26605	40.4177	30.3056	3.51325	1.45e-05
ENSMUSG00000031691	Tnpo2	2635.9	2663.07	7349.39	7739.2	1.50962	1.49e-231
ENSMUSG00000031700	Gpt2	481.962	474.568	1058.85	976.137	1.08888	1.09e-31
ENSMUSG00000031714	Gab1	1658.82	1661.81	4827.18	4766.73	1.53055	4.11e-222
ENSMUSG00000031760	Mt3	7.58055	6.40567	109.921	93.782	3.87031	4.13e-12
ENSMUSG00000031762	Mt2	880.939	872.409	4128.02	3732.13	2.1644	7.05e-90
ENSMUSG00000031765	Mt1	950.407	943.125	5196.57	4639.25	2.37691	1.71e-89
ENSMUSG00000031775	Pllp	43.2888	44.6964	82.4019	115.442	1.16951	0.00729458
ENSMUSG00000031789	Cngb1	16.869	20.4485	59.6457	57.3957	1.64491	0.00061784
ENSMUSG00000031792	Usb1	709.208	697.512	1606.2	1507.09	1.14604	4.57e-39
ENSMUSG00000031822	Gse1	906.74	939.295	1921.74	1862.7	1.0347	3.78e-46
ENSMUSG00000031838	Ifi30	358.604	366.137	1324.23	1289.68	1.85022	1.08e-49
ENSMUSG00000031840	Rab3a	33.0349	34.8453	72.8358	70.8221	1.07939	0.00048493
ENSMUSG00000031842	Pde4c	100.352	100.219	222.885	267.86	1.29241	1.57e-08
ENSMUSG00000031849	Comp	11.4973	12.9553	41.5085	36.805	1.67589	0.0100934
ENSMUSG00000031860	Pbx4	64.2161	65.6158	157.444	156.712	1.27451	0.00065592
ENSMUSG00000031883	Car7	14.2025	12.002	32.3228	40.3824	1.47701	0.0181047
ENSMUSG00000031897	Psmb10	454.322	463.321	933.374	910.196	1.00612	1.54e-14
ENSMUSG00000031916	Cog8	626.968	628.249	1235.56	1349.27	1.04227	2.25e-32
ENSMUSG00000031955	Bcar1	1141.88	1131.73	3310	3554.29	1.59442	5.08e-81
ENSMUSG00000031987	Egln1	839.439	845.032	2057.32	2084.12	1.29778	1.12e-51
ENSMUSG00000031995	St14	712.032	718.814	1586.98	1635.37	1.17122	1.73e-12
ENSMUSG00000032011	Thy1	225.793	221.633	579.803	525.547	1.30479	0.00152078
ENSMUSG00000032060	Cryab	6.71974	6.4887	19.4296	13.0217	1.29346	0.0310872
ENSMUSG00000032087	Dscaml1	6.71668	8.92014	51.667	55.2766	2.76713	0.00026178
ENSMUSG00000032094	Cd3d	421.476	421.551	1004.41	744.232	1.052	1.13e-10
ENSMUSG00000032135	Mcam	120.805	111.401	268.562	225.149	1.08762	5e-07
ENSMUSG00000032181	Scg3	1.92361	1.62406	13.7935	18.7679	3.20431	0.0213406
ENSMUSG00000032224	Fam81a	33.9031	30.8079	99.7666	53.9348	1.23515	4.35e-05
ENSMUSG00000032267	Usp28	1188.11	1195.21	3035.05	3274.03	1.40456	1.39e-107
ENSMUSG00000032269	Htr3a	7.67453	8.91487	46.9391	38.1248	2.35507	0.00767397
ENSMUSG00000032313	AI118078	6.96492	6.42886	30.3132	12.8271	1.71102	0.0395263
ENSMUSG00000032333	Stoml1	284.299	293.839	610.762	570.258	1.02933	1.82e-16
ENSMUSG00000032346	Ooep	6.76778	6.5305	63.0356	74.727	3.37693	1.33e-15
ENSMUSG00000032358	Fam83b	31.6907	28.4279	74.3103	91.6449	1.46697	0.00529248
ENSMUSG00000032360	Hcrtr2	5.46894	5.84576	44.9954	21.3493	2.54493	0.00570063
ENSMUSG00000032373	Car12	46.9888	45.1066	109.216	136.318	1.41449	0.00045328
ENSMUSG00000032387	Rbpms2	2301.45	2274.45	7606.35	7965.91	1.76725	0
ENSMUSG00000032418	Me1	624.852	630.428	1452.63	1553.55	1.25989	3.63e-14
ENSMUSG00000032511	Scn5a	90.5237	96.095	181.135	225.525	1.12353	0.00590625
ENSMUSG00000032549	Rab6b	87.6261	93.1192	181.992	184.612	1.01852	5.04e-07
ENSMUSG00000032661	Oas3	24.6407	23.1339	116.384	128.74	2.36165	4.63e-11
ENSMUSG00000032712	2810474O19Rik	1646.59	1653.82	3635.25	3533.14	1.11873	1.06e-109
ENSMUSG00000032715	Trib3	93.3372	99.6364	370.773	351.535	1.90071	4.9e-40
ENSMUSG00000032735	Ablim3	31.5175	30.6886	98.8847	96.6897	1.65286	0.00912058
ENSMUSG00000032769	Trpa1	59.2924	54.9722	127.03	135.819	1.20331	0.00084704
ENSMUSG00000032841	Prr5l	57.5488	68.3754	189.527	228.175	1.7301	2.53e-09
ENSMUSG00000032849	Abcc4	447.001	457.933	3660.3	3842.68	3.051	4.45e-276
ENSMUSG00000032854	Ugt8a	58.5511	55.4902	305.301	300.981	2.41153	5.07e-15
ENSMUSG00000032860	P2ry2	4.41105	8.58348	80.8928	62.9007	3.46017	2.26e-10
ENSMUSG00000032890	Rims3	219.347	210.421	721.587	719.041	1.74594	4.71e-32
ENSMUSG00000032999	Nlrp4f	14.5912	14.7794	88.0366	93.768	2.62966	6.39e-11
ENSMUSG00000033114	Slc35d2	24.1153	23.6148	47.1011	56.3739	1.1176	0.015299
ENSMUSG00000033213	AA467197	1.97282	1.66513	43.2017	26.4473	4.26605	0.00014332
ENSMUSG00000033249	Hsf4	5.59163	4.72564	49.1642	31.2442	2.96675	6.18e-07
ENSMUSG00000033295	Ptprf	3193.45	3189.65	6955.91	7653.69	1.19473	3.71e-66
ENSMUSG00000033386	Frrs1	55.849	59.3575	209.552	221.961	1.90318	6.09e-20
ENSMUSG00000033491	Prss35	31.7232	31.9576	113.449	117.71	1.85984	2.01e-06
ENSMUSG00000033510	Otud7a	5.93387	7.05604	20.7654	14.1855	1.42468	0.030487
ENSMUSG00000033644	Piwil2	29.7704	29.1992	95.0066	92.1544	1.66668	2.79e-06
ENSMUSG00000033713	Foxn3	247.877	237.596	448.528	659.581	1.18898	1.33e-09
ENSMUSG00000033826	Dnah8	190.082	184.052	471.058	519.761	1.40707	3.43e-35
ENSMUSG00000033863	Klf9	705.1	702.516	1665.85	1663.44	1.24203	8.96e-47
ENSMUSG00000034112	Atp2c2	11.5371	9.74993	29.7392	29.2844	1.47559	0.0310906
ENSMUSG00000034171	Faah	99.417	96.2694	189.952	245.6	1.15471	3.74e-05
ENSMUSG00000034226	Rhov	3.80727	3.21767	13.8588	11.9045	1.88099	0.0133923
ENSMUSG00000034247	Plekhm1	575.06	572.067	1426.9	1477.88	1.34067	1.59e-51
ENSMUSG00000034275	Igsf9b	56.0478	53.5435	109.733	141.768	1.2004	5.21e-05
ENSMUSG00000034303	Ccdc15	37.6524	39.9399	82.6813	74.9205	1.01998	0.0017796
ENSMUSG00000034330	Plcg2	852.385	865.335	2127.43	2234.29	1.3443	5.51e-46
ENSMUSG00000034341	Wbp2	1388.59	1376.25	2988.99	3106.76	1.14076	1.16e-48
ENSMUSG00000034391	Fbxo15	75.8397	81.0448	231.705	246.845	1.60637	8.15e-25
ENSMUSG00000034394	Lif	68.0871	96.4154	256.654	124.997	1.20649	0.0075728
ENSMUSG00000034427	Myo15b	0.818606	1.32993	18.7868	25.2728	4.36677	3.15e-07
ENSMUSG00000034435	Tmem30b	121.743	120.114	263.872	259.89	1.11488	0.00021379
ENSMUSG00000034452	Slc24a1	5.76684	5.68283	35.4811	23.0013	2.35134	0.00072156
ENSMUSG00000034457	Eda2r	615.892	623.492	1554.2	1630.15	1.3613	2.3e-36
ENSMUSG00000034460	Six4	383.963	386.668	856.713	932.25	1.21518	6.43e-27
ENSMUSG00000034472	Rasd2	159.917	153.401	456.235	460.75	1.54979	2.36e-10
ENSMUSG00000034518	Hmgxb4	1465.9	1499.89	4458.91	4110.84	1.53034	9.03e-127
ENSMUSG00000034591	Slc41a2	11.4744	11.1792	35.7694	49.3027	1.91092	0.00023101
ENSMUSG00000034593	Myo5a	1150.74	1220.33	2572.03	3036.57	1.24118	1.73e-42
ENSMUSG00000034701	Neurod1	17.3948	17.4473	181.316	158.262	3.28469	1.35e-13
ENSMUSG00000034768	Asb16	7.64325	8.07307	13.8785	27.1098	1.38837	0.0204464
ENSMUSG00000034792	Gna15	34.8744	44.6431	116.724	102.748	1.46028	6.82e-07
ENSMUSG00000034799	Unc13a	183.397	192.194	876.222	921.184	2.25794	2.51e-60
ENSMUSG00000034818	Celf5	214.353	205.355	1035.87	895.977	2.20221	7.02e-48
ENSMUSG00000034845	Plvap	66.0353	62.9905	180.26	217.151	1.62426	5.25e-06
ENSMUSG00000034891	Sncb	24.7644	22.549	222.833	237.927	3.28815	6.7e-11
ENSMUSG00000034917	Tjp3	109.768	112.943	403.021	389.351	1.8302	1.79e-19
ENSMUSG00000034947	Tmem106a	15.8206	16.4673	44.0749	49.322	1.53135	0.0002573
ENSMUSG00000034958	Atcay	11.6858	9.87361	71.2715	69.6787	2.71325	5.17e-07
ENSMUSG00000035226	Rims4	43.2032	40.5624	217.383	188.945	2.27909	2.15e-09
ENSMUSG00000035293	G2e3	2648.09	2719.03	5460.58	5305.18	1.00393	2.87e-52
ENSMUSG00000035486	Plk5	31.2049	30.2054	126.116	108.321	1.93431	2.35e-08
ENSMUSG00000035547	Capn5	118.498	114.184	393.709	485.877	1.91765	6.6e-34
ENSMUSG00000035561	Aldh1b1	33.6922	35.3963	80.0835	96.6553	1.35481	0.00193982
ENSMUSG00000035576	L3mbtl1	14.6075	12.7258	25.3204	83.3272	1.96317	0.0107516
ENSMUSG00000035697	Hmha1	205.175	198.523	496.663	499.829	1.30421	6.76e-14
ENSMUSG00000035735	Dagla	20.5331	21.126	41.6279	53.3242	1.18913	0.0286725
ENSMUSG00000035964	Tmem59l	24.9754	21.9181	115.697	126.697	2.3728	6.23e-07
ENSMUSG00000036054	Sugp2	624.559	648.629	1311.01	1310.07	1.04129	8.66e-23
ENSMUSG00000036067	Slc2a6	46.5394	43.0254	98.4125	92.9253	1.09652	0.00985778
ENSMUSG00000036098	Myrf	471.242	478.52	2459.19	2745.41	2.45412	5.4e-14
ENSMUSG00000036273	Lrrk2	142.235	121.878	361.456	285.188	1.29517	4.78e-06
ENSMUSG00000036390	Gadd45a	252.402	261.358	604.69	552.916	1.17127	1.55e-13
ENSMUSG00000036437	Npy1r	30.0864	27.8586	81.1769	66.1013	1.34689	0.00221317
ENSMUSG00000036617	Etl4	865.032	842.539	2984.79	3261.17	1.87156	2.31e-102
ENSMUSG00000036743	Psma8	6.8152	5.75188	51.3782	42.8732	2.9146	2.55e-09
ENSMUSG00000036853	Mcoln3	80.4001	71.345	249.187	157.243	1.41761	0.00276503
ENSMUSG00000036863	Syde2	289.818	294.767	634.482	586.183	1.06148	1.96e-15
ENSMUSG00000036864	Proser3	150.481	150.97	365.302	297.562	1.12809	1.36e-08
ENSMUSG00000036875	Dna2	725.274	715.992	1770.9	1808.31	1.31272	4.56e-76
ENSMUSG00000036890	Gtdc1	263.646	254.641	578.951	539.568	1.11014	2.63e-11
ENSMUSG00000036915	Kirrel2	6.81102	6.49339	167.455	227.604	4.88794	4.58e-32
ENSMUSG00000036928	Stag3	537.111	553.214	1341.98	1307.89	1.28048	3.04e-36
ENSMUSG00000036986	Pml	835.002	799.024	3788.55	3711.65	2.19914	1.98e-104
ENSMUSG00000037012	Hk1	280.323	279.494	711.555	781.897	1.41537	1.34e-47
ENSMUSG00000037022	Mmaa	62.4604	60.8575	115.828	130.96	1.00216	0.00026237
ENSMUSG00000037060	Prkcdbp	23.5441	24.676	51.8178	51.762	1.1021	0.0379133
ENSMUSG00000037108	Zcwpw1	392.328	390.012	1416.4	1331.2	1.81191	3.11e-76
ENSMUSG00000037148	Arhgap10	281.03	293.299	631.279	565.806	1.05844	1.48e-12
ENSMUSG00000037166	Ppp1r14a	58.4658	59.765	134.671	144.32	1.23873	1.59e-06
ENSMUSG00000037171	Nodal	776.677	756.848	1899.14	1941.85	1.32523	3.87e-57
ENSMUSG00000037211	Spry1	455.573	446.925	1000.64	1040.93	1.17798	2.03e-14
ENSMUSG00000037321	Tap1	209.921	209.149	462.795	390.654	1.02494	1.67e-06
ENSMUSG00000037362	Nov	4.20685	3.55326	29.3878	12.8485	2.44896	0.0126947
ENSMUSG00000037408	Cnnm4	173.496	167.65	366.443	392.648	1.15499	9.67e-12
ENSMUSG00000037428	Vgf	72.6807	67.3881	270.885	187.133	1.70748	4.06e-06
ENSMUSG00000037469	Papl	5.17844	4.37589	60.577	22.1758	3.03891	9.88e-05
ENSMUSG00000037579	Kcnh3	21.0357	19.3938	59.0067	54.028	1.48571	9.23e-06
ENSMUSG00000037752	Xkr8	63.4535	61.0141	187.683	101.554	1.19445	0.00159961
ENSMUSG00000037816	Fbxw17	185.763	184.3	415.884	355.215	1.05628	1.64e-10
ENSMUSG00000037820	Tgm2	91.7507	93.9377	200.178	194.159	1.08561	1.01e-08
ENSMUSG00000037860	Aim2	66.4294	73.4818	248.427	220.644	1.7414	2.03e-22
ENSMUSG00000037904	Ankrd9	72.817	70.3487	235.499	185.798	1.55572	2.27e-09
ENSMUSG00000037936	Scarb1	433.459	415.982	902.403	889.591	1.07786	1.11e-25
ENSMUSG00000037960	1110007C09Rik	240.589	245.239	698.469	636.902	1.45781	2e-25
ENSMUSG00000037989	Wnk2	124.021	123.084	317.241	347.78	1.42903	1.15e-11
ENSMUSG00000037994	Slc9b2	10.0814	10.9798	34.2333	71.1181	2.31005	8.06e-05
ENSMUSG00000037999	Arap2	166.205	188.7	519.844	380.013	1.33753	3.19e-11
ENSMUSG00000038086	Hspb2	13.3686	12.9104	28.846	31.1654	1.19333	0.0243846
ENSMUSG00000038155	Gstp2	25.8429	27.4904	72.0322	58.4426	1.285	6.1e-06
ENSMUSG00000038156	Spon1	59.2502	57.1923	428.034	438.828	2.89708	6.31e-29
ENSMUSG00000038178	Slc43a2	216.593	227.482	510.492	848.408	1.60784	5.35e-10
ENSMUSG00000038214	Bend3	1699.96	1700.18	3923.51	3988.72	1.21854	1.65e-88
ENSMUSG00000038242	Aox4	0.856831	1.44724	12.354	10.7724	3.29455	0.00281196
ENSMUSG00000038276	Asic3	2.88135	4.05829	11.4449	15.1533	1.92726	0.0343324
ENSMUSG00000038292	Ccdc155	33.1933	37.1524	106.839	124.126	1.71425	1.67e-07
ENSMUSG00000038344	Txlng	889.74	866.092	1916.09	1922.76	1.12891	4.86e-29
ENSMUSG00000038347	Tcte2	202.613	193.941	709.913	736.004	1.86749	1.09e-36
ENSMUSG00000038486	Sv2a	248.489	259.115	605.411	659.782	1.31712	7.36e-17
ENSMUSG00000038508	Gdf15	2.9414	3.315	33.8098	41.9284	3.59393	3.69e-08
ENSMUSG00000038540	Tmc3	20.5187	17.9961	42.7042	39.4847	1.09539	0.0473898
ENSMUSG00000038555	Reep2	103.58	102.928	227.051	194.855	1.03021	8.14e-05
ENSMUSG00000038587	Akap12	4971.77	4987.16	16850.9	17641.1	1.79223	0
ENSMUSG00000038670	Mybpc2	13.456	12.9936	35.3602	33.7183	1.38564	0.0308986
ENSMUSG00000038742	Angptl6	25.1541	26.7791	52.1686	53.8014	1.02779	0.027864
ENSMUSG00000038763	Alpk3	40.1942	40.1409	83.5272	78.3705	1.00781	1.98e-05
ENSMUSG00000038764	Ptpn3	512.288	508.944	1085.62	1338.89	1.24663	6.42e-21
ENSMUSG00000038775	Vill	72.6438	72.7447	195.487	402.92	2.02399	8.72e-12
ENSMUSG00000038776	Ephx1	13.667	15.3934	61.7189	57.9378	2.03272	4.14e-08
ENSMUSG00000038793	Lefty1	633.551	616.825	2332.97	2433.32	1.93118	1.16e-94
ENSMUSG00000038872	Zfhx3	206.618	212.55	1028.69	1328.12	2.49035	1.49e-46
ENSMUSG00000038884	A230050P20Rik	224.95	231.178	739.95	777.474	1.73366	1.17e-22
ENSMUSG00000038903	Ccdc68	3.64908	4.62064	36.779	27.4737	2.93859	3.56e-06
ENSMUSG00000038932	Tcfl5	915.042	913.114	2058.37	2078.4	1.17818	8.16e-39
ENSMUSG00000038963	Slco4a1	20.9523	22.2117	195.183	145.211	2.97196	4.58e-25
ENSMUSG00000038980	Rbbp8nl	5.7566	4.86502	32.1857	40.0204	2.76966	0.00358885
ENSMUSG00000039059	Hrh3	15.0016	15.1294	142.426	123.594	3.14183	6.28e-09
ENSMUSG00000039108	Lsm14b	622.644	620.458	1670.65	1757.62	1.46373	2.89e-75
ENSMUSG00000039114	Nrn1	7.31923	6.18318	23.4088	26.2357	1.88429	0.0121031
ENSMUSG00000039117	Taf4a	415.204	415.841	975.078	935.256	1.20063	3.46e-32
ENSMUSG00000039126	Prune2	376.547	365.157	1142.34	1188.61	1.65266	1.06e-40
ENSMUSG00000039176	Polg	2464.34	2459.53	6197.39	6318.85	1.34598	9.35e-54
ENSMUSG00000039194	Rlbp1	10.526	10.5141	42.3412	35.9246	1.89411	0.00012057
ENSMUSG00000039224	D1Pas1	9.61037	8.11649	96.709	86.5234	3.37781	5.67e-18
ENSMUSG00000039234	Sec24d	339.979	334.108	759.069	758.368	1.17088	2.49e-14
ENSMUSG00000039238	Zfp750	18.427	17.2037	76.2596	29.3976	1.5673	0.0142673
ENSMUSG00000039252	Lgi2	39.1456	39.3657	136.177	157.527	1.90382	2.72e-09
ENSMUSG00000039278	Pcsk1n	260.96	258.38	620.227	694.863	1.34122	5.66e-18
ENSMUSG00000039347	Atp6v0e2	116.068	121.555	286.019	278.975	1.24844	1.87e-09
ENSMUSG00000039410	Prdm16	20.1542	17.0265	72.9423	64.3337	1.89276	0.00039737
ENSMUSG00000039428	Tmem135	283.498	347.855	895.754	842.992	1.46169	1.32e-17
ENSMUSG00000039457	Ppl	79.7916	77.9785	169.225	169.645	1.10332	0.00022031
ENSMUSG00000039496	Cdnf	10.3256	9.88135	26.3164	26.7911	1.39687	0.0317294
ENSMUSG00000039616	Mocos	12.4421	12.1293	42.4632	41.376	1.77124	0.00219639
ENSMUSG00000039671	Zmynd8	3528.11	3570.55	7350.73	7285.24	1.04379	4.5e-76
ENSMUSG00000039713	Plekhg5	320.915	298.086	765.184	760.66	1.30294	1.26e-15
ENSMUSG00000039720	Got1l1	74.6926	75.2163	179.786	135.563	1.07149	6.19e-05
ENSMUSG00000039745	Htatip2	10.5263	8.89146	34.382	26.1668	1.6445	0.00889372
ENSMUSG00000039813	Tbc1d2	124.031	124.094	283.632	250.725	1.106	2.03e-08
ENSMUSG00000039838	Slc45a1	16.1143	17.0212	66.3859	56.6832	1.89168	0.00069183
ENSMUSG00000039865	Slc44a3	2.87663	2.42938	11.4741	13.1847	2.22561	0.0124502
ENSMUSG00000039934	Gsap	46.1061	46.2319	105.705	107.067	1.2043	0.0017935
ENSMUSG00000039942	Ptger4	59.1172	56.6419	135.065	135.885	1.22759	0.00125772
ENSMUSG00000039982	Dtx4	169.45	167.297	429.777	392.087	1.28709	2.13e-11
ENSMUSG00000040007	Bahd1	365.896	343.423	847.475	1011.98	1.3905	1.42e-16
ENSMUSG00000040111	Gramd1b	166.743	170.025	337.588	421.894	1.17032	5.86e-09
ENSMUSG00000040146	Rgl3	70.7405	71.0947	315.46	308.146	2.13625	2.42e-15
ENSMUSG00000040147	Maob	13.4751	12.1896	84.9502	94.8817	2.81155	6.43e-07
ENSMUSG00000040152	Thbs1	112.486	112.224	428.799	389.53	1.86376	3.84e-28
ENSMUSG00000040234	Tm7sf3	328.699	328.461	772.742	759.754	1.22155	1.23e-37
ENSMUSG00000040253	Gbp7	25.8716	23.5912	51.5863	67.8495	1.27415	0.0134214
ENSMUSG00000040265	Dnm3	3.97312	5.68106	23.099	21.9039	2.22425	0.00486401
ENSMUSG00000040280	Ndufa4l2	99.0736	95.785	318.81	289.117	1.64172	8.26e-15
ENSMUSG00000040488	Ltbp4	656.848	644.533	2312.78	2076.43	1.75293	2.76e-108
ENSMUSG00000040498	Igsf23	72.9276	77.0174	162.294	153.318	1.07193	8.26e-06
ENSMUSG00000040525	Cblc	55.8799	58.7882	112.592	133.48	1.10294	0.00110556
ENSMUSG00000040537	Adam22	150.422	170.229	538.383	493.594	1.68507	1.65e-14
ENSMUSG00000040564	Apoc1	24.107	26.0517	56.8973	72.9331	1.37221	0.00026409
ENSMUSG00000040584	Abcb1a	9.10399	10.503	35.9972	25.5048	1.64537	0.0221069
ENSMUSG00000040594	Ranbp17	478.729	480.432	1284.79	1158.75	1.34828	7.06e-31
ENSMUSG00000040613	Apobec1	3.90967	6.60259	84.114	44.2087	3.57286	1.99e-08
ENSMUSG00000040629	Mael	39.5509	39.0938	171.273	188.464	2.19405	1.26e-11
ENSMUSG00000040752	Myh6	23.9749	23.2938	55.4372	57.493	1.25819	2.65e-06
ENSMUSG00000040829	Zmynd15	18.7941	23.6947	48.8648	64.5143	1.4161	0.0066342
ENSMUSG00000040907	Atp1a3	36.4204	36.1405	451.027	324.498	3.40865	1.53e-55
ENSMUSG00000041046	Ramp3	42.659	39.0863	236.825	234.01	2.52822	1.48e-15
ENSMUSG00000041287	Sox15	6.68856	8.88204	23.0243	25.7599	1.6363	0.00237953
ENSMUSG00000041301	Cftr	21.0133	22.363	50.7946	59.938	1.35016	0.0136676
ENSMUSG00000041308	Sntb2	330.915	331.439	741.197	801.607	1.22025	2.88e-28
ENSMUSG00000041351	Rap1gap	121.195	122.904	290.482	311.447	1.30238	1.39e-16
ENSMUSG00000041359	Tcl1	0.958453	2.21733	43.6236	32.7347	4.49285	1.23e-08
ENSMUSG00000041378	Cldn5	6.67056	6.44221	20.9613	24.8325	1.80721	0.00706574
ENSMUSG00000041438	Cirh1a	3018.23	3009.86	6220.36	6158.81	1.03816	9.26e-124
ENSMUSG00000041439	Mfsd6	35.5555	31.4233	103.144	95.8859	1.57341	0.000201
ENSMUSG00000041488	Stx3	2117.34	2126.3	4388.53	4261.66	1.02726	7.43e-74
ENSMUSG00000041515	Irf8	22.4071	26.1126	101.341	66.6368	1.78805	0.0005936
ENSMUSG00000041552	Ptchd1	10.8619	9.84145	62.2998	47.3462	2.40559	0.00780785
ENSMUSG00000041609	Ccdc64	382.988	395.26	741.294	830.991	1.01345	2.1e-13
ENSMUSG00000041633	Kctd12b	65.5356	68.1513	470.965	440.07	2.76809	6.07e-15
ENSMUSG00000041649	Klf8	222.616	354.882	677.775	828.445	1.38771	3.01e-12
ENSMUSG00000041712	Ubr7	3445.29	3386.28	7419.02	7181.65	1.09594	3.76e-137
ENSMUSG00000041718	Alg13	1683.04	1636.98	4265.85	4532.62	1.40634	3.37e-68
ENSMUSG00000041801	Phlda3	633.392	630.189	1727.1	1660.82	1.42273	7.01e-59
ENSMUSG00000041805	Pramel1	15.4135	16.2673	47.0111	62.7832	1.79263	0.00113072
ENSMUSG00000041992	Rapgef5	245.612	242.246	789.113	761.99	1.66898	8.05e-36
ENSMUSG00000042002	Foxn4	11.0002	17.272	64.0267	49.6718	2.02514	6.23e-05
ENSMUSG00000042010	Acacb	146.208	141.145	527.423	439.659	1.74809	2.28e-24
ENSMUSG00000042078	Svop	20.1096	28.6855	99.296	105.041	2.06351	2.65e-06
ENSMUSG00000042099	Kank3	263.132	272.762	640.905	585.62	1.19229	5.73e-21
ENSMUSG00000042195	Slc35f2	644.067	651.502	2388.88	2312.43	1.85935	3.22e-39
ENSMUSG00000042345	Ubash3a	25.0743	25.3653	94.0211	72.5701	1.72314	1.96e-05
ENSMUSG00000042377	Fam83g	180.565	177.907	366.123	351.878	1.00216	1.47e-06
ENSMUSG00000042388	Dlgap3	106.578	108.96	228.976	231.355	1.09402	4.55e-13
ENSMUSG00000042401	Crtac1	32.5891	33.2067	72.2637	115.265	1.51416	9.92e-08
ENSMUSG00000042662	Dusp15	3.77056	3.55749	34.3972	37.0227	3.28931	0.00074924
ENSMUSG00000042678	Myo15	9.06222	17.0186	47.5928	26.5078	1.50359	0.00379126
ENSMUSG00000042724	Map3k9	284.49	281.348	828.628	958.355	1.65947	5.98e-22
ENSMUSG00000042751	Nmnat2	46.5962	43.1171	178.737	302.479	2.42121	1.88e-12
ENSMUSG00000042793	Lgr6	9.17538	8.52637	39.4342	26.9592	1.89731	0.0028214
ENSMUSG00000042807	Hecw2	28.0271	24.5418	101.502	128.873	2.13276	2.27e-09
ENSMUSG00000042826	Fgf11	86.2857	81.54	268.027	210.202	1.51097	3.14e-05
ENSMUSG00000042978	Sbk1	823.308	819.319	1630.95	1750.83	1.0423	1.52e-36
ENSMUSG00000043051	Disc1	3.31604	2.79217	10.1776	17.6957	2.19088	0.0101804
ENSMUSG00000043073	Usp17le	0.958779	0.809818	26.3498	21.8768	4.77628	0.00148858
ENSMUSG00000043388	Tmem130	28.7998	25.9534	51.4119	68.6314	1.13657	0.008355
ENSMUSG00000043415	Otud1	156.399	147.421	345.017	279.591	1.03923	9.55e-07
ENSMUSG00000043629	1700019D03Rik	357.827	352.638	1445.06	1384.14	1.99389	2.02e-76
ENSMUSG00000043648	Pld6	51.9868	53.3006	158.105	164.186	1.61357	1.47e-08
ENSMUSG00000043670	Diras1	21.6396	24.3839	74.6128	38.9174	1.27101	0.0321537
ENSMUSG00000043687	1190005I06Rik	14.4956	14.615	34.4084	43.1618	1.41496	0.00915419
ENSMUSG00000043782	Ccdc64b	20.1222	20.2446	96.6314	98.2744	2.27148	0.0004978
ENSMUSG00000043822	Adamtsl5	13.6605	11.5437	54.689	29.1568	1.70296	0.00355484
ENSMUSG00000043999	Gpr75	16.5211	16.4126	36.4738	51.5227	1.41892	0.0255302
ENSMUSG00000044005	Gls2	136.758	129.149	442.264	497.113	1.8216	8.77e-15
ENSMUSG00000044006	Cilp2	31.5572	32.1748	84.0934	71.1468	1.28275	0.0046502
ENSMUSG00000044021	Muc19	0.323018	0.272887	24.5086	21.7186	6.2821	0.00249287
ENSMUSG00000044024	Rell2	30.0652	25.5425	68.775	105.226	1.63918	0.00217162
ENSMUSG00000044042	Fmn1	32.433	34.2508	162.547	177.177	2.3474	1.99e-11
ENSMUSG00000044117	2900011O08Rik	171.334	160.668	682.125	687.767	2.04739	4.73e-47
ENSMUSG00000044167	Foxo1	503.254	527.942	1164.07	1253.85	1.22877	2.13e-34
ENSMUSG00000044216	Kcnj4	26.8629	25.9467	83.7717	74.4829	1.58364	0.00042703
ENSMUSG00000044217	Aqp5	3.97221	5.03666	29.9389	17.291	2.38057	0.00634662
ENSMUSG00000044279	Crb3	327.054	306.308	765.054	726.769	1.23667	5.92e-13
ENSMUSG00000044287	Nrn1l	6.61903	7.19089	37.1046	22.4048	2.10281	0.011297
ENSMUSG00000044303	Cdkn2a	56.6367	62.167	185.402	169.913	1.57756	1.84e-09
ENSMUSG00000044320	1700001O22Rik	26.6593	25.5617	70.1905	40.9096	1.07942	0.0308142
ENSMUSG00000044339	Alkbh2	96.3002	102.6	249.88	247.949	1.32132	7.45e-13
ENSMUSG00000044387	2410080I02Rik	1.88082	1.58934	26.0035	20.2133	3.74048	0.0015601
ENSMUSG00000044626	Liph	33.8164	34.1676	138.311	118.282	1.91444	5.97e-16
ENSMUSG00000044664	Prss42	11.4983	10.521	35.5168	42.6514	1.83023	0.0117398
ENSMUSG00000044681	Cnpy1	310.744	320.998	678.442	665.43	1.08805	3.02e-21
ENSMUSG00000044708	Kcnj10	18.2477	15.4122	43.5611	41.7208	1.34574	0.0087439
ENSMUSG00000044786	Zfp36	146.029	144.484	325.383	268.488	1.03086	1.01e-06
ENSMUSG00000044816	D630023F18Rik	10.0789	12.3372	48.5533	53.9533	2.18772	4.77e-05
ENSMUSG00000045009	Prrt3	33.1775	37.6602	98.3504	98.0855	1.46847	7.42e-05
ENSMUSG00000045010	Gm4779	16.6468	15.4796	60.3991	50.554	1.78823	0.00079532
ENSMUSG00000045103	Dmd	308.593	315.258	839.431	938.261	1.51018	8.31e-22
ENSMUSG00000045106	Ccdc73	41.5802	39.1244	141.981	79.1457	1.44144	0.00032354
ENSMUSG00000045179	Sox3	83.0383	82.5171	552.521	574.386	2.76733	2.18e-37
ENSMUSG00000045180	Shroom2	757.772	770.139	1517.92	1549.55	1.0054	2.48e-14
ENSMUSG00000045211	Nudt18	66.1703	61.5659	152.447	127.876	1.13491	1.61e-05
ENSMUSG00000045216	Hs6st1	424.537	428.875	1030.33	872.059	1.15522	2.17e-30
ENSMUSG00000045248	Med26	439.471	431.043	885.923	976.397	1.09821	1.24e-25
ENSMUSG00000045284	Dcaf12l1	154.687	160.221	623.746	592.808	1.94904	8.03e-24
ENSMUSG00000045314	Sowahb	27.5764	27.3194	70.9328	68.5421	1.34525	0.00037419
ENSMUSG00000045349	Sh2d5	25.0212	32.3016	128.92	174.899	2.38694	1.33e-10
ENSMUSG00000045410	Akr1e1	150.546	136.498	255.653	393.452	1.17144	3.13e-06
ENSMUSG00000045519	Zfp560	58.9057	60.6248	178.292	209.288	1.69687	3.21e-10
ENSMUSG00000045659	Plekha7	907.103	873.782	1920.58	2386.76	1.27396	1.75e-24
ENSMUSG00000045733	Sprn	0	0	11.5028	11.9636	6.16495	0.00674537
ENSMUSG00000045795	Whamm	134.495	136.681	374.123	342.993	1.4018	4.09e-20
ENSMUSG00000046000	Naa11	0	0.821031	15.994	16.4632	5.19054	0.00133542
ENSMUSG00000046157	Tmem229b	14.4787	14.1635	45.6748	24.2485	1.24996	0.00860949
ENSMUSG00000046169	Adamts6	73.479	78.5774	181.54	184.104	1.26448	4.31e-06
ENSMUSG00000046318	Ccbe1	3.86152	3.26172	22.2984	31.215	2.92023	3.19e-05
ENSMUSG00000046323	Dppa3	2.82162	2.38221	16.6035	20.4415	2.8411	0.00210741
ENSMUSG00000046329	Slc25a23	524.518	517.693	1110.82	1274.76	1.19495	2.24e-21
ENSMUSG00000046337	Fam178b	25.0848	29.0901	73.0508	72.8054	1.42564	2.08e-05
ENSMUSG00000046338	Gpat2	74.0404	77.1934	862.392	924.688	3.56175	3.58e-61
ENSMUSG00000046449	C77370	100.33	92.4355	856.602	869.102	3.16584	3.66e-93
ENSMUSG00000046500	Fam19a4	27.1327	30.2724	83.3008	91.9839	1.60911	0.00538308
ENSMUSG00000046607	Hrk	22.7321	19.9998	63.1472	49.3348	1.39843	0.003763
ENSMUSG00000046694	Fam46b	87.8569	99.0091	190.371	219.213	1.13074	2.15e-05
ENSMUSG00000046707	Csnk2a2	1036.8	1022.97	2129	2196.14	1.07067	2.08e-52
ENSMUSG00000046718	Bst2	869.437	861.243	4265.32	4311.77	2.30933	2.25e-168
ENSMUSG00000046942	Mageb16	19.7337	21.4195	248.481	217.294	3.49529	7.06e-44
ENSMUSG00000047013	Fbxo41	38.1655	40.8312	105.726	100.765	1.38471	0.00072567
ENSMUSG00000047146	Tet1	1655.89	1638.83	3834.68	5142.32	1.44549	1.43e-41
ENSMUSG00000047155	Cyp4x1	22.3114	21.2976	66.2586	59.2283	1.5257	0.00046005
ENSMUSG00000047261	Gap43	66.1321	71.2458	227.792	188.94	1.59906	6.78e-08
ENSMUSG00000047501	Cldn4	297.462	295.972	890.627	888.691	1.58422	1.87e-20
ENSMUSG00000047507	Baiap3	16.9827	14.5457	36.4157	44.1844	1.35881	0.0335612
ENSMUSG00000047586	Nccrp1	4.78247	4.85009	21.9401	30.1917	2.4379	0.00092324
ENSMUSG00000047632	Fgfbp3	34.8362	31.7097	121.742	131.482	1.93008	3.52e-06
ENSMUSG00000047751	Utf1	326.324	319.674	5069.24	4802.18	3.93375	1.34e-53
ENSMUSG00000047786	Lix1	18.293	16.2563	46.3205	37.9043	1.2881	0.00098345
ENSMUSG00000047787	Flrt1	1.92174	2.43557	26.3053	22.8484	3.48545	0.00050648
ENSMUSG00000047793	Sned1	136.038	128.552	830.611	1108.34	2.87367	3.73e-36
ENSMUSG00000047867	Gimap6	6.84762	5.76127	16.2183	18.9566	1.48748	0.01112
ENSMUSG00000047986	Palm3	203.387	195.766	455.106	422.307	1.13588	1.01e-09
ENSMUSG00000048031	Fcrl5	3.85519	3.25583	36.6867	32.0505	3.27895	0.00012818
ENSMUSG00000048065	Cyb5r2	4.79399	4.04847	18.3774	36.3545	2.63842	0.0008787
ENSMUSG00000048249	Crebrf	417.893	412.878	904.366	835.847	1.06667	1.22e-06
ENSMUSG00000048251	Bcl11b	104.486	98.3227	220.195	195.037	1.03412	0.00202845
ENSMUSG00000048373	Fgfbp1	38.4397	35.7093	133.62	155.978	1.96642	0.00091822
ENSMUSG00000048388	Fam171b	260.443	262.655	540.689	628.155	1.15996	0.0104632
ENSMUSG00000048502	Duxbl1	4.51224	3.81022	43.8661	30.774	3.16161	0.00133157
ENSMUSG00000048706	Lurap1l	115.407	112.578	244.427	224.464	1.04052	5.28e-06
ENSMUSG00000048826	Dact2	152.045	150.061	419.662	426.041	1.48554	6.58e-20
ENSMUSG00000048865	Arhgap30	25.17	33.1106	71.1692	79.8647	1.365	1.88e-06
ENSMUSG00000048899	Rimkla	130.71	135.648	358.915	396.333	1.50308	1.44e-10
ENSMUSG00000048967	Yjefn3	31.9726	32.9814	67.2104	70.0159	1.07729	0.00469295
ENSMUSG00000048978	Nrsn1	7.57767	10.3964	66.3043	57.2977	2.77469	0.00027086
ENSMUSG00000049073	Olfr985	0.964384	0.81406	27.6125	26.5154	4.9368	7.12e-05
ENSMUSG00000049422	Chchd10	824.765	817.573	2515.44	2495.52	1.6095	1.02e-129
ENSMUSG00000049502	Dtx3l	284.123	278.645	609.114	591.398	1.09328	4.98e-13
ENSMUSG00000049539	Hist1h1a	6.69072	7.26723	26.3625	28.0568	1.96075	0.00586509
ENSMUSG00000049562	Ap5b1	61.221	58.21	143.242	157.311	1.33309	6.38e-06
ENSMUSG00000049600	Zbtb45	186.104	185.773	400.686	428.255	1.15686	1.08e-13
ENSMUSG00000049676	Catsperg1	32.3537	31.7124	94.3027	110.844	1.67639	9.94e-08
ENSMUSG00000049866	Arl4c	1114.55	1119.06	4054.43	4043.89	1.85822	5.18e-49
ENSMUSG00000050052	Tdrp	92.7562	99.2294	174.647	233.791	1.07854	4.34e-07
ENSMUSG00000050150	Slc9b1	29.4786	29.3993	150.571	124.851	2.22541	5.44e-15
ENSMUSG00000050199	Lgr4	1039.2	1056.37	2755.68	2644.28	1.36497	2.9e-93
ENSMUSG00000050315	Synpo2	10.9167	9.22151	104.077	90.8642	3.27934	9.12e-14
ENSMUSG00000050334	C130071C03Rik	5.88086	4.96403	37.4025	28.9337	2.61753	0.00310192
ENSMUSG00000050424	Pnma5	166.021	160.449	453.71	439.733	1.45283	2.28e-10
ENSMUSG00000050623	Tex40	12.4214	12.1049	30.9259	22.812	1.13006	0.0432418
ENSMUSG00000050700	Emilin3	59.7507	61.3927	114.222	133.048	1.02951	0.0196907
ENSMUSG00000050854	Tmem125	25.2689	28.8442	79.7188	68.1705	1.44823	0.00656117
ENSMUSG00000050917	Fgf4	341.03	355.09	899.716	934.273	1.39646	1.92e-55
ENSMUSG00000051124	Gimap9	53.2853	55.4682	139.318	126.147	1.28624	2.83e-05
ENSMUSG00000051176	Zfp42	321.686	320.412	750.872	699.801	1.17538	4.65e-49
ENSMUSG00000051257	Trap1a	162.186	152.351	376.082	374.858	1.25811	3.14e-25
ENSMUSG00000051319	1500011K16Rik	44.5998	46.0127	86.0909	97.3242	1.01715	0.0007233
ENSMUSG00000051367	Six1	66.8767	59.6183	226.18	170.896	1.64898	1.7e-08
ENSMUSG00000051375	Pcdh1	617.238	627.87	2405.78	2576.31	2.00035	4.22e-88
ENSMUSG00000051401	Kctd16	1.91694	1.61915	16.0256	22.9358	3.46949	0.00348633
ENSMUSG00000051455	Gm1564	89.68	116.97	430.997	479.988	2.13986	3.12e-15
ENSMUSG00000051735	Rinl	15.3553	12.9751	51.6439	51.0564	1.86612	3.45e-07
ENSMUSG00000051747	Ttn	22.914	23.3436	41.2008	213.763	2.41786	0.00255749
ENSMUSG00000052105	Mtcl1	1464.82	1647.07	3675.59	3844.64	1.27275	1.4e-46
ENSMUSG00000052217	Hbb-bh1	0	0	25.2488	21.7056	7.16416	8.11e-06
ENSMUSG00000052271	Bhlha15	16.3242	16.2277	43.4725	43.4528	1.41723	0.00218453
ENSMUSG00000052373	Mpp3	180.36	173.082	509.472	449.473	1.44018	6.55e-13
ENSMUSG00000052512	Nav2	185.676	167.438	1161.27	1039.2	2.64417	1.29e-55
ENSMUSG00000052551	Adarb2	6644.35	6585.81	26960.5	28320.5	2.06303	0
ENSMUSG00000052563	D930048N14Rik	129.309	124.611	308.195	323.953	1.31692	2.58e-11
ENSMUSG00000052794	1700030K09Rik	167.117	177.349	558.016	278.379	1.26636	9.47e-05
ENSMUSG00000053046	Brsk2	33.0106	36.914	154.449	129.971	2.02149	5e-05
ENSMUSG00000053129	Gsx1	0.928113	2.35396	15.4866	33.7789	3.89189	0.0430683
ENSMUSG00000053175	Bcl3	21.8195	21.0857	33.2594	53.5891	1.01447	0.046118
ENSMUSG00000053367	Gm6792	48.7085	52.599	178.358	174.016	1.79669	7.46e-15
ENSMUSG00000053411	Cbx7	1319.29	1325.02	5864.91	5693.6	2.12795	2.81e-59
ENSMUSG00000053656	Dancr	229.016	233.501	516.337	439.566	1.04644	1.42e-09
ENSMUSG00000053747	Sox14	0	0	26.5595	23.7092	7.26384	0.00209006
ENSMUSG00000054065	Pkp3	82.1668	87.068	137.225	205.102	1.01401	0.0236693
ENSMUSG00000054091	1810037I17Rik	673.669	690.66	1438.69	1400.1	1.05637	2.21e-38
ENSMUSG00000054099	Slc25a40	364.939	351.811	775.557	742.68	1.08349	9.19e-18
ENSMUSG00000054136	Adm2	7.64643	7.26894	27.6096	34.4557	2.06057	0.00080814
ENSMUSG00000054272	Zscan4c	0	0	101.725	110.143	9.33946	6.43e-09
ENSMUSG00000054342	Kcnn4	8.53272	7.21183	18.5925	22.6998	1.40032	0.0217382
ENSMUSG00000054362	BC055111	2.90361	4.9053	17.0566	11.938	1.87233	0.0411497
ENSMUSG00000054568	Usp17la	6.72645	8.92629	30.9303	21.9693	1.74897	0.0323053
ENSMUSG00000054619	Mettl7a1	63.3716	62.4535	152.222	159.325	1.30861	8.98e-07
ENSMUSG00000054662	Ano9	87.2682	96.3859	366.237	345.123	1.95042	8.71e-25
ENSMUSG00000054753	AU018091	9.72453	8.21275	29.5197	37.0722	1.90538	2.79e-06
ENSMUSG00000055069	Rab39	52.3953	58.972	159.325	180.637	1.60702	3.13e-09
ENSMUSG00000055102	Zfp819	11.0226	10.0855	145.581	130.149	3.71252	1.59e-23
ENSMUSG00000055148	Klf2	73.3891	69.7063	450.818	386.991	2.54912	9.16e-76
ENSMUSG00000055214	Pld5	6.79857	6.4286	19.1001	16.7284	1.43718	0.0464828
ENSMUSG00000055254	Ntrk2	66.6051	69.8081	184.978	200.056	1.49636	5.08e-07
ENSMUSG00000055373	Fut9	72.8928	75.4575	293.087	275.259	1.93624	6.8e-26
ENSMUSG00000055407	Map6	21.8358	25.105	276.298	212.274	3.37334	7.77e-26
ENSMUSG00000055553	Kxd1	494.958	503.285	1123.73	1147.14	1.18539	2.16e-33
ENSMUSG00000055560	Zfp459	67.5181	65.3708	143.36	140.09	1.09403	1.03e-07
ENSMUSG00000055675	Kbtbd11	130.927	128.688	392.786	415.803	1.64	7.56e-26
ENSMUSG00000055707	Klhl26	636.126	631.814	1393.22	1377.84	1.12803	1.54e-31
ENSMUSG00000055717	Slain1	284.838	281.255	669.31	681.561	1.25505	7.63e-16
ENSMUSG00000055874	Foxi3	51.7998	49.7685	454.552	549.314	3.30629	1.31e-28
ENSMUSG00000056220	Pla2g4a	7.5482	10.3034	36.0828	32.8285	1.95255	0.0118583
ENSMUSG00000056300	Gm13247	56.2563	50.013	154.151	87.4619	1.17104	0.0004811
ENSMUSG00000056413	Adap1	23.9815	23.5094	88.4301	107.236	2.038	3.75e-12
ENSMUSG00000056498	Tmem154	36.097	35.7547	118.657	114.511	1.69839	0.00032868
ENSMUSG00000056608	Chd9	594.705	604.039	4774.84	5120.07	3.04482	0
ENSMUSG00000056665	Them6	189.34	190.602	705.953	677.515	1.86414	7.05e-29
ENSMUSG00000056771	Gm10010	3.8415	3.24374	17.2881	26.4396	2.63399	0.00229895
ENSMUSG00000057143	Trim12c	453.915	454.563	1044.11	1121.61	1.25299	3.75e-27
ENSMUSG00000057228	Aadat	21.6169	23.225	71.6084	76.9107	1.72694	0.0154307
ENSMUSG00000057378	Ryr3	14.1129	11.9154	40.1505	27.6558	1.38634	0.0204352
ENSMUSG00000057615	Ldoc1	0.958039	0.809312	11.4478	14.1459	3.86482	0.00955295
ENSMUSG00000057715	A830018L16Rik	100.792	105.529	249.472	255.632	1.29059	1.12e-07
ENSMUSG00000057716	Tmem178b	8.38795	7.08362	26.5706	22.4289	1.66205	0.0225206
ENSMUSG00000057836	Xlr3a	3.91377	3.20683	136.451	140.35	5.30169	3.41e-20
ENSMUSG00000057897	Camk2b	182.66	172.814	754.463	601.319	1.93095	4.65e-34
ENSMUSG00000058135	Gstm1	554.309	552.871	2054.17	1927.61	1.84643	6.93e-41
ENSMUSG00000058183	Mmel1	9.55345	9.33994	205.289	152.744	4.24165	3.03e-19
ENSMUSG00000058186	Gm13242	360.458	362.954	1060.93	984.994	1.49946	4.53e-66
ENSMUSG00000058301	Upf1	2419.17	2418.12	4984.94	5143.03	1.06621	1.3e-92
ENSMUSG00000058550	Dppa4	318.393	306.718	1155.04	1112.99	1.85983	7.03e-41
ENSMUSG00000058589	Anks1b	7.56893	6.39267	18.8879	47.9224	2.24017	0.0103816
ENSMUSG00000058656	Samd12	2.77356	2.34208	24.3784	21.2207	3.15951	0.00682915
ENSMUSG00000058966	Fam57b	156.168	168.721	443.396	452.543	1.46239	5.29e-12
ENSMUSG00000059013	Sh2d3c	116.716	116.56	224.636	268.307	1.08005	8.63e-05
ENSMUSG00000059325	Hopx	59.6578	60.3015	272.768	315.019	2.29289	2.04e-22
ENSMUSG00000059334	Zfp36l3	153.095	145.391	361.975	342.531	1.23934	4.38e-06
ENSMUSG00000059713	Rcan3	189.859	181.344	573.681	592.451	1.65218	8.83e-19
ENSMUSG00000059772	Slx1b	268.093	264.595	581.15	539.546	1.0724	3.23e-11
ENSMUSG00000059824	Dbp	123.261	123.232	286.425	221.851	1.03845	6.26e-06
ENSMUSG00000059897	Zfp930	390.699	392.508	847.769	841.737	1.10905	5.73e-16
ENSMUSG00000060034	Ctf2	2.87655	6.47911	18.3697	20.7801	2.03796	0.0108697
ENSMUSG00000060063	Alox5ap	11.0879	12.4874	46.3443	44.0013	1.9336	7.05e-05
ENSMUSG00000060206	Zfp462	405.372	363.416	1523.96	1637.55	2.04331	1.55e-72
ENSMUSG00000060240	Cend1	75.8945	74.6718	154.225	167.07	1.09392	0.0028529
ENSMUSG00000060461	Dppa5a	773.158	804.038	4078.62	4060.82	2.3665	4.16e-279
ENSMUSG00000060508	Nlrp9b	7.99775	9.17537	39.0318	62.0275	2.54302	9.61e-06
ENSMUSG00000060675	Pla2g16	171.685	167.765	356.112	356.853	1.07113	1.67e-08
ENSMUSG00000061048	Cdh3	151.12	153.698	575.07	545.486	1.87753	1.96e-34
ENSMUSG00000061132	Blnk	5.85056	6.06007	18.1852	31.396	2.0312	0.00210923
ENSMUSG00000061298	Agbl4	4.20316	3.54893	140.73	116.151	5.056	3.19e-16
ENSMUSG00000061353	Cxcl12	147.703	149.18	2519.22	2646.05	4.12082	2.45e-26
ENSMUSG00000061462	Obscn	13.1938	14.8217	30.5866	68.9346	1.79119	0.00224586
ENSMUSG00000061469	Gm12569	4.65389	5.88127	16.4635	28.5048	2.08627	0.00565098
ENSMUSG00000061576	Dpp6	50.0773	56.0752	130.015	133.982	1.31387	7.1e-05
ENSMUSG00000061578	Ksr2	54.2467	52.1731	131.171	87.9602	1.03198	0.00664895
ENSMUSG00000062170	Fmr1nb	126.057	128.166	370.897	345.692	1.4943	2.08e-16
ENSMUSG00000062309	Rpp25	272.26	268.541	555.276	531.863	1.00735	1.37e-14
ENSMUSG00000062369	Usp17lb	0	0	18.1547	15.2104	6.67189	0.00083663
ENSMUSG00000062382	Gm10116	46194.1	46234.3	99443.4	96646.8	1.0851	2.52e-193
ENSMUSG00000062518	Zfp534	33.2712	31.6901	72.8591	110.093	1.49662	1.1e-06
ENSMUSG00000062753	AI413582	34.4543	33.5862	110.007	101.804	1.63834	1.37e-07
ENSMUSG00000062760	1810041L15Rik	27.9382	28.8491	70.6187	95.6501	1.54997	0.00214572
ENSMUSG00000062939	Stat4	39.9781	39.7401	121.666	125.401	1.63161	1.25e-07
ENSMUSG00000063239	Grm4	13.9563	13.9398	29.4365	40.0099	1.3265	0.0136384
ENSMUSG00000063320	1190007I07Rik	100.541	95.5429	186.778	239.748	1.1217	6.87e-05
ENSMUSG00000063558	Aox1	7.90044	7.5863	22.385	26.4423	1.65913	0.00330212
ENSMUSG00000063594	Gng8	9.58387	9.71773	34.3766	33.4884	1.81341	0.00524205
ENSMUSG00000063785	Utp14a	2271.83	2260.44	6321.38	6080.33	1.45224	2.09e-83
ENSMUSG00000064043	Trerf1	422.347	413.783	881.39	831.966	1.03516	4.8e-27
ENSMUSG00000065952	C330021F23Rik	38.1665	33.467	75.5459	68.0293	1.00753	0.00619426
ENSMUSG00000065968	Ifitm7	22.2805	22.0915	71.8982	51.1646	1.47169	0.00904716
ENSMUSG00000065999	Gm13154	73.1795	93.8624	273.49	295.006	1.76686	1.27e-19
ENSMUSG00000066007	Zfp600	145.319	146.24	443.923	376.01	1.49074	9.64e-29
ENSMUSG00000066009	Gm13051	107.837	114.198	276.839	211.049	1.13131	9.16e-09
ENSMUSG00000066026	Dhrs3	63.2558	67.6114	242.75	241.56	1.8865	1.47e-13
ENSMUSG00000066800	Rnasel	27.2056	23.8563	66.8253	56.3498	1.27214	0.00253311
ENSMUSG00000066894	Vsig10	223.366	215.233	444.865	521.911	1.14025	2.74e-12
ENSMUSG00000067144	Slc22a7	20.1878	19.4966	73.1146	50.9711	1.64397	0.00032286
ENSMUSG00000067261	Foxd3	173.218	175.983	1017.39	868.43	2.43162	1.86e-60
ENSMUSG00000067279	Ppp1r3c	26.9045	25.9623	98.8189	81.6778	1.77187	1.34e-07
ENSMUSG00000067578	Cbln4	8.83876	7.46545	120.759	88.9186	3.68934	1.24e-08
ENSMUSG00000067702	Tuba3a	32.6538	29.2143	108.489	83.4974	1.63613	6.16e-10
ENSMUSG00000067919	Rex2	301.625	309.722	634.754	679.316	1.10304	2.09e-33
ENSMUSG00000068048	Rhox9	0.967123	0.81711	18.4459	13.1067	4.15116	0.00277287
ENSMUSG00000068079	Tcf15	68.1068	66.9657	291.571	348.357	2.2463	1.13e-24
ENSMUSG00000068323	Slc4a5	106.316	93.5009	267.854	229.591	1.32014	4.5e-21
ENSMUSG00000068428	Gmnc	1.05978	0.894504	15.1046	22.337	4.26927	0.00127119
ENSMUSG00000068547	Clca6	205.106	197.698	815.902	740.451	1.95035	1.94e-19
ENSMUSG00000068551	Zfp467	56.4164	67.2826	98.8947	150.315	1.00276	0.00447349
ENSMUSG00000068601	Gm10244	12.2985	10.3859	36.4773	38.8698	1.73626	0.00842248
ENSMUSG00000068860	Gm128	15.4624	13.0643	40.8682	26.2668	1.23371	0.0414277
ENSMUSG00000069041	Slc25a31	1.04898	0.885734	30.5547	26.8424	4.89915	0.00026741
ENSMUSG00000069170	Gpr98	154.349	166.938	565.314	590.208	1.84576	2.47e-26
ENSMUSG00000069796	Gm11426	1.92395	2.43725	10.2958	10.9569	2.27585	0.0450077
ENSMUSG00000069806	Cacng7	725.184	740.719	2360.64	2332.41	1.67849	4.57e-47
ENSMUSG00000069814	E130309D14Rik	189.14	184.571	477.343	417.812	1.26002	2.93e-11
ENSMUSG00000069911	Fam196b	9.15174	8.8015	57.5757	46.0707	2.53069	2.77e-05
ENSMUSG00000069920	B3gnt9	8.1481	8.14891	17.3756	38.9287	1.77449	0.0246799
ENSMUSG00000070031	Sp140	15.8656	17.6281	39.0746	36.5534	1.17083	0.0487772
ENSMUSG00000070336	Fbxo47	31.0486	30.2963	71.7916	85.663	1.36108	0.00151074
ENSMUSG00000070345	Hsf5	21.7196	18.3474	53.9724	44.6995	1.30254	0.0364961
ENSMUSG00000070473	Cldn3	104.471	107.542	253.709	261.88	1.28178	2.36e-06
ENSMUSG00000070495	Ctcfl	6.80941	5.75274	34.0427	18.5519	2.06906	0.00819532
ENSMUSG00000070732	Rbm44	2.42135	3.67918	33.501	43.9546	3.64593	2.98e-09
ENSMUSG00000070828	Zscan4f	1.24981	1.055	247.051	161.758	7.47648	6.83e-18
ENSMUSG00000070837	Aurkc	10.5168	8.88245	18.3051	25.0227	1.17026	0.0272398
ENSMUSG00000071068	Treml2	7.72504	6.52558	20.4881	29.4194	1.81983	0.00067304
ENSMUSG00000071076	Jund	1473.04	1478.56	3262.85	3523.82	1.2016	1.93e-63
ENSMUSG00000071078	Nr2c2ap	241.039	250.739	536.158	543.904	1.13424	2.67e-15
ENSMUSG00000071454	Dtnb	857.736	872.917	1762.4	1836.49	1.05589	8.59e-41
ENSMUSG00000071656	Lrrn4cl	16.3918	15.4735	36.6228	39.4301	1.25714	0.0143934
ENSMUSG00000071658	Gng3	503.035	504.174	1252.3	1262.68	1.32017	3.45e-34
ENSMUSG00000071665	Foxr2	47.5343	50.1603	106.896	129.119	1.27203	0.00174813
ENSMUSG00000072419	Dppa2	178.378	177.588	639.116	587.13	1.78422	5.94e-44
ENSMUSG00000072423	Psmb11	27.8735	28.4152	59.5851	66.801	1.16706	0.00062066
ENSMUSG00000072640	Lyrm9	64.4359	54.5365	95.9744	178.944	1.18616	0.00016466
ENSMUSG00000072672	Duxbl3	2.23761	2.83258	17.7637	55.1113	3.86014	0.00092502
ENSMUSG00000072674	Plac9b	9.54586	8.06653	62.8511	73.393	2.95828	6.69e-10
ENSMUSG00000072675	Duxbl2	104.009	101.494	362.752	320.977	1.73647	1.44e-07
ENSMUSG00000072720	Myo18b	16.7258	14.1345	27.959	38.3126	1.11654	0.00975024
ENSMUSG00000072812	Ahnak2	49.431	43.1832	126.907	149.61	1.58418	1.89e-09
ENSMUSG00000072905	Gm2016	0	0	11.2941	16.4755	6.40836	0.0008367
ENSMUSG00000072945	Ripply1	13.3731	14.5228	48.2141	32.5527	1.52864	0.00309567
ENSMUSG00000073125	Xlr3b	9.65472	12.1292	105.486	138.885	3.48735	6.8e-13
ENSMUSG00000073294	AU022751	14.6992	15.1268	92.2183	87.1951	2.58813	1.49e-06
ENSMUSG00000073414	G6b	24.0989	27.2126	78.78	64.5201	1.4791	0.0145921
ENSMUSG00000073433	Arhgdig	89.2539	81.8527	249.822	276.794	1.62396	2.66e-10
ENSMUSG00000073460	Pnldc1	111.215	117.416	303.458	299.772	1.39793	2.88e-16
ENSMUSG00000073530	Pappa2	5.20632	4.60672	11.1801	24.7031	1.88647	0.0136529
ENSMUSG00000073678	Pgap1	647.854	654.509	1433.67	1438.63	1.14085	2.71e-39
ENSMUSG00000074171	Gm6658	2.75577	3.10854	26.8777	21.7347	3.04708	0.00607228
ENSMUSG00000074195	AI747448	6.77229	6.53429	34.394	34.2392	2.3674	0.0241112
ENSMUSG00000074637	Sox2	607.558	618.172	3240.15	3191.99	2.39095	0
ENSMUSG00000074652	Myh7b	40.0562	55.4452	142.861	132.816	1.52545	8.36e-11
ENSMUSG00000074665	Bpifb4	1.92014	2.43316	20.5856	23.9753	3.34876	0.00917164
ENSMUSG00000074671	Tspyl3	60.4215	60.7603	137.777	136.518	1.17841	0.00023603
ENSMUSG00000074796	Slc4a11	118.034	137.629	302.954	293.949	1.22279	2.94e-10
ENSMUSG00000074825	Itpripl1	242.905	252.969	544.687	595.278	1.20027	2.24e-16
ENSMUSG00000074830	Zfp640	15.7297	12.437	27.2842	33.941	1.1302	0.0234613
ENSMUSG00000074832	2410141K09Rik	317.14	326.938	780.379	686.26	1.18544	1.41e-21
ENSMUSG00000074867	Zfp808	225.418	238.139	470.852	480.828	1.03615	1.22e-15
ENSMUSG00000074899	Sptbn5	6.87851	6.43636	40.199	54.3636	2.82622	2.13e-05
ENSMUSG00000074968	Ano3	2.32308	1.96111	40.8759	47.2928	4.37014	1.25e-05
ENSMUSG00000075020	E530001K10Rik	7.51009	7.54064	68.2473	64.5855	3.14144	5.06e-05
ENSMUSG00000075610	Tmem92	3.97654	6.04615	23.6235	20.6621	2.13605	0.0440271
ENSMUSG00000076617	Ighm	0.958774	0.809912	29.7206	18.5276	4.7766	0.00074374
ENSMUSG00000078234	Klhdc7a	20.1699	21.0989	36.6087	50.0855	1.0719	0.00731474
ENSMUSG00000078235	Fam43b	3.59862	3.80393	20.3412	24.7022	2.60494	0.00666956
ENSMUSG00000078497	Gm13145	67.3775	70.22	175.555	136.803	1.17939	1.27e-09
ENSMUSG00000078498	Gm13151	77.762	78.1848	307.666	284.307	1.92397	4.36e-34
ENSMUSG00000078500	Gm13235	10.4677	9.63425	23.9017	71.7543	2.18693	0.00062544
ENSMUSG00000078502	Gm13212	28.776	25.3896	92.2356	48.1271	1.3738	0.00275966
ENSMUSG00000078546	2210404O09Rik	56.4625	59.8536	114.674	118.739	1.00402	0.00031876
ENSMUSG00000078566	Bnip3	2167.91	2177.8	5477.62	5442.84	1.32933	2.78e-60
ENSMUSG00000078640	Gm11627	12.121	12.1072	53.246	57.0372	2.18633	2.35e-05
ENSMUSG00000078653	Cntd1	31.6205	29.3262	93.1948	79.0059	1.49989	8.16e-05
ENSMUSG00000078689	Mup6	125.035	124.14	258.356	242.772	1.00799	0.000641
ENSMUSG00000078695	Cisd3	45.8033	42.8527	96.2836	87.5577	1.05469	2.69e-05
ENSMUSG00000078706	Gm53	4.92609	4.13613	37.6968	75.5555	3.62289	3.59e-10
ENSMUSG00000078742	Gm10985	6.84486	4.95618	15.665	20.5716	1.62893	0.037264
ENSMUSG00000078794	Dact3	287.385	285.497	681.259	753.558	1.32564	2.02e-23
ENSMUSG00000078815	Cacng6	44.3982	44.9321	140.286	122.225	1.5551	2.29e-05
ENSMUSG00000078816	Prkcg	97.362	97.6635	213.882	218.241	1.14782	8.14e-08
ENSMUSG00000078881	Gm14434	21.3694	22.0633	96.1998	88.3309	2.08636	2.33e-06
ENSMUSG00000078901	Gm14440	0	0	88.2868	133.066	9.33724	0.00018355
ENSMUSG00000078902	Gm14443	124.596	119.849	268.963	246.851	1.07792	1.43e-06
ENSMUSG00000078932	CN725425	4.77579	4.03087	19.4141	18.5403	2.11347	0.0119956
ENSMUSG00000078952	Lincenc1	166.022	181.483	1119.73	1107.24	2.67713	8.24e-150
ENSMUSG00000078954	Arhgap8	87.8455	87.5164	235.47	239.464	1.43742	7.54e-06
ENSMUSG00000079008	Gm14124	217.385	211.275	421.468	469.454	1.05626	5.45e-10
ENSMUSG00000079020	Slc45a4	531.953	525.296	1199.17	1359.96	1.27542	2.32e-40
ENSMUSG00000079029	Gm5662	0	0	11.2096	18.5504	6.50824	0.00100197
ENSMUSG00000079033	Mef2b	0	0	153.599	109.853	9.6952	4.36e-10
ENSMUSG00000079034	Gm8300	0	0	11.1449	16.4632	6.39959	0.00227094
ENSMUSG00000079038	D130040H23Rik	12.9	10.8811	36.2457	31.7836	1.52136	0.00714515
ENSMUSG00000079042	Trim61	464.927	498.849	1642.69	1414.52	1.66477	5.54e-18
ENSMUSG00000079110	Capn3	5.35432	5.52796	20.3817	18.3064	1.83087	0.005487
ENSMUSG00000079428	Tceal7	7.51064	6.44314	21.1625	21.0968	1.60427	0.0328959
ENSMUSG00000079445	B3gnt7	440.482	428.702	2017.9	1912.08	2.17702	4.3e-49
ENSMUSG00000079471	Gm7325	11.4923	9.70982	24.0658	19.4708	1.04348	0.0218144
ENSMUSG00000079652	Fam71f2	1.88012	1.5879	13.6149	29.7714	3.62404	0.00060661
ENSMUSG00000081044	AU015836	16.9382	16.1544	33.748	53.7894	1.4017	0.00558445
ENSMUSG00000082229	Nap1l2	86.1143	83.688	195.365	179.389	1.14236	0.00041885
ENSMUSG00000084128	Esrp2	104.07	114.897	326.969	251.931	1.39787	3.09e-10
ENSMUSG00000084762	Gm14074	17.0908	15.2395	52.4952	42.1539	1.55154	0.00011023
ENSMUSG00000084848	4933408N05Rik	5.97167	11.7659	109.949	104.432	3.5758	4.39e-09
ENSMUSG00000084911	Gm16185	190.851	185.887	352.489	438.897	1.07143	1.92e-12
ENSMUSG00000084989	E030010N08Rik	28.7832	25.9462	66.5538	72.542	1.34896	0.00083663
ENSMUSG00000085039	Gm15927	9.78037	13.592	49.1573	52.7422	2.13121	8.19e-05
ENSMUSG00000085101	Gm13227	0.912496	6.05278	10.9651	15.4642	1.97333	0.0130112
ENSMUSG00000085151	1110018N20Rik	3.83146	3.23547	19.8056	21.2712	2.54419	0.0236155
ENSMUSG00000085218	BB218582	10.005	8.95551	21.662	24.3652	1.28324	0.0249829
ENSMUSG00000085350	4930529I22Rik	32.4049	38.6363	79.1323	91.9601	1.26553	0.00520791
ENSMUSG00000085505	Gm12868	2.84075	3.99986	19.7323	15.0297	2.32828	0.00513165
ENSMUSG00000085669	Gm14817	17.1947	14.5232	51.5953	42.2573	1.56765	0.0165386
ENSMUSG00000085693	Gm13371	8.53083	7.20307	27.845	36.9213	2.04477	0.0459075
ENSMUSG00000085768	Gm13707	1.90488	2.41296	13.774	13.0029	2.62407	0.029418
ENSMUSG00000085773	Gm16233	221.862	219.49	644.498	679.177	1.58475	1.18e-14
ENSMUSG00000085929	Gm13421	19.9753	19.1677	53.3756	31.9695	1.11898	0.0293315
ENSMUSG00000086003	B230206L02Rik	1.68035	2.38716	15.2443	25.7647	3.33108	0.00050634
ENSMUSG00000086013	Gm15706	19.1345	22.619	80.7232	83.4046	1.97119	6e-05
ENSMUSG00000086096	Gm12688	54.5322	54.147	147.996	153.616	1.47286	4.19e-05
ENSMUSG00000086130	Gm16211	36.5859	35.7645	217.126	191.937	2.49952	5.32e-31
ENSMUSG00000086164	Gm13029	6.71503	9.71905	36.7338	16.3415	1.67963	0.0375169
ENSMUSG00000086173	Kis2	9.1297	12.2427	101.545	87.9536	3.14618	3.12e-07
ENSMUSG00000086370	Ftx	371.05	360.754	1403.22	1314.68	1.89323	1.43e-30
ENSMUSG00000086454	4930500J02Rik	133.519	122.388	318.411	341.123	1.3684	8.71e-14
ENSMUSG00000086475	Gm12139	53.5386	53.1733	522.486	510.613	3.27527	1.18e-30
ENSMUSG00000086503	Xist	14.078	13.8632	101.236	238.382	3.58979	4.29e-09
ENSMUSG00000086563	Gm14136	781.371	770.371	3319	3259.28	2.08384	5.64e-09
ENSMUSG00000086646	5133400J02Rik	13.0219	10.9957	74.8025	77.2925	2.66967	1.01e-08
ENSMUSG00000086655	C330018A13Rik	18.2624	17.0427	51.6436	56.104	1.61184	0.0013645
ENSMUSG00000086683	Gm12867	54.4747	50.8616	126.161	119.853	1.22528	8.73e-06
ENSMUSG00000086730	Gm11607	0.955966	0.807339	15.1399	31.2256	4.72924	0.00037671
ENSMUSG00000086742	Gm16201	16.4847	17.2577	57.2682	41.626	1.54958	0.0351171
ENSMUSG00000086748	Gm13261	10.5171	9.68927	44.7343	25.145	1.78966	0.00122097
ENSMUSG00000086782	E130102H24Rik	43.2636	42.1048	96.7079	75.952	1.01558	0.0136572
ENSMUSG00000086806	Gm13054	0	0	14.8838	12.9911	6.41239	0.00020467
ENSMUSG00000086807	C330013F16Rik	12.6783	12.5748	82.5156	117.696	2.98453	7.5e-09
ENSMUSG00000086810	Gm13110	6.7175	6.48383	17.2105	17.5929	1.40057	0.0153713
ENSMUSG00000086940	Gm12746	1.90578	3.21891	14.9078	14.0826	2.48004	0.0161184
ENSMUSG00000086967	4930566F21Rik	14.1062	14.89	125.94	124.66	3.10924	2.03e-16
ENSMUSG00000087009	Nphs1os	5.76866	4.87428	33.1991	30.4519	2.58739	2.21e-05
ENSMUSG00000087077	Gm12480	14.2328	14.4303	52.7502	39.8105	1.68815	0.00065192
ENSMUSG00000087159	Gm15246	29.7579	33.1909	65.7894	62.6271	1.02519	0.00789138
ENSMUSG00000087166	L1td1	3611.47	3540.77	13360.1	12657.1	1.86315	3.39e-300
ENSMUSG00000087408	Cers1	40.9998	40.1681	376.949	438.43	3.32952	1.16e-33
ENSMUSG00000087424	5730405O15Rik	7.35626	6.2087	23.4283	16.4345	1.54843	0.0483899
ENSMUSG00000087425	Gm15404	12.2986	11.9813	34.0929	30.1816	1.40409	0.0192087
ENSMUSG00000087470	A630031M04Rik	3.89204	5.75043	23.9575	25.3021	2.34323	0.0183558
ENSMUSG00000087474	Gm12100	12.6889	13.7861	99.0047	113.207	3.00064	5.22e-12
ENSMUSG00000087528	9830144P21Rik	70.2289	71.9698	186.53	235.597	1.57066	2.21e-10
ENSMUSG00000087685	1700122E12Rik	3.80065	3.20992	14.9853	12.9285	1.99821	0.0409762
ENSMUSG00000087700	Gm15283	25.072	25.2341	73.4913	94.8387	1.74334	2.47e-06
ENSMUSG00000089715	Cbx6	768.547	760.034	2377.99	2090.71	1.54663	1.06e-59
ENSMUSG00000089842	Pitpnm2os2	15.2465	18.5082	28.6376	47.895	1.17872	0.0321458
ENSMUSG00000090071	Cdk5r2	49.8077	48.1251	235.405	239.295	2.27802	8.1e-15
ENSMUSG00000090125	Pou3f1	253.086	258.116	3033.03	2921.19	3.54155	6.22e-138
ENSMUSG00000090176	Cd200r2	4.79253	5.66579	28.7145	37.3996	2.65559	0.00061724
ENSMUSG00000090363	Gm3512	38.0071	40.5168	79.8716	102.694	1.21632	0.00076433
ENSMUSG00000090374	Gm17232	2.85412	2.41102	16.2382	22.7091	2.9002	0.00020018
ENSMUSG00000090470	2410012M07Rik	54.234	53.7271	115.427	120.651	1.12927	0.00024437
ENSMUSG00000090576	Gm17055	25.162	22.0679	66.1874	42.6116	1.20517	0.0175904
ENSMUSG00000090639	Gm20425	5.75476	4.86163	38.8828	21.7993	2.51865	0.00064626
ENSMUSG00000090706	Gm17233	6.71604	5.66877	26.5002	30.7374	2.21315	0.011017
ENSMUSG00000090714	Zscan4d	0	0	34.633	35.6335	7.74718	1.18e-05
ENSMUSG00000090877	Hspa1b	90.4605	85.3813	202.144	215.875	1.25168	6.41e-10
ENSMUSG00000091002	Tcerg1l	34.1449	40.6798	189.956	111.415	2.00642	0.00052324
ENSMUSG00000091080	Prr23a	7.36503	6.22593	28.2886	21.4954	1.87562	0.0146269
ENSMUSG00000091490	Triml2	27.7831	25.0819	294.457	228.868	3.31088	2.3e-47
ENSMUSG00000091542	Gm17167	1546.49	1547.42	7277.8	7546.46	2.26046	8.9e-14
ENSMUSG00000091594	Gm17067	225.704	232.127	641.778	702.882	1.55365	4.43e-41
ENSMUSG00000091705	H2-Q2	89.5559	86.3385	295.107	271.125	1.68693	2.54e-09
ENSMUSG00000091712	Sec14l5	5.76896	5.68805	36.6083	37.9136	2.70204	0.00021266
ENSMUSG00000091779	Gm6763	0	0	340.119	228.274	10.7627	3.52e-12
ENSMUSG00000091971	Hspa1a	35.2506	33.8095	109.045	93.2896	1.55085	4.12e-05
ENSMUSG00000091993	B930036N10Rik	3.9675	3.34761	18.1891	12.6413	2.07194	0.0325027
ENSMUSG00000092012	Gm4782	0.958472	0.809554	17.1801	22.9992	4.51682	0.00036747
ENSMUSG00000092019	Gm4027	0	0	27.7715	29.4131	7.44997	1.05e-05
ENSMUSG00000092130	D030025P21Rik	0	0	13.8784	12.9977	6.36029	0.00053707
ENSMUSG00000092178	Gm3912	26.3007	25.4934	54.7223	60.3869	1.15335	0.00840666
ENSMUSG00000092225	Gm2381	68.4365	63.6818	287.567	302.492	2.16252	7.17e-36
ENSMUSG00000092232	Gm20521	5.73593	8.88408	40.2821	39.0537	2.42377	4.81e-05
ENSMUSG00000092335	Gm7221	40.3208	43.1407	91.0402	118.765	1.32882	2.54e-06
ENSMUSG00000092341	Malat1	5818.09	5921.19	14620.7	14047.8	1.28807	1.74e-44
ENSMUSG00000092349	BC033916	50.6917	54.1302	141.303	119.227	1.31049	1.42e-06
ENSMUSG00000092500	Gm20400	7.76984	8.19607	24.0438	19.6824	1.45075	0.0431202
ENSMUSG00000092564	BC051226	31.8703	35.5038	83.1906	84.7199	1.31635	0.00059747
ENSMUSG00000092625	Gm20404	91.4284	88.4508	246.922	210.988	1.34807	1.54e-09
ENSMUSG00000093739	Gm20692	25.746	24.1521	57.6943	53.7231	1.1605	0.00237135
ENSMUSG00000094443	Gm4975	0.9822	1.65764	22.7674	31.9174	4.34544	7.14e-06
ENSMUSG00000094649	Gm7102	26.8653	23.499	74.0296	73.2782	1.55203	0.00012246
ENSMUSG00000094840	A630081J09Rik	15.3514	14.5897	45.6808	44.6687	1.59441	0.0112053
ENSMUSG00000095139	Pou3f2	5.06663	5.99013	18.9663	19.2595	1.78391	0.0265238
ENSMUSG00000095180	Rhox5	20.0958	23.4415	200.396	173.555	3.09597	1.57e-22
ENSMUSG00000095339	Zscan4b	0	0	72.1976	76.0152	8.82392	2.4e-07
ENSMUSG00000095514	D13Ertd608e	0.954447	0.805809	16.1743	24.1806	4.52616	0.00698343
ENSMUSG00000095562	Gm21887	1029.11	1004.47	2750.64	2600.21	1.3956	7.3e-94
ENSMUSG00000095620	2010005H15Rik	4.2959	3.62897	24.253	17.686	2.41921	0.00397638
ENSMUSG00000095779	Gm2163	1.92064	1.62239	18.2919	24.0468	3.58479	0.00918001
ENSMUSG00000095909	Gm10324	15.7115	16.5666	82.0124	79.3226	2.31853	8.13e-13
ENSMUSG00000096014	Sox1	1.77717	1.50229	40.0789	53.7775	4.85046	2.68e-08
ENSMUSG00000096035	Gm1045	0.962876	1.62613	14.8838	11.9811	3.35146	0.00827086
ENSMUSG00000096175	Gm21761	0	0	75.986	36.0818	8.41517	2.24e-06
ENSMUSG00000096188	Cmtm4	2076.27	2054.31	4766.44	4845.79	1.21861	8.86e-39
ENSMUSG00000096463	Gm21750	10.7907	13.2404	50.1535	55.0596	2.12282	4.98e-06
ENSMUSG00000096727	Psmb9	20.9169	20.7645	47.95	61.431	1.39289	0.0296481
ENSMUSG00000096883	Shisa8	39.6513	44.253	128.754	113.889	1.52853	1.16e-05
ENSMUSG00000096926	Gm26823	3.89901	4.93643	15.999	15.4389	1.82277	0.0393414
ENSMUSG00000096954	Gdap10	104.494	101.287	260.155	287.193	1.41253	1.52e-12
ENSMUSG00000096959	4930509G22Rik	98.774	104.865	215.661	252.438	1.2001	1.91e-06
ENSMUSG00000096979	Gm26880	61.3437	66.374	181.398	182.119	1.50674	1.69e-10
ENSMUSG00000096992	Gm26788	5.93795	5.8484	49.5376	34.7671	2.838	8.76e-06
ENSMUSG00000097039	Pvt1	41.9861	38.3859	96.6428	129.366	1.49125	1.16e-07
ENSMUSG00000097051	Gm26836	24.231	28.1132	318.085	341.818	3.64979	1.72e-42
ENSMUSG00000097095	Gm26547	20.2111	26.8268	49.4944	71.8699	1.36145	0.00085422
ENSMUSG00000097113	Gm19705	8.55055	10.29	69.3098	88.1837	3.05661	1.01e-12
ENSMUSG00000097131	D230017M19Rik	39.7227	37.6751	83.6104	94.6471	1.20438	0.00272641
ENSMUSG00000097140	Gm26779	16.3089	15.3978	53.0088	52.0262	1.73003	3.4e-05
ENSMUSG00000097145	9230114K14Rik	67.2132	70.9187	139.218	163.284	1.13011	3.38e-05
ENSMUSG00000097197	9530027J09Rik	32.6096	31.5846	144.787	135.462	2.12691	1.42e-10
ENSMUSG00000097226	Gm26600	23.9925	24.3113	63.2407	51.5596	1.24771	0.00768086
ENSMUSG00000097283	Gm26686	29.7984	25.9772	43.6796	73.589	1.07868	0.00813847
ENSMUSG00000097348	Rmst	0.934083	0.78874	19.4847	10.0268	4.11296	0.00555914
ENSMUSG00000097353	A430046D13Rik	26.053	23.6278	64.0596	38.4274	1.0449	0.0216782
ENSMUSG00000097415	AU020206	230.995	217.674	731.593	702.462	1.67786	1.5e-41
ENSMUSG00000097437	Lim2	2.83802	3.19733	11.7823	15.0284	2.14947	0.0478566
ENSMUSG00000097448	Gm16880	15.6684	14.055	142.054	147.968	3.29011	1e-13
ENSMUSG00000097460	Gm26734	3.06586	2.58717	17.7852	19.4682	2.72585	0.0181024
ENSMUSG00000097479	Gm26582	100.92	95.4048	238.212	162.033	1.02788	0.00036468
ENSMUSG00000097483	Gm26806	7.65747	6.46551	40.3585	39.7142	2.51034	7.43e-06
ENSMUSG00000097536	2610037D02Rik	88.7658	85.7408	201.412	170.836	1.09311	7.04e-05
ENSMUSG00000097551	Gm7976	4.86211	4.92456	21.745	13.2131	1.83306	0.0111783
ENSMUSG00000097562	Gm26639	9.55671	8.8758	31.2275	32.5637	1.79451	0.00073393
ENSMUSG00000097615	Gm2061	0.960466	1.62246	18.426	14.2111	3.63164	0.00108094
ENSMUSG00000097619	4833422M21Rik	40.669	37.3489	105.353	71.1319	1.17589	0.0240736
ENSMUSG00000097639	C430002E04Rik	19.2975	18.7302	47.1043	61.6571	1.51754	0.00537155
ENSMUSG00000097648	9330185C12Rik	18.9642	19.3713	78.9443	79.4623	2.04632	1.25e-05
ENSMUSG00000097709	2810429I04Rik	6941.86	6906.12	27477.6	28561.7	2.01677	1.43e-95
ENSMUSG00000097762	4732463B04Rik	21.6476	24.9326	79.0077	43.38	1.38929	0.00872916
ENSMUSG00000097767	Miat	133.813	126.422	1517.65	1127.45	3.34546	2.46e-47
ENSMUSG00000097779	4833407H14Rik	0.957732	0.808802	20.6575	15.3638	4.35723	0.00157414
ENSMUSG00000097810	G730046D07Rik	5.4944	6.1941	18.7247	31.9707	2.12036	0.00656847
ENSMUSG00000097815	Gm26809	667.208	674.556	2014.5	1887.58	1.53959	1.27e-90
ENSMUSG00000097885	5031434O11Rik	4.3113	4.24866	58.6882	27.4394	3.27778	2.56e-05
ENSMUSG00000097930	C330002G04Rik	9.60053	10.5382	31.0311	19.8481	1.33193	0.0371484
ENSMUSG00000097993	Ptprv	21.3645	23.728	53.2942	64.7149	1.38327	0.0124006
ENSMUSG00000098161	Gm26975	21.6691	21.4765	51.5419	69.1421	1.48813	2.56e-05
ENSMUSG00000098488	Pla2g4b	56.7141	58.4925	147.073	111.68	1.16779	0.00290024
ENSMUSG00000099370	2410007B07Rik	271.151	279.977	4440.15	4339.65	3.99252	0
ENSMUSG00000099474	1700097N02Rik	16.2607	20.2046	132.227	127.306	2.81997	9.22e-23
ENSMUSG00000099708	Gm29361	26.2827	24.6712	57.3911	53.9019	1.12839	0.0080355
ENSMUSG00000099844	Olfr1383	22.9612	21.8124	67.7571	45.9941	1.34502	0.0417757
ENSMUSG00000099890	Gm28262	5.30139	6.71078	32.7761	13.4412	1.8765	0.00995341
ENSMUSG00000100364	1700121L16Rik	4.79212	4.04815	19.5598	12.9941	1.88387	0.0212481
ENSMUSG00000100444	C530043A13Rik	39.285	35.6442	93.6902	125.74	1.55262	3.74e-05
ENSMUSG00000100747	1700084E18Rik	2.51338	3.54176	14.2695	15.0075	2.26422	0.0401806
ENSMUSG00000100769	Gm28893	37.6012	38.2494	120.651	109.126	1.59828	7.18e-06
ENSMUSG00000100826	D7Ertd715e	4042.66	4113.94	9161.62	8954.4	1.15109	4.1e-82
ENSMUSG00000100837	1700063D05Rik	67.6658	78.06	130.064	169.124	1.03639	0.00141992
ENSMUSG00000100985	Gm10640	6.81599	5.75623	24.7465	23.2036	1.93625	0.00882115
ENSMUSG00000101191	Gm28809	3.14816	2.66017	10.6135	11.5629	1.94483	0.0345683
ENSMUSG00000101337	Dnah7c	5.94556	6.02338	94.1797	33.0959	3.35878	0.00184367
ENSMUSG00000102343	RP23-333I7.1	1348.1	1313.27	6392.99	6050.76	2.2252	1.64e-14
ENSMUSG00000102627	Snurf	102.546	102.521	395.43	323.545	1.80949	2.22e-07
ENSMUSG00000102700	RP24-396E16.1	11280.1	11336	43213.1	42994.2	1.93044	0
ENSMUSG00000103039	RP23-372I17.5	22.0042	23.4242	78.5061	64.1651	1.64814	2.74e-05
ENSMUSG00000103047	RP24-367P22.1	7.78675	9.86176	45.5746	54.8774	2.50087	5.47e-06
ENSMUSG00000103053	RP23-164N7.1	442.613	428.759	985.475	1052.18	1.22637	3.33e-27
ENSMUSG00000103067	RP24-181G14.2	88.3627	88.1224	158.336	202.77	1.03325	0.00374329
ENSMUSG00000103322	RP24-217M2.1	18.9857	18.4439	55.6544	53.1062	1.53935	0.00024824
ENSMUSG00000103475	RP23-201A19.2	894.884	913.222	2588.25	2643.34	1.53262	2.66e-36
ENSMUSG00000103697	RP23-423B1.6	26.8622	24.3472	158.204	159.041	2.63362	7.22e-11
ENSMUSG00000103703	RP23-267M9.1	4.8291	4.07634	27.5625	19.8887	2.41725	0.0220696
ENSMUSG00000103804	RP23-195A24.4	5.9344	6.67521	37.4649	46.9164	2.73871	2.44e-05
ENSMUSG00000103858	RP24-95N17.1	159.397	160.5	836.999	897.685	2.43896	1.55e-48
ENSMUSG00000103865	RP23-131N18.1	57.9695	55.2898	136.693	114.504	1.14766	1.34e-06
ENSMUSG00000103888	AC123072.1	801.931	783.623	1479.33	1957.12	1.11602	0.00151384
ENSMUSG00000103968	RP23-272A7.1	15.2799	16.9324	70.3411	92.3655	2.33394	7.92e-11
ENSMUSG00000104022	CAAA01187608.2	24.1593	24.4688	47.0629	52.7839	1.03818	0.0176757
ENSMUSG00000104297	RP23-109O14.2	353.986	350.085	2787.66	2836.42	2.99811	2.16e-171
ENSMUSG00000104382	RP23-245M20.2	2.86838	3.23097	13.7581	15.1176	2.23943	0.0270218
ENSMUSG00000104394	RP23-306B14.3	58.6985	61.3007	142.087	135.496	1.20847	3.61e-06
Downregulated genes
ensg	name	D4_WT_rep1	D4_WT_rep2	D4_K20R_rep1	D4_K20R_rep2	log2FoldChange	padj
ENSMUSG00000000037	Scml2	213.203	205.528	38.6704	33.7619	-2.52841	1.28e-17
ENSMUSG00000000093	Tbx2	10.5239	12.6027	3.57959	4.32005	-1.55232	0.0311
ENSMUSG00000000125	Wnt3	1260.8	1259.04	304.96	290.838	-2.08064	1.19e-31
ENSMUSG00000000142	Axin2	2597.62	2546.68	1022.06	1094.42	-1.2813	1.8e-18
ENSMUSG00000000167	Pih1d2	200.775	200.56	27.1011	33.7757	-2.73199	1.43e-13
ENSMUSG00000000182	Fgf23	14.2449	13.6404	1.16374	0	-4.62533	0.0101
ENSMUSG00000000184	Ccnd2	687.09	681.482	157.524	138.024	-2.21244	4.59e-67
ENSMUSG00000000202	Btbd17	160.809	160.166	46.1097	34.8135	-1.98573	4.65e-06
ENSMUSG00000000253	Gmpr	299.108	306.34	104.239	150.545	-1.25021	1.45e-07
ENSMUSG00000000266	Mid2	84.8271	78.8457	5.39687	8.08599	-3.58046	3.61e-12
ENSMUSG00000000305	Cdh4	498.872	526.144	186.651	101.11	-1.84996	1.46e-11
ENSMUSG00000000326	Comt	1160.21	1178	593.735	564.162	-1.01458	3.25e-16
ENSMUSG00000000385	Tmprss2	700.715	682.581	53.709	56.8064	-3.64527	1.46e-42
ENSMUSG00000000386	Mx1	35.1604	29.6844	6.07884	3.21095	-2.77275	0.000919
ENSMUSG00000000416	Cttnbp2	126.291	131.349	76.2344	52.1513	-1.01666	0.000244
ENSMUSG00000000420	Galnt1	3848.89	3823.63	1505.46	1442.75	-1.37998	1.56e-84
ENSMUSG00000000555	Itga5	2000.5	1958.61	610.213	601.444	-1.70815	2.11e-65
ENSMUSG00000000567	Sox9	175.569	177.822	16.9558	30.0873	-2.90264	2.9e-18
ENSMUSG00000000753	Serpinf1	49.6863	56.9325	8.3627	9.90468	-2.54455	6.44e-07
ENSMUSG00000000794	Kcnn3	46.2929	44.5379	15.0077	11.493	-1.78185	0.000334
ENSMUSG00000000957	Mmp14	1885.26	1895	268.872	260.346	-2.83682	4.77e-91
ENSMUSG00000001027	Scn4a	17.6923	19.0255	3.81684	0.910868	-2.97016	0.00853
ENSMUSG00000001098	Kctd10	2706.47	2666.22	1219.92	1241.4	-1.12606	7.54e-33
ENSMUSG00000001506	Col1a1	166.738	143.991	48.8903	84.1458	-1.21752	0.00362
ENSMUSG00000001520	Nrip2	78.8937	78.0033	34.1964	43.8809	-1.00463	0.00349
ENSMUSG00000001946	Esam	32.4809	27.4406	8.74761	13.8814	-1.43501	0.00515
ENSMUSG00000001948	Spa17	84.9425	82.9852	15.0336	18.7229	-2.31252	4.73e-06
ENSMUSG00000002265	Peg3	30944.7	30908.2	3150.36	3290.93	-3.26338	6e-290
ENSMUSG00000002320	Tm9sf1	1302.82	1292.81	587.652	493.935	-1.2647	1.18e-16
ENSMUSG00000002325	Irf9	282.505	292.651	101.995	106.044	-1.46708	1.58e-12
ENSMUSG00000002326	Gmpr2	686.7	684.337	276.073	274.662	-1.31583	1.35e-25
ENSMUSG00000002329	Mdp1	764.23	761.421	358.826	356.108	-1.09355	1.27e-20
ENSMUSG00000002332	Dhrs1	676.78	640.145	286.951	200.518	-1.43978	3.14e-11
ENSMUSG00000002475	Abhd3	69.7089	74.8578	34.5408	32.637	-1.10526	0.0415
ENSMUSG00000002489	Tiam1	694.833	714.873	286.783	252.928	-1.3896	2.31e-36
ENSMUSG00000002603	Tgfb1	1375.67	1386.41	73.1843	69.0241	-4.28104	6.28e-165
ENSMUSG00000002633	Shh	64.1281	65.5203	4.59999	6.42852	-3.54869	1.73e-09
ENSMUSG00000002688	Prkd1	466.879	459.928	70.3721	77.769	-2.64442	7.9e-26
ENSMUSG00000002732	Fkbp7	44.1973	45.7409	17.4027	14.8981	-1.47889	0.000823
ENSMUSG00000002831	Plin4	33.6563	32.5026	12.5568	3.26054	-2.07238	0.0216
ENSMUSG00000002944	Cd36	274.326	277.396	2.24662	1.10236	-7.36839	3.88e-15
ENSMUSG00000003032	Klf4	105.79	104.499	44.2719	30.784	-1.53575	7.42e-12
ENSMUSG00000003051	Elf3	640.536	621.952	231.089	217.651	-1.4923	1.89e-12
ENSMUSG00000003154	Foxj2	503.118	496.953	220.487	216.488	-1.19448	1.11e-15
ENSMUSG00000003161	Sri	430.777	427.986	168.023	235.379	-1.09095	1.32e-06
ENSMUSG00000003354	Ccdc65	111.153	113.312	8.00619	5.46155	-4.063	3.03e-10
ENSMUSG00000003436	Dll3	2502.48	2509.55	224.191	235.314	-3.44607	3.68e-126
ENSMUSG00000003545	Fosb	52.7389	53.4771	33.3369	18.4463	-1.0444	0.00552
ENSMUSG00000003623	Crot	1669.4	1656.27	730.799	720.548	-1.19625	4.25e-41
ENSMUSG00000003657	Calb2	92.8969	88.9951	14.9011	15.2339	-2.59243	6.73e-12
ENSMUSG00000003762	Adck4	663.404	642.832	269.852	241.53	-1.3546	4.34e-18
ENSMUSG00000003872	Lin7b	19.9276	17.8063	11.0498	2.8089	-1.63294	0.0255
ENSMUSG00000003934	Efnb3	557.94	552.891	173.494	227.767	-1.46668	1.97e-17
ENSMUSG00000003948	Mmd	699.668	675.012	340.685	314.682	-1.06903	3.11e-18
ENSMUSG00000004105	Angptl2	136.986	140.861	49.1071	65.2788	-1.32897	3e-06
ENSMUSG00000004113	Cacna1b	950.221	889.751	281.627	400.637	-1.43275	1.58e-06
ENSMUSG00000004317	Clcn5	1854.46	1833.49	745.835	782.414	-1.27071	9.13e-34
ENSMUSG00000004347	Pde1c	85.2556	83.5169	15.4423	19.0407	-2.28948	5.19e-06
ENSMUSG00000004360	9330159F19Rik	59.5126	61.4898	19.9423	17.3376	-1.69951	0.000644
ENSMUSG00000004500	Zfp324	292.587	288.518	114.772	131.917	-1.23483	1.47e-09
ENSMUSG00000004562	Arhgef40	830.076	816.104	378.184	302.219	-1.27966	1.36e-17
ENSMUSG00000004633	Chn2	130.462	128.608	36.5384	46.9671	-1.63246	3.36e-08
ENSMUSG00000004661	Arid3b	5415.65	5528.25	2157.09	2257.63	-1.30966	1.67e-64
ENSMUSG00000004798	Ulk2	554.045	537.447	188.794	218.735	-1.42552	4.4e-18
ENSMUSG00000005087	Cd44	168.425	167.791	69.4928	77.5785	-1.18973	3.08e-08
ENSMUSG00000005225	Plekha8	2693.5	2670.11	713.878	688.454	-1.93574	2.69e-149
ENSMUSG00000005237	Dnah2	110.427	110.692	17.0937	30.7022	-2.22443	3.62e-09
ENSMUSG00000005503	Evx1	2289.87	2267.25	48.4139	46.0936	-5.59507	2.27e-180
ENSMUSG00000005583	Mef2c	46.9935	40.7394	18.9151	15.878	-1.34328	0.000593
ENSMUSG00000005672	Kit	1686.58	1702.08	283.596	390.47	-2.34207	2.92e-102
ENSMUSG00000005802	Slc30a4	713.167	705.858	283.862	367.647	-1.12256	3.38e-10
ENSMUSG00000005836	Gata6	1207.44	1205.49	4.68729	10.7134	-7.26817	1.01e-67
ENSMUSG00000005883	Spo11	30.7639	25.9801	1.46505	3.23202	-3.46408	0.00304
ENSMUSG00000005917	Otx1	81.2062	83.6892	9.52871	8.72477	-3.17414	3.08e-05
ENSMUSG00000005968	Tuft1	323.294	326.588	157.688	130.916	-1.17276	1.41e-11
ENSMUSG00000005980	Dnase1	173.836	168.816	64.0844	61.2803	-1.4505	6.9e-05
ENSMUSG00000006205	Htra1	268.053	268.958	51.9543	25.4874	-2.88821	3.09e-20
ENSMUSG00000006235	Epor	217.18	211.848	86.5152	73.2718	-1.42685	7.44e-12
ENSMUSG00000006270	Vax1	96.2011	91.9316	0	0	-8.83729	1.38e-06
ENSMUSG00000006311	Etv2	499.754	506.158	139.342	104.564	-2.04709	6.63e-22
ENSMUSG00000006464	Bbs1	492.222	503.706	205.767	194.219	-1.31675	2.81e-16
ENSMUSG00000006784	Ttc25	292.008	292.439	34.6511	22.1817	-3.38094	6.58e-29
ENSMUSG00000006931	Leprel4	451.738	443.343	229.89	202.43	-1.05085	1.16e-08
ENSMUSG00000006958	Chrd	2287.12	2264.89	94.8803	76.7832	-4.73225	4.36e-163
ENSMUSG00000007030	Vwa7	41.1117	44.437	22.2305	17.275	-1.11988	0.0226
ENSMUSG00000007097	Atp1a2	181.182	175.598	59.581	68.6616	-1.47645	6.3e-06
ENSMUSG00000007279	Scube2	44.3753	42.9707	16.6708	14.5328	-1.49577	0.0031
ENSMUSG00000007379	Dennd2c	1729.7	1732.72	623.137	635.655	-1.45973	4.8e-32
ENSMUSG00000007591	Tssk4	16.8558	14.24	3.07219	1.19865	-2.83434	0.0331
ENSMUSG00000007659	Bcl2l1	1446.88	1454.57	654.208	725.545	-1.0728	7.04e-37
ENSMUSG00000007805	Twist2	27.4745	26.4184	12.9757	10.8947	-1.17751	0.0136
ENSMUSG00000007872	Id3	2230.48	2218.35	739.396	682.531	-1.64635	1.4e-44
ENSMUSG00000007987	Ift22	434.712	446.498	144.162	173.6	-1.4704	2.38e-15
ENSMUSG00000007989	Fzd3	398.164	381.778	128.234	91.0423	-1.83176	3.94e-14
ENSMUSG00000008090	Fgfrl1	316.652	321.179	138.102	151.786	-1.13692	2.96e-10
ENSMUSG00000008136	Fhl2	204.887	204.922	79.6402	52.2952	-1.63803	1.62e-08
ENSMUSG00000008318	Relt	746.508	730.47	219.314	255.552	-1.63866	6.51e-19
ENSMUSG00000008398	Elk3	221.264	217.986	57.6229	74.0377	-1.73619	3.81e-13
ENSMUSG00000008999	Bmp7	1163.12	1168.39	106.913	108.646	-3.43502	1.77e-38
ENSMUSG00000009394	Syn2	30.7654	26.7102	7.07515	3.05974	-2.52611	0.00337
ENSMUSG00000009545	Kcnq1	22.4062	37.4721	0	0	-7.18221	0.00145
ENSMUSG00000009614	Sardh	16.7481	17.0269	0	0.67339	-5.30351	0.00181
ENSMUSG00000009739	Pou6f1	372.448	390.461	126.87	115.667	-1.65681	7.16e-17
ENSMUSG00000009900	Wnt3a	84.7663	83.845	5.74581	7.60062	-3.65628	2.38e-06
ENSMUSG00000010044	Zmynd10	89.1588	86.873	38.2195	33.2595	-1.30279	0.0105
ENSMUSG00000010066	Cacna2d2	460.994	475.976	112	114.717	-2.04736	1.24e-42
ENSMUSG00000010136	Pifo	111.178	122.194	5.77408	11.0181	-3.79148	8.09e-09
ENSMUSG00000010175	Prox1	290.935	292.329	108.951	129.751	-1.28942	4.4e-05
ENSMUSG00000010311	Optc	229.484	212.523	1.12219	3.20374	-6.65998	1.6e-14
ENSMUSG00000010376	Nedd8	2344.02	2352.87	1075.53	1033.17	-1.15575	3.86e-62
ENSMUSG00000010406	Mrpl52	852.5	847.858	434.148	329.942	-1.15657	2.57e-16
ENSMUSG00000010760	Phlda2	1355.47	1355.19	177.718	164.717	-2.98597	2.42e-130
ENSMUSG00000010797	Wnt2	115.499	115.453	3.43898	1.08854	-5.69071	3.3e-12
ENSMUSG00000010830	Kdelr3	237.271	235.959	97.4791	69.9254	-1.5027	5.88e-15
ENSMUSG00000010911	Apip	294.433	284.004	130.815	128.12	-1.15918	8.19e-10
ENSMUSG00000011148	Adssl1	344.978	347.214	114.761	113.044	-1.60345	2.69e-06
ENSMUSG00000011154	1700026D08Rik	28.7742	29.1026	1.89242	0.904309	-4.379	0.000689
ENSMUSG00000011256	Adam19	6261.4	6275.37	581.03	688.251	-3.30449	8.24e-114
ENSMUSG00000011263	Exoc3l2	46.9006	44.4862	19.5576	23.8112	-1.07247	0.0323
ENSMUSG00000011832	Evi5l	287.48	300.25	61.2701	71.1664	-2.15505	2.48e-17
ENSMUSG00000012126	Ubxn11	155.96	173.821	51.1067	34.3349	-1.95462	4.03e-08
ENSMUSG00000012350	Ehf	40.5221	41.5169	2.36483	4.24959	-3.6557	0.000553
ENSMUSG00000012819	Cdh23	17.3047	26.0218	4.8216	3.34881	-2.39751	0.0288
ENSMUSG00000013584	Aldh1a2	63.3451	62.4203	2.28854	2.18824	-4.81259	1.1e-08
ENSMUSG00000013698	Pea15a	2224.56	2241.76	978.32	943.335	-1.21679	9.43e-26
ENSMUSG00000013846	St3gal1	192.934	182.444	76.5319	61.1537	-1.4481	1.14e-10
ENSMUSG00000014329	Bicc1	603.682	602.962	64.1482	69.1562	-3.17784	3.42e-40
ENSMUSG00000014547	Wdfy2	289.167	295.231	111.382	171.235	-1.04626	7.46e-05
ENSMUSG00000014599	Csf1	102.567	96.3479	17.6175	35.0596	-1.94816	3.59e-07
ENSMUSG00000014603	Alx3	30.042	30.0104	4.68051	1.08281	-3.41438	6.15e-06
ENSMUSG00000014704	Hoxa2	19.1297	17.7743	2.30687	4.36587	-2.45707	0.00593
ENSMUSG00000014773	Dll1	1211.62	1237.5	91.5193	108.987	-3.6152	8.5e-39
ENSMUSG00000014782	Plekhg4	121.733	138.131	24.8897	81.2226	-1.34539	0.0177
ENSMUSG00000014846	Tppp3	371.83	373.736	112.467	101.728	-1.80022	5.67e-22
ENSMUSG00000015053	Gata2	90.632	86.26	27.7714	31.4022	-1.57696	1.05e-06
ENSMUSG00000015090	Ptgds	166.231	174.828	7.21805	2.91159	-5.15556	9.57e-12
ENSMUSG00000015133	Lrrk1	288.463	294.202	43.6465	61.5383	-2.47174	2.89e-14
ENSMUSG00000015217	Hmgb3	4634.96	4577.44	1196.97	1073.61	-2.021	5.68e-202
ENSMUSG00000015222	Map2	391.272	393.909	116.891	263.74	-1.05218	0.0252
ENSMUSG00000015337	Endog	317.085	317.564	152.374	152.015	-1.06009	3.12e-08
ENSMUSG00000015354	Pcolce2	321.639	314.81	126.515	163.74	-1.13397	8.17e-08
ENSMUSG00000015452	Ager	92.7178	94.1048	24.2033	33.4421	-1.70242	2.97e-06
ENSMUSG00000015468	Notch4	261.786	258.028	208.12	61.3842	-1.0799	0.00769
ENSMUSG00000015476	Prrt1	22.0868	26.4477	4.35558	3.54196	-2.65356	0.0496
ENSMUSG00000015484	Fam163a	35.5828	34.9323	6.86203	1.0906	-3.16819	1.66e-05
ENSMUSG00000015619	Gata3	145.457	145.426	17.8758	20.0709	-2.93717	3.74e-15
ENSMUSG00000015759	Cnih1	2271.82	2262.75	1090.65	1026.24	-1.09932	1.72e-55
ENSMUSG00000015843	Rxrg	380.782	386.405	161.266	130.671	-1.39459	9.1e-06
ENSMUSG00000015879	Fam184b	166.943	158.967	64.0002	64.27	-1.34485	4.78e-05
ENSMUSG00000015937	H2afy	3577	3541.21	1628.7	1805.5	-1.05138	5.75e-37
ENSMUSG00000015957	Wnt11	231.206	228.549	44.9507	56.0333	-2.18508	9.71e-11
ENSMUSG00000015968	Cacna1d	56.0138	54.1894	18.553	25.6252	-1.31227	0.00115
ENSMUSG00000016028	Celsr1	825.308	840.931	322.02	348.705	-1.31241	3.58e-19
ENSMUSG00000016087	Fli1	15.0402	16.9356	4.32345	6.31144	-1.59065	0.0087
ENSMUSG00000016128	Stard13	625.024	632.487	207.764	273.178	-1.38448	1.23e-11
ENSMUSG00000016179	Camk1g	235.82	237.338	39.3944	72.6987	-2.08459	4.03e-07
ENSMUSG00000016356	Col20a1	35.1178	70.3898	19.6264	14.9957	-1.56926	0.00149
ENSMUSG00000016487	Ppfibp1	3759.14	3841.74	1393.47	1467.77	-1.40948	4.74e-43
ENSMUSG00000016763	Scube1	80.415	78.521	8.39807	8.9632	-3.19341	1.63e-14
ENSMUSG00000017002	Slpi	12.9913	12.5676	0.748402	0	-4.85512	0.0179
ENSMUSG00000017057	Il13ra1	91.0412	95.005	15.9655	14.3222	-2.62017	4.03e-09
ENSMUSG00000017344	Vtn	13.7212	13.0428	0	0	-6.02349	0.00173
ENSMUSG00000017466	Timp2	218.138	236.324	94.953	125.677	-1.0561	8.22e-05
ENSMUSG00000017493	Igfbp4	2041.21	2022.46	268.82	237.595	-3.0084	4.91e-109
ENSMUSG00000017607	Tns4	98.2047	117.988	20.4549	12.1155	-2.82278	3.34e-07
ENSMUSG00000017652	Cd40	211.356	210.361	64.3341	113.194	-1.26827	0.000271
ENSMUSG00000017692	Rhbdl3	147.343	156.906	34.1905	45.329	-1.9344	5.03e-06
ENSMUSG00000017830	Dhx58	74.4667	64.1919	32.3625	33.0182	-1.0816	0.00747
ENSMUSG00000017897	Eya2	99.258	88.806	8.98972	10.8159	-3.26187	9.74e-11
ENSMUSG00000017950	Hnf4a	15.8323	17.3526	13.4863	0.485632	-3.69502	0.000625
ENSMUSG00000017978	Cadps2	585.335	576.069	25.8228	33.0954	-4.29768	5.32e-42
ENSMUSG00000018217	Pmp22	502.241	514.396	53.9173	40.18	-3.44332	5.63e-51
ENSMUSG00000018341	Il12rb2	138.123	132.708	48.249	54.0539	-1.4033	5.6e-06
ENSMUSG00000018387	Shroom1	70.8474	75.468	5.32047	10.3215	-3.25782	2.17e-08
ENSMUSG00000018395	Kif3a	1132.51	1144.04	504.686	547.867	-1.11273	2.12e-26
ENSMUSG00000018398	2022-09-08	2739.28	2693.74	878.696	905.591	-1.60603	1.27e-94
ENSMUSG00000018417	Myo1b	2787.15	2765.13	1107.75	1454.34	-1.12086	1.64e-29
ENSMUSG00000018451	6330403K07Rik	198.316	199.095	94.0828	90.3117	-1.10811	0.00018
ENSMUSG00000018470	Kcnab3	185.94	193.284	89.0262	98.3893	-1.0186	0.000356
ENSMUSG00000018486	Wnt9b	60.3588	57.4783	11.4748	13.0257	-2.26467	0.00147
ENSMUSG00000018581	Dnah11	473.286	456.826	13.8308	5.95621	-5.56375	1.31e-06
ENSMUSG00000018604	Tbx3	577.632	617.36	112.647	232.681	-1.80869	1.13e-06
ENSMUSG00000018654	Ikzf1	59.3559	50.1522	7.62324	4.29075	-3.2142	2.91e-14
ENSMUSG00000018698	Lhx1	15499	15709.5	6.65445	6.77743	-11.1804	5.78e-174
ENSMUSG00000018800	Abca5	220.181	215.053	84.37	122.722	-1.07314	7.98e-05
ENSMUSG00000018819	Lsp1	48.1741	52.6939	23.8031	13.4696	-1.41198	0.000814
ENSMUSG00000018822	Sfrp5	22.6284	26.2989	12.8663	5.40559	-1.44566	0.00559
ENSMUSG00000018907	Alox12e	67.012	66.3858	9.76998	23.0277	-2.10599	0.00706
ENSMUSG00000018924	Alox15	2218.1	2239.68	195.465	169.31	-3.61202	9.16e-94
ENSMUSG00000018973	Hoxb1	513.968	513.609	26.5767	39.8936	-3.94569	1.79e-43
ENSMUSG00000019055	Plod1	595.95	592.223	264.643	266.553	-1.16098	2.61e-24
ENSMUSG00000019368	Sec14l4	266.819	277.734	98.7616	149.073	-1.14651	0.00054
ENSMUSG00000019590	Cyb561	608.644	612.026	257.879	235.635	-1.30644	4.75e-14
ENSMUSG00000019734	Tmc4	381.196	381.793	204.362	152.268	-1.09994	0.000163
ENSMUSG00000019774	Mtrf1l	187.408	192.937	107.796	80.9471	-1.01975	4.63e-05
ENSMUSG00000019775	Rgs17	327.651	325.221	127.515	81.0693	-1.6611	4.27e-07
ENSMUSG00000019823	Mical1	1171.58	1156.3	510.438	576.696	-1.09754	3.37e-30
ENSMUSG00000019838	Slc16a10	465.539	455.446	194.503	204.615	-1.20587	1.95e-11
ENSMUSG00000019842	Traf3ip2	174.968	169.566	38.4192	120.944	-1.19555	0.0038
ENSMUSG00000019846	Lama4	97.6458	87.3196	80.7936	22.3562	-1.08986	0.00978
ENSMUSG00000019850	Tnfaip3	183.142	181.491	87.5776	85.6448	-1.0742	3.96e-05
ENSMUSG00000019851	Perp	1057.11	1063.54	462.874	492.072	-1.15074	2.38e-22
ENSMUSG00000019866	Aim1	154.162	151.939	63.5483	85.3258	-1.03823	0.00393
ENSMUSG00000019874	Fabp7	96.9931	98.9949	20.6477	12.1054	-2.58374	7.94e-05
ENSMUSG00000019880	Rspo3	1777.13	1787.58	33.0742	48.1948	-5.45052	4.82e-155
ENSMUSG00000019889	Ptprk	2534.01	2541.27	876.907	986.441	-1.44522	9.04e-57
ENSMUSG00000019892	Lrriq1	57.3158	67.7228	5.26405	11.4033	-2.89277	0.00117
ENSMUSG00000019899	Lama2	22.5806	22.8835	0.81395	1.56279	-4.24977	3.74e-05
ENSMUSG00000019906	Lin7a	34.4803	35.9486	2.226	1.08509	-4.4155	0.000356
ENSMUSG00000019960	Dusp6	6858.94	6895.26	2425.68	2394.27	-1.51283	3.02e-87
ENSMUSG00000019966	Kitl	889.822	875.24	25.4522	24.6906	-5.13472	4.66e-93
ENSMUSG00000019987	Arg1	17.4173	17.1608	2.27631	0	-3.9524	0.00118
ENSMUSG00000020014	Cfap54	59.4216	61.3351	1.9339	10.047	-3.72721	2.49e-06
ENSMUSG00000020019	Ntn4	49.2049	41.1414	18.9212	9.14574	-1.73883	0.026
ENSMUSG00000020032	Nuak1	773.187	792.82	177.877	201.817	-2.04333	1.06e-54
ENSMUSG00000020034	Tcp11l2	57.9095	60.3574	18.7251	23.7465	-1.48242	0.000334
ENSMUSG00000020080	Hkdc1	26.4508	29.1804	1.74458	2.4908	-3.71149	1.04e-05
ENSMUSG00000020086	H2afy2	2356.84	2355.63	653.318	621.001	-1.88694	3.37e-43
ENSMUSG00000020100	Slc29a3	414.309	413.207	149.345	237.057	-1.11198	1.62e-06
ENSMUSG00000020105	Lrig3	2172.59	2184.74	654.099	684.176	-1.70282	6.62e-73
ENSMUSG00000020123	Avpr1a	34.7442	32.6073	4.60593	5.45246	-2.74207	0.0331
ENSMUSG00000020140	Lgr5	642.646	637.895	32.8272	18.4785	-4.69657	6.13e-37
ENSMUSG00000020150	Gamt	106.93	101.503	40.5008	23.5671	-1.70828	7.2e-06
ENSMUSG00000020154	Ptprb	12.5834	13.0792	1.14065	3.2874	-2.52332	0.0043
ENSMUSG00000020160	Meis1	28.7587	31.5477	5.62544	11.7654	-1.78616	0.000764
ENSMUSG00000020175	Rab36	171.927	168.992	39.3571	44.3382	-2.02775	6.37e-12
ENSMUSG00000020176	Grb10	2110.11	2068.2	524.642	257.985	-2.4261	1.88e-09
ENSMUSG00000020183	Cpm	256.302	252.622	171.485	87.7242	-1.00163	0.00173
ENSMUSG00000020205	Phlda1	229.32	216.951	94.3967	80.5857	-1.35216	6.5e-15
ENSMUSG00000020212	Mdm1	1280.79	1296.79	530.444	631.043	-1.14938	4.97e-28
ENSMUSG00000020258	Glyctk	75.0083	62.7442	24.5536	25.7904	-1.44917	0.00531
ENSMUSG00000020275	Rel	84.6054	86.3722	40.8912	39.3713	-1.0915	0.00446
ENSMUSG00000020363	Gfpt2	1981.25	1963.16	647.033	620.571	-1.63776	1.8e-21
ENSMUSG00000020375	Rufy1	548.466	538.256	286.801	252.323	-1.01184	7.29e-11
ENSMUSG00000020388	Pdlim4	341.261	338.881	75.7652	72.6871	-2.19623	2.32e-18
ENSMUSG00000020407	Upp1	10920.8	10931.5	3240.54	3415.07	-1.71506	0
ENSMUSG00000020411	Nipal4	92.928	89.8237	17.2186	14.2407	-2.53974	2.7e-07
ENSMUSG00000020434	4921536K21Rik	54.6787	57.525	14.8718	29.5615	-1.33254	0.00934
ENSMUSG00000020469	Myl7	162.502	165.549	21.8027	20.4957	-2.95703	7.68e-27
ENSMUSG00000020562	Efcab10	35.4194	36.3732	2.30281	7.63228	-2.84482	0.00888
ENSMUSG00000020566	Atp6v1c2	23.5938	22.7348	3.90848	5.59724	-2.28084	0.00629
ENSMUSG00000020599	Rgs9	53.3375	51.6916	18.5154	29.7541	-1.10534	0.00512
ENSMUSG00000020627	Klhl29	153.827	154.017	3.4606	10.9095	-4.40539	2.83e-16
ENSMUSG00000020650	Bcap29	225.61	223.325	116.201	107.151	-1.00733	5.47e-08
ENSMUSG00000020674	Pxdn	4041.44	4045.71	1831.19	1921.95	-1.10734	2.3e-52
ENSMUSG00000020679	Hnf1b	189.965	190.819	5.00452	7.01191	-4.95132	2.37e-16
ENSMUSG00000020701	Tmem132e	16.4772	13.9255	4.49041	2.19282	-2.18697	0.0422
ENSMUSG00000020728	Cep112	118.35	102.924	38.8798	64.504	-1.12123	0.0013
ENSMUSG00000020732	Rab37	224.86	222.98	47.8829	58.0201	-2.07909	3.07e-14
ENSMUSG00000020734	Grin2c	281.798	264.661	17.3276	15.9738	-4.03456	1.09e-34
ENSMUSG00000020799	Tekt1	108.557	108.737	10.3252	12.0314	-3.27892	1.35e-13
ENSMUSG00000020810	Cygb	30.4378	27.3324	6.92361	7.57076	-1.9899	0.00031
ENSMUSG00000020841	Cpd	1944.26	2006.08	993.439	909.229	-1.05462	1.57e-32
ENSMUSG00000020846	Fam101b	214.267	220.566	74.8353	96.4548	-1.34296	2.59e-05
ENSMUSG00000020847	Rph3al	98.0264	97.129	34.5051	60.9188	-1.03557	0.0281
ENSMUSG00000020848	Doc2b	64.5237	59.2617	5.77224	6.53615	-3.32835	2.63e-05
ENSMUSG00000020878	Lrrc46	70.922	75.294	20.5657	16.3212	-1.98897	0.000372
ENSMUSG00000020895	Tmem107	519.917	513.319	192.529	182.024	-1.46465	3.98e-11
ENSMUSG00000020902	Ntn1	2881.77	2817.79	314.377	346.758	-3.10764	5.11e-209
ENSMUSG00000020904	Cfap52	182.291	186.411	24.3956	12.1868	-3.34819	2.03e-06
ENSMUSG00000020911	Krt19	499.432	530.397	176.363	183.424	-1.51721	8.95e-32
ENSMUSG00000020930	Ccdc103	120.392	115.766	21.421	27.3383	-2.27777	4.8e-07
ENSMUSG00000020953	Coch	841.739	865.975	170.708	183.197	-2.27061	4.68e-18
ENSMUSG00000021013	Ttc8	542.13	533.394	261.083	264.988	-1.03167	3.01e-10
ENSMUSG00000021047	Nova1	512.153	502.538	183.925	198.085	-1.40907	4.38e-16
ENSMUSG00000021068	Nin	1412.15	1405.63	475.804	508.994	-1.51627	1.05e-42
ENSMUSG00000021071	Trim9	87.9517	88.1046	0	3.30744	-5.71376	3.18e-07
ENSMUSG00000021095	Gsc	931.465	935.72	20.4571	24.5152	-5.37009	5.86e-66
ENSMUSG00000021108	Prkch	90.0171	94.7781	9.09533	9.56559	-3.30746	1.77e-10
ENSMUSG00000021136	Smoc1	278.683	273.297	109.351	99.2252	-1.4048	8.03e-15
ENSMUSG00000021176	Efcab11	139.782	131.43	39.3463	46.7002	-1.65442	1.44e-07
ENSMUSG00000021213	Akr1c13	25.6113	23.7852	0	0.985502	-5.54423	0.000924
ENSMUSG00000021221	Dpf3	227.304	235.945	5.69867	3.67553	-5.85072	1.94e-27
ENSMUSG00000021250	Fos	339.588	324.314	48.4564	65.4538	-2.55312	2.35e-45
ENSMUSG00000021285	Ppp1r13b	311.333	301.675	152.101	132.096	-1.11187	1.41e-11
ENSMUSG00000021294	Kif26a	895.826	909.616	365.02	433.414	-1.17895	9.02e-24
ENSMUSG00000021363	Mak	408.058	408.616	75.1391	66.3476	-2.52993	6.63e-22
ENSMUSG00000021365	Nedd9	439.418	437.572	25.0046	29.492	-4.0064	5e-53
ENSMUSG00000021379	Id4	63.7756	67.9591	32.8912	20.3887	-1.31431	6.86e-05
ENSMUSG00000021403	Serpinb9b	64.891	62.2617	30.5946	14.2558	-1.50688	0.00147
ENSMUSG00000021448	Shc3	15.3241	17.8038	0	0	-6.33196	0.022
ENSMUSG00000021464	Ror2	1037.9	1011.75	444.909	453.441	-1.18937	1.05e-37
ENSMUSG00000021469	Msx2	398.468	378.844	6.80837	12.895	-5.29141	1.77e-38
ENSMUSG00000021509	Slc25a48	19.1554	22.6573	5.72965	4.35516	-2.05594	0.0352
ENSMUSG00000021536	Adcy2	176.896	183.582	25.3164	31.7927	-2.65657	4.6e-11
ENSMUSG00000021540	Smad5	2434.79	2422.31	1090.66	1278.7	-1.03678	5.82e-25
ENSMUSG00000021559	Dapk1	5015.85	4987.02	2076.01	2106.25	-1.25796	6.74e-93
ENSMUSG00000021614	Vcan	2139.76	2210.98	802.126	797.475	-1.44374	8.57e-43
ENSMUSG00000021725	Parp8	336.037	347.932	78.4795	66.8886	-2.23515	8.92e-15
ENSMUSG00000021728	Emb	28625.9	28488.1	8169.05	7722.92	-1.84556	1.47e-30
ENSMUSG00000021732	Fgf10	1266.72	1270.21	7.82264	30.3335	-6.04406	2.05e-94
ENSMUSG00000021749	Oit1	37.3434	37.2049	1.14299	3.26668	-4.06865	0.00045
ENSMUSG00000021750	Fam107a	60.7986	77.1564	13.1136	7.32448	-2.7584	8.08e-06
ENSMUSG00000021752	Kctd6	581.322	606.358	281.917	287.144	-1.06189	2.62e-16
ENSMUSG00000021765	Fst	6663.78	6690.6	1597.19	1524.62	-2.09703	5.83e-176
ENSMUSG00000021785	Ngly1	230.835	224.922	105.687	105.067	-1.11241	2.4e-06
ENSMUSG00000021792	Fam213a	799.906	791.685	374.521	397.125	-1.04481	1.44e-13
ENSMUSG00000021830	Txndc16	324.556	333.228	172.407	119.447	-1.18221	3.01e-07
ENSMUSG00000021835	Bmp4	254.269	255.914	38.9505	47.6936	-2.5584	5.14e-34
ENSMUSG00000021838	Samd4	144.925	148.438	57.7797	39.7379	-1.60307	1.62e-05
ENSMUSG00000021846	Peli2	555.181	541.976	215.363	253.056	-1.22701	8.17e-11
ENSMUSG00000021876	Rnase4	144.4	147.724	9.27564	21.1589	-3.25504	3.19e-16
ENSMUSG00000021879	Dnah12	47.4833	46.7587	3.69624	6.56766	-3.18869	0.00221
ENSMUSG00000021892	Sh3bp5	155.984	193.572	78.136	76.53	-1.17676	0.000246
ENSMUSG00000021943	Gdf10	61.3294	59.1096	1.15444	0	-6.74307	5.26e-05
ENSMUSG00000021944	Gata4	1476.06	1467.18	87.3718	55.2843	-4.4006	6.24e-103
ENSMUSG00000021947	Cryl1	133.309	134.493	46.7494	45.6351	-1.53569	1.98e-05
ENSMUSG00000021959	Lats2	155.378	163.228	67.086	54.7909	-1.39673	0.000215
ENSMUSG00000021963	Sap18	600.707	628.3	272.428	318.033	-1.05804	5.91e-10
ENSMUSG00000021965	Ska3	1228.02	1223.28	580.223	583.035	-1.07529	2.57e-32
ENSMUSG00000021967	Mrpl57	552.225	551.408	206.303	218.171	-1.37819	7.21e-18
ENSMUSG00000021969	Zdhhc20	1343.11	1331.61	378.635	383.762	-1.81059	4.76e-90
ENSMUSG00000021972	Hmbox1	936.865	916.641	275.935	321.887	-1.63198	1.49e-45
ENSMUSG00000021973	Micu2	1254.45	1253.54	287.872	328.681	-2.02321	7.43e-74
ENSMUSG00000021978	Extl3	1599.25	1576.95	591.847	662.595	-1.33932	6.46e-49
ENSMUSG00000021982	Cdadc1	410.325	419.384	172.224	148.72	-1.37125	1.48e-16
ENSMUSG00000021986	Amer2	68.4074	65.6294	7.00782	7.58894	-3.19754	8.48e-06
ENSMUSG00000021987	Mtmr6	1006.79	1012.32	323.649	352.389	-1.57813	2e-43
ENSMUSG00000021990	Spata13	2588.49	2586.69	827.572	1111.49	-1.41917	9e-20
ENSMUSG00000021994	Wnt5a	1671.08	1684.75	30.4721	19.1782	-6.04065	2.35e-118
ENSMUSG00000022019	Tdrd3	931.486	932.387	421.227	439.479	-1.1144	6.15e-23
ENSMUSG00000022025	Lect1	16.7172	13.9548	0	0	-6.21882	0.00517
ENSMUSG00000022026	Olfm4	15.4491	14.6759	0	0	-6.19449	0.0125
ENSMUSG00000022032	Scara5	66.4453	45.8993	12.8381	16.3518	-1.92344	0.000121
ENSMUSG00000022033	Pbk	1171.06	1164.58	293.649	316.727	-1.93634	1e-63
ENSMUSG00000022043	Trim35	2129.91	2142.45	730.437	773.318	-1.5059	5.77e-97
ENSMUSG00000022053	Ebf2	24.7894	27.375	1.08044	3.14132	-3.61949	0.000127
ENSMUSG00000022092	Ppp3cc	117.82	115.547	38.0105	48.3785	-1.43132	4.53e-06
ENSMUSG00000022098	Bmp1	570.466	551.559	155.155	149.591	-1.88045	3.57e-33
ENSMUSG00000022103	Gfra2	335.91	339.908	11.4323	11.9597	-4.85198	1.57e-32
ENSMUSG00000022123	Scel	25.5024	26.4975	0	0	-6.9823	0.000538
ENSMUSG00000022132	Cldn10	11.9978	13.0281	3.08984	0	-2.99071	0.0322
ENSMUSG00000022160	Mettl3	812.032	794.602	442.084	360.231	-1.00369	3.57e-11
ENSMUSG00000022174	Dad1	1638.37	1636.42	624.707	669.727	-1.33848	1.81e-58
ENSMUSG00000022175	Lrp10	1157.81	1172.58	491.264	473.12	-1.27334	1.25e-32
ENSMUSG00000022176	Rem2	263.764	272.934	162.478	95.9108	-1.07273	0.000746
ENSMUSG00000022180	Slc7a8	270.227	262.423	52.4693	63.2144	-2.20159	2.19e-13
ENSMUSG00000022193	Psmb5	4681.43	4680.06	2182.41	2326.55	-1.0535	9.36e-88
ENSMUSG00000022203	Efs	831.126	825.581	382.173	421	-1.04343	1.62e-18
ENSMUSG00000022204	Ngdn	917.153	920.492	439.361	402.796	-1.12638	3.89e-24
ENSMUSG00000022218	Tgm1	24.8677	24.2552	6.89584	12.0588	-1.36542	0.00851
ENSMUSG00000022220	Adcy4	53.545	50.7882	0	3.28488	-4.95967	2.67e-07
ENSMUSG00000022221	Ripk3	533.908	537.392	160.795	177.681	-1.6615	2.78e-23
ENSMUSG00000022231	Sema5a	610.311	597.37	202.032	181.945	-1.65354	1.5e-21
ENSMUSG00000022236	Ropn1l	18.1151	17.7189	5.76859	4.34071	-1.82903	0.039
ENSMUSG00000022237	Ankrd33b	155.788	146.748	21.535	15.0745	-3.05032	3.36e-14
ENSMUSG00000022257	Laptm4b	6080.96	6101.67	2505.62	2513.52	-1.27932	7.12e-114
ENSMUSG00000022262	Dnah5	122.679	128.889	5.71335	4.39279	-4.64023	2.56e-10
ENSMUSG00000022305	Lrp12	455.915	463.002	158.637	172.713	-1.47121	3.27e-17
ENSMUSG00000022306	Zfpm2	50.3108	47.4915	11.2988	14.1154	-1.94072	2.18e-05
ENSMUSG00000022309	Angpt1	13.2815	11.21	1.10687	5.41936	-1.89574	0.0376
ENSMUSG00000022361	Zhx1	688.759	719.255	217.647	172.684	-1.85853	3.32e-35
ENSMUSG00000022362	9130401M01Rik	32.2548	34.0416	2.03979	4.75157	-3.49967	0.000575
ENSMUSG00000022375	Lrrc6	46.8943	48.0076	4.47884	5.43975	-3.25761	0.00638
ENSMUSG00000022376	Adcy8	72.7306	71.9589	3.45857	3.27403	-4.42647	6.02e-10
ENSMUSG00000022383	Ppara	11.0424	11.7314	0	0.899559	-4.5056	0.0187
ENSMUSG00000022439	Parvg	22.662	34.7489	1.52357	9.84347	-3.13069	0.0137
ENSMUSG00000022441	Efcab6	70.3022	73.4238	19.8432	18.8546	-1.89332	0.0128
ENSMUSG00000022445	Cyp2d26	36.4871	38.1274	1.14246	2.17573	-4.485	0.00272
ENSMUSG00000022449	Adamts20	83.848	87.9437	24.6041	32.9902	-1.59477	3.06e-05
ENSMUSG00000022464	Slc38a4	7750.36	7701.19	3127.93	3225.71	-1.2819	3.49e-193
ENSMUSG00000022475	Hdac7	665.884	652.704	200.001	216.965	-1.66276	1.34e-29
ENSMUSG00000022483	Col2a1	747.484	751.41	249.382	275.993	-1.5143	6.67e-31
ENSMUSG00000022488	Nckap1l	51.8237	55.9281	22.8912	29.6167	-1.03646	0.00613
ENSMUSG00000022500	Litaf	1552.5	1562.92	692.339	634.563	-1.23268	1.03e-45
ENSMUSG00000022508	Bcl6	128.481	127.173	24.8979	39.2828	-1.99209	1.09e-09
ENSMUSG00000022514	Il1rap	102.025	101.397	48.0641	40.1791	-1.20355	0.00104
ENSMUSG00000022528	Hes1	1833.62	1788.93	531.495	470.375	-1.85603	8.99e-80
ENSMUSG00000022537	Tmem44	216.592	204.937	115.844	96.1407	-1.001	0.000815
ENSMUSG00000022580	Rhpn1	397.928	391.714	82.3236	80.7007	-2.27624	8.93e-26
ENSMUSG00000022621	Rabl2	524.369	519.695	213.586	235.968	-1.2158	9.64e-15
ENSMUSG00000022636	Alcam	351.576	338.291	65.1805	48.3402	-2.61335	9.49e-10
ENSMUSG00000022661	Cd200	12.9255	11.662	2.42704	2.46901	-2.32615	0.0152
ENSMUSG00000022665	Ccdc80	80.6654	74.5674	0	0.838532	-7.31999	2.9e-06
ENSMUSG00000022687	Boc	285.947	294.387	133.111	148.664	-1.04196	4.71e-05
ENSMUSG00000022696	Sidt1	47.0653	42.3953	8.95826	13.0453	-2.02109	0.0137
ENSMUSG00000022747	St3gal6	669.934	628.553	92.8698	70.1581	-3.0273	2.53e-41
ENSMUSG00000022783	Spag6	89.3311	90.9261	9.2781	6.74953	-3.49544	9.7e-08
ENSMUSG00000022803	Popdc2	10.5987	10.5829	1.56649	2.233	-2.4731	0.00368
ENSMUSG00000022805	Maats1	118.933	114.698	12.0943	12.0389	-3.27524	2.84e-11
ENSMUSG00000022836	Mylk	25.6714	26.0753	7.14562	2.91579	-2.37492	0.000206
ENSMUSG00000022840	Adcy5	96.4705	104.073	31.522	30.2973	-1.69927	3.26e-06
ENSMUSG00000022847	Thpo	253.43	245.503	32.0399	36.909	-2.85377	7.13e-17
ENSMUSG00000022861	Dgkg	50.9115	55.3337	2.5915	7.43635	-3.34814	0.00014
ENSMUSG00000022864	D16Ertd472e	218.808	216.972	97.1713	94.6217	-1.184	1.36e-10
ENSMUSG00000022876	Samsn1	12.7637	10.782	0	3.09197	-2.85345	0.0103
ENSMUSG00000022883	Robo1	2001.03	1989.28	457.972	551.596	-1.9816	1.85e-86
ENSMUSG00000022885	St6gal1	1966.78	1958.06	881.652	871.144	-1.16299	2.3e-29
ENSMUSG00000022887	Masp1	22.0394	25.091	6.85171	0	-2.81075	0.000465
ENSMUSG00000022892	App	2044.62	2071.61	976.055	963.811	-1.08566	1.31e-58
ENSMUSG00000022941	Ripply3	102.332	97.1387	32.9545	21.688	-1.87117	6.56e-07
ENSMUSG00000022952	Runx1	122.098	121.425	44.2574	27.7242	-1.78035	1.83e-11
ENSMUSG00000022969	Il10rb	96.7872	96.3205	36.1373	38.3279	-1.37431	7.74e-06
ENSMUSG00000022994	Adcy6	1297.47	1308.34	467.37	436.738	-1.52784	4.27e-56
ENSMUSG00000023019	Gpd1	19.2916	22.4657	10.6428	5.77119	-1.35143	0.0351
ENSMUSG00000023046	Igfbp6	16.1803	13.6737	3.48493	0	-3.12811	0.0166
ENSMUSG00000023047	Amhr2	116.919	122.234	58.2585	26.636	-1.5296	0.0105
ENSMUSG00000023110	Prmt5	4374.48	4396.24	1778.31	2099.21	-1.17856	6.93e-42
ENSMUSG00000023206	Il15ra	66.4792	60.4212	25.2828	28.2521	-1.2431	0.0274
ENSMUSG00000023367	Tmem176a	162.709	159.659	23.5594	26.6125	-2.6818	4.94e-19
ENSMUSG00000023387	Kcnk16	29.7155	27.5407	0	0	-7.12083	0.000224
ENSMUSG00000023411	Nfatc4	1274.25	1253.12	591.482	622.112	-1.05775	1.99e-30
ENSMUSG00000023781	Hes7	129.154	131.483	30.7045	31.2877	-2.07175	9.25e-07
ENSMUSG00000023800	Tiam2	534.587	540.916	91.2363	83.2041	-2.62483	3.03e-29
ENSMUSG00000023806	Rsph3b	359.035	351.003	125.181	123.131	-1.5156	6.84e-17
ENSMUSG00000023868	Pde10a	178.496	168.259	23.1553	54.6778	-2.19722	1.71e-06
ENSMUSG00000023873	1700010I14Rik	55.6926	58.6834	18.3442	19.4567	-1.59726	0.0034
ENSMUSG00000023886	Smoc2	75.7169	84.1999	11.4701	13.1022	-2.70195	4.72e-09
ENSMUSG00000023909	Paqr4	124.158	128.314	64.7236	52.0249	-1.11505	0.000678
ENSMUSG00000023931	Efhb	55.8143	63.3777	9.17454	6.60779	-2.92087	4.54e-06
ENSMUSG00000023945	Slc5a7	89.8446	86.9229	23.3274	32.4692	-1.66279	0.0113
ENSMUSG00000023966	Rsph9	81.9119	76.5043	16.8899	12.0464	-2.44016	1.2e-06
ENSMUSG00000023999	Kif6	57.9958	65.7236	17.5079	13.7305	-2.00425	0.000516
ENSMUSG00000024008	Cpne5	107.917	99.167	33.6593	27.9157	-1.74789	1.15e-05
ENSMUSG00000024043	Arhgap28	752.178	729.88	341.188	333.882	-1.13467	6.36e-13
ENSMUSG00000024044	Epb4.1l3	1778.47	1785.46	567.667	540.847	-1.68512	2.75e-63
ENSMUSG00000024049	Myom1	32.2717	30.4658	14.8336	11.913	-1.23124	0.00497
ENSMUSG00000024053	Emilin2	219.352	212.869	64.1823	55.4244	-1.8545	5.84e-12
ENSMUSG00000024063	Lbh	1317.29	1322	583.015	580.295	-1.18197	8.99e-29
ENSMUSG00000024064	Galnt14	109.585	115.757	17.8506	12.2421	-2.90758	8.31e-12
ENSMUSG00000024085	Man2a1	1955.56	1961.52	775.823	817.827	-1.29713	6.72e-52
ENSMUSG00000024109	Nrxn1	71.5527	78.7304	11.2469	21.2995	-2.21993	0.00306
ENSMUSG00000024134	Six2	353.121	348.555	2.31298	6.37443	-6.30981	3.7e-28
ENSMUSG00000024136	Dnase1l2	47.4753	45.953	13.616	7.28897	-2.16946	0.000544
ENSMUSG00000024140	Epas1	91.4065	88.6021	50.3571	29.4175	-1.18039	2.19e-06
ENSMUSG00000024175	Tekt4	93.8085	89.9024	0	0	-8.80298	2.54e-06
ENSMUSG00000024211	Grm8	22.8349	21.5627	0.711917	0	-5.70837	0.0239
ENSMUSG00000024215	Spdef	62.1146	61.3621	5.73987	3.07823	-3.91312	1.32e-06
ENSMUSG00000024220	Zfp523	722.682	764.173	365.445	347.333	-1.06122	2.36e-16
ENSMUSG00000024232	Bambi	709.128	694.971	250.648	255.903	-1.47041	2.35e-34
ENSMUSG00000024235	Map3k8	74.7292	76.1106	21.5258	16.6366	-1.98493	4.71e-05
ENSMUSG00000024238	Zeb1	231.814	234.753	54.3584	53.8932	-2.10785	6.14e-24
ENSMUSG00000024247	Pkdcc	1575.01	1529.96	611.673	476.971	-1.51565	5.75e-32
ENSMUSG00000024253	Dync2li1	337.369	335.855	131.043	116.648	-1.44324	5.7e-12
ENSMUSG00000024304	Cdh2	10642.8	10661.1	326.011	371.34	-4.93306	0
ENSMUSG00000024325	Ring1	401.89	400.32	131.999	182.13	-1.36021	3.38e-14
ENSMUSG00000024330	Col11a2	136.861	127.779	35.1289	22.4551	-2.19058	5.11e-06
ENSMUSG00000024331	Dsc2	304.995	314.464	128.37	138.943	-1.21246	1.14e-11
ENSMUSG00000024334	H2-Oa	34.2498	33.2296	11.3976	13.2731	-1.44868	0.0338
ENSMUSG00000024352	Spata24	285.52	291.953	135.171	124.812	-1.15189	1.92e-05
ENSMUSG00000024366	Gfra3	100.668	96.4101	3.43809	5.42216	-4.46821	7.98e-11
ENSMUSG00000024399	Ltb	126.377	120.146	16.5327	15.1734	-2.96005	1.08e-10
ENSMUSG00000024440	Pcdh12	33.8466	34.1461	2.42902	1.4292	-4.11141	2.26e-05
ENSMUSG00000024459	H2-M5	35.0474	29.5957	11.5892	9.1305	-1.62729	4.12e-06
ENSMUSG00000024486	Hbegf	183.401	179.348	33.2531	32.7931	-2.45725	3.29e-19
ENSMUSG00000024501	Dpysl3	1890.11	1935.3	535.311	471.782	-1.92704	2.73e-28
ENSMUSG00000024503	Spink3	86.467	92.3072	2.31315	2.14706	-5.32778	3.27e-11
ENSMUSG00000024521	Pmaip1	3029.84	3044	834.23	875.448	-1.82873	5.29e-94
ENSMUSG00000024534	Sncaip	23.3737	23.1396	6.37071	11.4679	-1.35565	0.0309
ENSMUSG00000024538	Ppic	687.855	676.061	291.984	275.133	-1.26625	2.53e-27
ENSMUSG00000024553	Galr1	20.5353	17.3463	0	1.08057	-5.09583	0.0259
ENSMUSG00000024565	Sall3	1236.81	1221.95	271.553	278.966	-2.15873	5.89e-67
ENSMUSG00000024598	Fbn2	721.961	733.714	71.6013	57.664	-3.49647	1.51e-104
ENSMUSG00000024619	Cdx1	33.4034	32.6996	8.20053	11.8098	-1.71376	0.000245
ENSMUSG00000024697	Gna14	272.555	275.585	13.6457	8.70482	-4.62092	1.04e-22
ENSMUSG00000024713	Pcsk5	173.413	168.538	2.11073	9.05682	-4.92145	2.19e-15
ENSMUSG00000024737	Slc15a3	19.2221	18.9391	2.53538	0.79767	-3.52995	0.00517
ENSMUSG00000024738	Pga5	78.5964	81.7786	2.27822	4.34329	-4.58895	1.45e-11
ENSMUSG00000024817	Uhrf2	2390.38	2385.05	1032	986.89	-1.24268	6.14e-55
ENSMUSG00000024868	Dkk1	1363.53	1343.76	12.511	21.7964	-6.2957	5.05e-81
ENSMUSG00000024871	Doc2g	218.235	221.21	100.834	93.3255	-1.17993	1.51e-06
ENSMUSG00000024901	Peli3	394.452	409.586	83.5327	87.3108	-2.23471	6.29e-13
ENSMUSG00000024907	Gal	41.1197	43.6212	9.18533	5.40972	-2.54198	0.0072
ENSMUSG00000024939	Fam89b	776.115	768.934	373.502	308.82	-1.18043	9.01e-14
ENSMUSG00000024985	Tcf7l2	787.126	803.073	210.053	164.234	-2.08966	7.8e-39
ENSMUSG00000024986	Hhex	640.182	629.386	83.1862	62.9231	-3.12537	3.58e-64
ENSMUSG00000024987	Cyp26a1	9397.83	9342.04	6.94638	19.5702	-9.44879	4.51e-135
ENSMUSG00000025020	Slit1	372.441	368.991	21.071	27.7576	-3.94742	5.1e-25
ENSMUSG00000025085	Ablim1	1783.26	1784.49	137.862	226.164	-3.31186	1.23e-88
ENSMUSG00000025127	Gcgr	63.7072	63.8021	19.0079	17.0474	-1.82518	0.00309
ENSMUSG00000025128	Bhlhe22	97.9267	103.261	43.5358	34.0144	-1.37764	0.00356
ENSMUSG00000025151	Maged1	8384.49	8366.39	3792.59	3896.29	-1.1232	1.23e-183
ENSMUSG00000025172	Ankrd2	19.2117	18.6692	1.14596	1.08273	-4.08779	0.0215
ENSMUSG00000025185	Loxl4	62.4885	60.9579	6.53696	15.1762	-2.61308	0.0015
ENSMUSG00000025196	Cpn1	64.3445	66.601	11.4657	4.35486	-3.0622	1.28e-08
ENSMUSG00000025213	Kazald1	37.823	38.9085	0	4.71256	-3.91619	4.64e-06
ENSMUSG00000025219	Fgf8	1956.19	1924.6	718.893	764.754	-1.38717	0.0115
ENSMUSG00000025255	Zfhx4	333.349	332.954	63.3096	82.1856	-2.19283	8.83e-15
ENSMUSG00000025262	Fam120c	117.577	116.303	22.2712	29.5548	-2.16953	2.45e-10
ENSMUSG00000025268	Maged2	2515.36	2525.68	942.924	933.947	-1.42542	9.33e-33
ENSMUSG00000025277	Abhd6	217.848	218.186	113.168	96.7709	-1.0567	3.57e-06
ENSMUSG00000025278	Flnb	12138.4	12049	4247.48	4699.6	-1.43447	1.13e-149
ENSMUSG00000025314	Ptprj	649.905	656.378	294.508	339.406	-1.0425	3.81e-12
ENSMUSG00000025321	Itgb8	102.495	102.305	34.0354	22.0285	-1.88257	4.85e-06
ENSMUSG00000025389	Mip	60.5301	59.2486	1.14502	11.9923	-3.17468	0.00011
ENSMUSG00000025402	Nab2	389.722	382.338	129.651	110.85	-1.6897	2.65e-20
ENSMUSG00000025478	Dpysl4	90.409	91.1608	42.3133	22.1108	-1.5547	0.000411
ENSMUSG00000025491	Ifitm1	4734.49	4814.27	338.727	351.011	-3.79116	0
ENSMUSG00000025529	Zfp711	111.812	128.835	26.301	24.5205	-2.25954	2.91e-12
ENSMUSG00000025555	Farp1	1174.72	1199.15	509.561	577.219	-1.12773	1.35e-27
ENSMUSG00000025578	Cbx8	71.0672	65.5077	39.6457	10.9285	-1.66048	0.00512
ENSMUSG00000025582	Nptx1	34.5086	38.0676	13.7952	14.1284	-1.37922	0.0176
ENSMUSG00000025597	Klhl4	207.302	214.168	7.66077	6.51683	-4.89435	5.11e-23
ENSMUSG00000025602	Zfp202	247.288	249.35	96.0702	89.8445	-1.41853	5.34e-12
ENSMUSG00000025658	Cnksr2	329.59	330.549	21.9282	20.263	-3.96956	5.54e-40
ENSMUSG00000025783	4930412O13Rik	39.1157	43.598	2.02379	0.521991	-5.58715	2.7e-06
ENSMUSG00000025790	Slco3a1	343.293	337.331	75.9678	83.4768	-2.09686	9.19e-14
ENSMUSG00000025792	Slc25a10	1122.41	1150.21	530.662	591.841	-1.01714	4.88e-17
ENSMUSG00000025810	Nrp1	1084.37	1091.17	7.90637	5.46716	-7.35005	1.32e-63
ENSMUSG00000025854	Fam20c	164.861	165.206	18.338	37.2059	-2.58476	3.11e-10
ENSMUSG00000025867	Cplx2	558.14	544.721	125.821	109.917	-2.22669	3.24e-22
ENSMUSG00000025902	Sox17	1880.64	1912.13	15.4719	7.79504	-7.47575	5.09e-84
ENSMUSG00000025932	Eya1	142.418	136.064	33.2153	38.764	-1.9537	1.2e-09
ENSMUSG00000025969	Nrp2	2517.25	2490.45	72.8177	68.1444	-5.15165	1.12e-139
ENSMUSG00000025978	Rftn2	55.478	47.5937	11.5184	13.0557	-2.06471	1.19e-05
ENSMUSG00000026074	Map4k4	9132.29	8969.01	3872.81	3860.72	-1.22678	8.47e-168
ENSMUSG00000026090	2010300C02Rik	170.531	175.07	36.0887	29.2452	-2.40437	1.58e-10
ENSMUSG00000026121	Sema4c	1558.88	1568.55	587.346	613.612	-1.38088	5.37e-15
ENSMUSG00000026124	Cfc1	864.48	866.4	8.00064	9.75928	-6.60431	4.23e-35
ENSMUSG00000026141	Col19a1	58.1213	59.8471	0	1.4652	-6.49993	0.000253
ENSMUSG00000026147	Col9a1	65.1368	62.4865	1.15877	1.7507	-5.41543	4.29e-09
ENSMUSG00000026193	Fn1	46096.2	46006.9	3602.09	3976.41	-3.60316	0
ENSMUSG00000026200	Glb1l	177.058	156.264	72.9526	63.7581	-1.29001	9.55e-07
ENSMUSG00000026235	Epha4	1786.85	1817.64	137.079	167.947	-3.56872	2e-148
ENSMUSG00000026344	Lypd1	138.025	146.489	53.3412	32.576	-1.73694	0.00916
ENSMUSG00000026360	Rgs2	71.916	91.6282	33.3646	33.8347	-1.28314	0.00235
ENSMUSG00000026399	Cd55	244.269	244.303	59.0142	65.284	-1.97416	5.32e-21
ENSMUSG00000026413	Pkp1	34.4612	32.2355	0	3.49737	-4.11785	0.00854
ENSMUSG00000026414	Tnnt2	19.1161	16.155	3.34885	2.83197	-2.50205	9.26e-06
ENSMUSG00000026418	Tnni1	12.108	10.9398	5.42577	2.50803	-1.6293	0.0488
ENSMUSG00000026447	Pik3c2b	615.675	625.528	159.939	170.564	-1.90842	4.05e-39
ENSMUSG00000026450	Chit1	22.0639	22.3736	3.4334	3.53937	-2.67225	0.017
ENSMUSG00000026471	Mr1	48.0124	47.5555	17.0254	15.3153	-1.5638	0.0023
ENSMUSG00000026475	Rgs16	244.761	248.959	129.051	107.685	-1.06134	0.000245
ENSMUSG00000026482	Rgl1	240.418	245.574	81.3282	107.708	-1.36435	4.09e-09
ENSMUSG00000026494	Kif26b	141.899	139.899	8.68197	10.3174	-3.88769	9.94e-22
ENSMUSG00000026497	Mixl1	3898.44	3888.86	60.6466	40.3013	-6.27468	3.84e-211
ENSMUSG00000026509	Capn2	1910.51	1939.36	458.625	496.276	-2.01101	4.92e-52
ENSMUSG00000026525	Opn3	217.422	215.635	64.2099	71.7877	-1.66952	3.63e-11
ENSMUSG00000026546	Cfap45	290.218	275.805	14.085	37.632	-3.47337	4.65e-16
ENSMUSG00000026563	Tada1	606.292	608.645	272.771	245.527	-1.22995	3.3e-12
ENSMUSG00000026579	F5	707.042	709.555	54.6742	35.1302	-3.9821	4.31e-38
ENSMUSG00000026580	Selp	19.5977	16.2126	0.84683	1.19912	-4.14516	0.00741
ENSMUSG00000026586	Prrx1	142.596	144.683	12.5478	17.7937	-3.28835	9.73e-20
ENSMUSG00000026592	Tex35	19.8401	17.7898	0	1.40986	-4.87549	0.0119
ENSMUSG00000026602	Nphs2	21.8215	21.1552	1.93266	3.15948	-3.19664	0.0441
ENSMUSG00000026611	Spata17	11.0307	13.9371	0	0	-5.9234	0.00878
ENSMUSG00000026616	Cr2	52.7486	44.5594	6.61291	2.65616	-3.39541	0.0408
ENSMUSG00000026628	Atf3	95.5662	99.3081	41.7518	47.5422	-1.13313	5.27e-05
ENSMUSG00000026640	Plxna2	3066.74	3041.36	63.2734	68.5231	-5.53498	5.53e-154
ENSMUSG00000026649	1700009P17Rik	182.47	172.716	4.1435	0.838991	-6.35553	5.11e-12
ENSMUSG00000026655	Fam107b	1112.05	1105.77	406.618	423.454	-1.41787	4.33e-21
ENSMUSG00000026657	Frmd4a	531.032	477.309	201.875	215.061	-1.27071	9.04e-26
ENSMUSG00000026678	Rgs5	385.784	384.632	4.00064	1.93889	-7.02664	6.05e-29
ENSMUSG00000026679	Enkur	240.425	222.1	4.93409	0	-7.18519	4.34e-10
ENSMUSG00000026686	Lmx1a	11.1228	13.3093	0	4.4317	-2.44879	0.0248
ENSMUSG00000026712	Mrc1	52.6984	52.4363	2.09993	3.04379	-4.34924	2.7e-08
ENSMUSG00000026721	Rabgap1l	1724.21	1708.35	601.191	762.904	-1.3344	1.55e-22
ENSMUSG00000026728	Vim	7075.27	7020.17	1133.83	1584.38	-2.37644	4.8e-53
ENSMUSG00000026737	Pip4k2a	680.001	691.89	253.819	289.655	-1.33687	8.94e-19
ENSMUSG00000026739	Bmi1	473.696	474.505	178.223	124.09	-1.65326	9.23e-13
ENSMUSG00000026765	Lypd6b	127.84	122.569	72.598	45.3569	-1.08718	0.0193
ENSMUSG00000026768	Itga8	854.876	917.577	20.5379	70.617	-4.33426	1.67e-30
ENSMUSG00000026809	1700026L06Rik	40.9682	40.1052	7.38091	3.59714	-2.88895	0.00116
ENSMUSG00000026826	Nr4a2	110.161	128.039	5.87617	5.89109	-4.33936	2.78e-08
ENSMUSG00000026828	Galnt5	12.326	10.6053	2.26915	1.09196	-2.77436	0.0421
ENSMUSG00000026837	Col5a1	1164.86	1155.41	289.276	309.025	-1.95515	4.09e-14
ENSMUSG00000026872	Zeb2	792.406	770.84	217.674	221.116	-1.83262	3.97e-44
ENSMUSG00000026885	Ttll11	34.1708	33.9258	4.661	4.2253	-2.9402	0.00166
ENSMUSG00000026896	Ifih1	36.0944	33.7654	10.3872	10.3135	-1.75438	0.0309
ENSMUSG00000026970	Rbms1	3884.46	3898.84	1067.59	1064.37	-1.86825	1.18e-229
ENSMUSG00000026980	Ly75	614.279	616.534	300.385	309.361	-1.01325	5e-29
ENSMUSG00000027004	Frzb	2720.87	2700.87	33.0354	40.4831	-6.19055	4.61e-131
ENSMUSG00000027016	Zfp385b	86.203	83.3901	13.0793	4.21148	-3.30052	4.24e-07
ENSMUSG00000027200	Sema6d	2245.87	2244.47	23.8394	18.843	-6.73488	7.28e-93
ENSMUSG00000027204	Fbn1	441.308	437.06	149.84	170.219	-1.45708	4.52e-24
ENSMUSG00000027210	Meis2	585.874	557.127	87.1105	146.476	-2.32238	1.54e-24
ENSMUSG00000027215	Cd82	77.7161	79.4631	13.5075	16.732	-2.381	2.11e-06
ENSMUSG00000027217	Tspan18	153.125	155.106	47.6466	59.9462	-1.52621	2.68e-10
ENSMUSG00000027219	Slc28a2	107.909	101.283	1.569	1.50425	-6.08898	9.47e-12
ENSMUSG00000027276	Jag1	2070.92	2090.91	398.809	382.63	-2.41354	7.96e-120
ENSMUSG00000027329	Spef1	104.411	97.9458	30.4399	19.0578	-2.05946	1.28e-07
ENSMUSG00000027344	Fsip1	48.1625	43.7343	6.85174	15.5681	-2.03882	0.00584
ENSMUSG00000027350	Chgb	17.0174	19.1718	5.76282	1.08754	-2.42097	0.016
ENSMUSG00000027351	Spred1	2927.93	2956.14	1321.06	1349.11	-1.1399	1.64e-28
ENSMUSG00000027358	Bmp2	309.754	298.546	8.03658	5.38874	-5.50976	9.18e-35
ENSMUSG00000027368	Dusp2	236.33	237.502	97.1464	58.755	-1.61553	2.77e-09
ENSMUSG00000027377	Mall	29.6969	29.1303	0	4.36592	-3.72285	4.35e-05
ENSMUSG00000027378	Nphp1	721.206	707.382	318.198	342.273	-1.11287	3.65e-13
ENSMUSG00000027401	Tgm3	601.921	604.092	111.089	126.105	-2.34542	5.62e-26
ENSMUSG00000027435	Cd93	54.0113	50.497	1.14467	3.29805	-4.54165	4.19e-08
ENSMUSG00000027495	Fam210b	402.945	393.679	180.365	210.554	-1.02508	6.34e-14
ENSMUSG00000027524	Edn3	159.125	153.292	8.64073	9.84321	-4.07932	1.39e-15
ENSMUSG00000027552	E2f5	1665.78	1658.82	587.593	586.703	-1.50136	2.87e-51
ENSMUSG00000027559	Car3	543.32	552.988	233.369	237.325	-1.21982	9.71e-07
ENSMUSG00000027583	Zbtb46	294.754	287.793	67.8899	108.757	-1.7308	3.72e-14
ENSMUSG00000027634	Ndrg3	1496.48	1492.62	721.108	678.739	-1.09482	1e-26
ENSMUSG00000027661	Slc2a10	48.0245	40.8835	0.985397	2.79851	-4.53934	3.36e-05
ENSMUSG00000027676	Ccdc39	150.238	149.613	66.3376	62.2796	-1.22134	0.00033
ENSMUSG00000027702	Lrrc34	91.9375	89.4023	21.3878	21.8456	-2.06725	1.22e-12
ENSMUSG00000027712	Anxa5	954.59	943.355	380.003	332.314	-1.41462	6.24e-29
ENSMUSG00000027716	Trpc3	314.403	284.823	17.9315	22.8707	-3.87249	4.03e-28
ENSMUSG00000027750	Postn	51.9492	51.5981	0	0	-7.97586	4.05e-05
ENSMUSG00000027796	Smad9	18.4699	18.0612	7.98207	4.36604	-1.57146	0.017
ENSMUSG00000027797	Dclk1	1164.13	1175.96	192.946	179.022	-2.65363	2.29e-53
ENSMUSG00000027822	Slc33a1	664.936	664.948	316.031	338.426	-1.02281	1.16e-14
ENSMUSG00000027840	Wnt2b	344.514	341.197	11.5148	26.1607	-4.17703	4.16e-25
ENSMUSG00000027849	Syt6	42.0918	36.7365	1.84096	5.19885	-3.33564	0.000508
ENSMUSG00000027858	Tspan2	501.425	482.003	240.107	210.007	-1.13091	6.59e-08
ENSMUSG00000027859	Ngf	16.7406	14.1425	3.5184	1.1147	-2.74638	0.0314
ENSMUSG00000027886	1700013F07Rik	18.2621	18.6155	0	1.1213	-5.02732	0.0331
ENSMUSG00000027907	S100a11	1234.94	1279.56	347.43	298.811	-1.96212	2.26e-68
ENSMUSG00000027931	Npr1	396.651	388.056	127.737	148.499	-1.50559	2.45e-16
ENSMUSG00000027954	Efna1	206.496	205.284	103.271	100.422	-1.0156	4.61e-05
ENSMUSG00000027966	Col11a1	134.837	132.192	65.7939	56.3355	-1.13554	1.45e-05
ENSMUSG00000027978	Prss12	205.022	206.984	0	1.08784	-8.52956	3.75e-08
ENSMUSG00000027985	Lef1	2402.15	2353.15	803.825	850.493	-1.52295	3.43e-61
ENSMUSG00000027994	Ccdc109b	24.9304	26.7266	0	1.09396	-5.53138	0.0015
ENSMUSG00000028007	Snx7	295.909	290.558	132.952	118.28	-1.2228	1.21e-07
ENSMUSG00000028028	Alpk1	113.871	112.079	40.8567	40.6503	-1.47084	2.53e-05
ENSMUSG00000028033	Kcnq5	38.9093	34.3731	4.65061	7.05161	-2.74179	1.21e-05
ENSMUSG00000028039	Efna3	1706.81	1698.38	229.806	171.037	-3.0901	4.26e-30
ENSMUSG00000028040	Efna4	898.594	894.641	349.605	314.297	-1.43434	2.91e-30
ENSMUSG00000028080	Lrba	1754.57	1707.72	756.442	843.184	-1.11326	1.8e-35
ENSMUSG00000028148	Them5	48.8372	46.9065	2.29592	0	-5.41245	2.18e-05
ENSMUSG00000028173	Wls	2099.17	2147.88	543.258	574.888	-1.92528	1.08e-112
ENSMUSG00000028179	Cth	1099.83	1108.68	539.608	480.99	-1.1148	4.24e-34
ENSMUSG00000028214	Gem	122.54	124.881	38.8052	19.4368	-2.09055	2.42e-09
ENSMUSG00000028217	Cdh17	13.28	12.8161	1.15383	3.32395	-2.5338	0.0468
ENSMUSG00000028289	Epha7	1277.83	1303.98	187.629	257.365	-2.54544	3.66e-32
ENSMUSG00000028294	1700003M02Rik	167.657	172.776	0	7.15731	-6.46558	5.93e-08
ENSMUSG00000028328	Tmod1	17.5726	14.6719	3.55486	5.25787	-1.86009	0.00656
ENSMUSG00000028357	Kif12	16.8836	17.5153	0	1.19034	-4.8811	0.00521
ENSMUSG00000028358	Zfp618	940.185	821.661	130.1	136.707	-2.72235	5.14e-32
ENSMUSG00000028360	Slc44a5	1346.36	1374.78	14.3527	17.2351	-6.42815	2.6e-93
ENSMUSG00000028364	Tnc	19.3814	17.9337	4.3923	7.59725	-1.73367	0.00895
ENSMUSG00000028370	Pappa	113.902	105.224	11.3235	13.11	-3.16321	9.22e-10
ENSMUSG00000028373	Astn2	38.907	40.3255	21.4687	13.5185	-1.18601	0.0347
ENSMUSG00000028399	Ptprd	100.148	88.6383	36.5819	44.154	-1.20116	0.000698
ENSMUSG00000028413	B4galt1	1382.16	1420.39	664.987	616.027	-1.13073	3.8e-39
ENSMUSG00000028441	1110017D15Rik	128.059	124.337	1.88604	0	-6.97888	7.49e-08
ENSMUSG00000028459	Cd72	57.203	50.5792	6.03478	13.2696	-2.6055	9.99e-05
ENSMUSG00000028476	Reck	613.597	655.456	174.562	292.072	-1.46093	8.25e-07
ENSMUSG00000028517	Ppap2b	926.002	929.737	122.026	146.445	-2.78739	1.66e-95
ENSMUSG00000028532	Cachd1	3980.71	4044.67	1744.35	1773.81	-1.18979	5.67e-56
ENSMUSG00000028576	Ift74	1146.95	1119.65	561.375	480.207	-1.12355	1.54e-22
ENSMUSG00000028602	Tnfrsf8	65.329	60.8755	23.9949	25.0611	-1.36209	0.00395
ENSMUSG00000028637	Ccdc30	212.97	226.395	82.3064	100.751	-1.26866	2.54e-08
ENSMUSG00000028640	Tfap2c	258.551	256.006	113.862	137.75	-1.0449	1.65e-07
ENSMUSG00000028698	Pik3r3	423.264	437.644	150.294	169.072	-1.4336	5.65e-22
ENSMUSG00000028701	Lurap1	192.017	209.103	74.0351	79.2778	-1.38744	1.43e-06
ENSMUSG00000028716	Pdzk1ip1	34.9256	32.1301	14.9092	8.32338	-1.56325	0.0298
ENSMUSG00000028753	Vwa5b1	247.968	226.594	20.9392	3.38825	-4.55202	6.62e-09
ENSMUSG00000028795	Ccdc28b	246.282	242.712	147.391	83.094	-1.09511	0.00464
ENSMUSG00000028796	Phc2	1756.72	1761.53	661.868	746.088	-1.3207	5.94e-33
ENSMUSG00000028799	Zfp362	660.04	654.437	162.561	167.844	-1.99171	1.96e-25
ENSMUSG00000028832	Stmn1	6237.6	6200.1	3119.84	2993.11	-1.02499	1.54e-103
ENSMUSG00000028883	Sema3a	173.047	154.238	6.76102	4.46848	-4.8128	8.66e-17
ENSMUSG00000028926	Cdk14	294.017	297.895	122.37	139.734	-1.17499	2.45e-06
ENSMUSG00000028949	Smarcd3	163.375	149.095	58.2922	80.5578	-1.1763	5.01e-07
ENSMUSG00000028995	Fam126a	924.378	893.626	357.687	399.466	-1.26184	1.15e-31
ENSMUSG00000029005	Draxin	120.771	127.139	18.3478	17.4328	-2.79351	9.68e-11
ENSMUSG00000029007	Agtrap	2331.25	2313.57	932.833	1201.4	-1.12516	9.76e-17
ENSMUSG00000029049	Morn1	128.715	135.238	53.6126	41.6801	-1.47917	4.29e-06
ENSMUSG00000029084	Cd38	136.662	141.576	63.8829	61.3809	-1.15228	2.48e-06
ENSMUSG00000029090	Gpr125	3394.02	3386.8	1594.35	1612.39	-1.08027	7.8e-63
ENSMUSG00000029094	Afap1	834.493	821.884	324.028	299.348	-1.4105	4.35e-34
ENSMUSG00000029095	Ablim2	31.4458	33.2039	6.17406	3.34287	-2.67692	0.00407
ENSMUSG00000029108	Pcdh7	3585.46	3612.3	16.6847	4.97006	-8.36664	2.5e-59
ENSMUSG00000029123	Stk32b	220.821	227.078	25.1785	27.3333	-3.09193	6.38e-16
ENSMUSG00000029126	Nsg1	127.126	127.068	63.0442	53.9578	-1.11982	0.0187
ENSMUSG00000029130	Rnf32	83.6378	77.515	32.9423	25.6608	-1.46542	0.000214
ENSMUSG00000029166	Mapre3	158.82	164.382	90.0463	63.1969	-1.08358	1.11e-05
ENSMUSG00000029168	Dpysl5	3445.4	3423.25	873.347	910.844	-1.94454	1.22e-39
ENSMUSG00000029205	Chrna9	80.9025	81.9101	10.062	2.02876	-3.91852	1.87e-10
ENSMUSG00000029229	Chic2	1178.88	1118.51	329.989	642.915	-1.24357	0.00216
ENSMUSG00000029231	Pdgfra	2731.22	2752.83	18.3002	32.9692	-6.73408	1.03e-157
ENSMUSG00000029254	Stap1	18.9865	16.3745	2.54589	3.59841	-2.49863	0.0262
ENSMUSG00000029287	Tgfbr3	675.718	672.23	258.141	287.286	-1.30499	2.16e-10
ENSMUSG00000029298	Gbp9	88.7965	86.9179	20.0761	28.1702	-1.84755	3.16e-06
ENSMUSG00000029309	Sparcl1	26.0246	24.4222	2.28346	3.28263	-3.1743	0.000214
ENSMUSG00000029314	Agpat9	67.7334	88.2747	5.64856	9.75748	-3.33551	1.47e-07
ENSMUSG00000029334	Prkg2	57.0806	51.9089	20.2798	19.6284	-1.44863	0.00172
ENSMUSG00000029338	Antxr2	352.505	348.864	43.8848	49.1133	-2.91409	3.52e-30
ENSMUSG00000029420	Rimbp2	382.623	388.289	78.9223	80.4246	-2.27435	2.5e-15
ENSMUSG00000029442	Wdr66	107.097	102.53	18.6383	18.2436	-2.50622	4.84e-08
ENSMUSG00000029477	Morn3	16.2168	15.2231	0	1.0533	-4.51438	0.00199
ENSMUSG00000029510	Gpc2	1059.88	1031.72	419.865	466.888	-1.23834	2.04e-20
ENSMUSG00000029544	Cabp1	492.272	490.833	79.053	124.415	-2.265	1.09e-32
ENSMUSG00000029552	Tes	2273.41	2273.03	833.019	783.163	-1.49267	5.75e-69
ENSMUSG00000029556	Hnf1a	26.3992	27.1312	4.11048	3.82956	-2.75544	4.81e-05
ENSMUSG00000029570	Lfng	774.942	765.716	116.787	130.971	-2.63543	5.35e-38
ENSMUSG00000029596	Sdsl	28.8262	24.4291	1.45687	10.5084	-2.56437	0.0172
ENSMUSG00000029602	Rasal1	254.102	261.95	110.576	61.4666	-1.61363	3.79e-07
ENSMUSG00000029646	Cdx2	590.971	599.821	24.4664	21.6643	-4.69196	5.82e-39
ENSMUSG00000029648	Flt1	2789.47	2808.95	336.227	348.176	-3.03129	1.91e-256
ENSMUSG00000029669	Tspan12	300.432	300.037	53.0878	70.6705	-2.29464	5.18e-29
ENSMUSG00000029765	Plxna4	171.252	171.185	1.14556	3.27952	-6.25976	2.03e-13
ENSMUSG00000029778	Adcyap1r1	296.014	302.888	28.6044	40.7229	-3.11138	8.46e-08
ENSMUSG00000029804	Herc3	1201.43	1229.42	480.951	590.065	-1.18475	1.33e-13
ENSMUSG00000029810	Tmem176b	245.249	245.198	27.8651	21.0636	-3.3289	4.61e-30
ENSMUSG00000029826	Zc3hav1	882.635	865.024	250.094	263.446	-1.76619	6.73e-48
ENSMUSG00000029828	4921507P07Rik	78.3533	76.901	32.9603	39.4806	-1.099	0.0417
ENSMUSG00000029832	Nfe2l3	112.811	110.45	38.015	50.2465	-1.33819	0.000676
ENSMUSG00000029843	Slc13a4	86.1546	83.2013	41.1925	41.4031	-1.03541	0.00405
ENSMUSG00000029862	Clcn1	137.304	130.042	63.9005	69.6029	-1.00251	0.00731
ENSMUSG00000029868	Trpv6	28.5212	28.0104	5.53665	3.16891	-2.70388	0.00471
ENSMUSG00000030000	Add2	51.9084	51.1737	11.415	13.0265	-2.07435	5.6e-06
ENSMUSG00000030022	Adamts9	2433.08	2396.81	508.301	507.037	-2.24999	8.3e-47
ENSMUSG00000030029	Lrig1	1438.35	1433.22	276.253	271.734	-2.39017	1.2e-76
ENSMUSG00000030030	1700003E16Rik	149.34	152.915	65.7542	61.4861	-1.24883	0.000859
ENSMUSG00000030064	Frmd4b	797.845	832.602	389.078	220.94	-1.43102	2.93e-08
ENSMUSG00000030096	Slc6a6	6981.65	6941.34	3004.22	3154.75	-1.17651	1.56e-91
ENSMUSG00000030107	Usp18	69.0733	68.0652	4.57628	8.74403	-3.35777	1.44e-06
ENSMUSG00000030110	Ret	179.307	180.684	32.8648	57.7541	-1.98506	4.13e-06
ENSMUSG00000030123	Plxnd1	393.029	395.384	130.9	169.556	-1.39509	1.54e-11
ENSMUSG00000030125	Lrrc23	83.1902	99.5433	4.56043	12.1845	-3.54452	3.28e-05
ENSMUSG00000030126	Tmcc1	702.418	666.821	335.321	337.214	-1.02493	1.12e-11
ENSMUSG00000030137	Tuba8	53.7519	51.8969	4.57117	1.09007	-4.23679	6.25e-06
ENSMUSG00000030170	Wnt5b	433.577	423.379	84.898	106.888	-2.15734	1.04e-21
ENSMUSG00000030208	Emp1	14.6192	14.8123	0	7.65466	-1.91302	0.00594
ENSMUSG00000030255	Sspn	31.7499	31.6871	1.15193	4.42985	-3.49601	0.000952
ENSMUSG00000030276	Ttll3	96.5295	112.36	34.3719	21.0501	-1.94874	1.26e-08
ENSMUSG00000030283	St8sia1	123.172	133.246	64.9636	42.65	-1.25935	2.01e-08
ENSMUSG00000030287	Itpr2	153.408	145.557	54.8493	21.4576	-2.06805	3.69e-08
ENSMUSG00000030310	Slc6a1	58.2362	55.7676	20.4774	16.2761	-1.63491	1.07e-05
ENSMUSG00000030315	Vgll4	571.28	574.279	100.524	131.896	-2.29943	1.29e-51
ENSMUSG00000030321	Efcab12	50.8644	46.3418	18.9735	26.0444	-1.10486	0.0388
ENSMUSG00000030339	Ltbr	465.187	471.397	154.502	135.965	-1.69072	4.08e-18
ENSMUSG00000030340	Scnn1a	103.214	102.943	23.7725	32.2546	-1.87603	2.12e-06
ENSMUSG00000030341	Tnfrsf1a	783.833	785.344	130.089	166.949	-2.40165	3.82e-53
ENSMUSG00000030350	Prmt8	38.3343	37.0159	11.6248	19.657	-1.26041	0.00964
ENSMUSG00000030353	Tead4	343.91	331.158	48.0745	88.3931	-2.36297	3.72e-31
ENSMUSG00000030413	Pglyrp1	21.0419	18.585	1.14657	4.31649	-2.82999	0.000274
ENSMUSG00000030499	Kctd15	505.018	570.479	228.953	232.637	-1.2207	3.85e-14
ENSMUSG00000030518	Fam189a1	49.3591	43.3754	21.9535	9.97031	-1.60181	0.0155
ENSMUSG00000030523	Trpm1	19.3399	18.6994	17.4798	0.890426	-2.56779	0.00308
ENSMUSG00000030543	Mesp2	308.299	308.469	49.2648	31.3734	-2.94	4.85e-15
ENSMUSG00000030544	Mesp1	1696.59	1692.66	2.3977	1.07358	-9.96091	1.31e-29
ENSMUSG00000030559	Rab38	190.987	189.632	48.2952	61.5966	-1.79034	2.34e-10
ENSMUSG00000030560	Ctsc	1657.1	1635.94	366.003	292.561	-2.32334	6.43e-69
ENSMUSG00000030577	Cd22	18.4502	24.6532	6.86669	4.2584	-1.95355	0.00359
ENSMUSG00000030606	Hapln3	39.2945	42.1181	9.17939	10.7753	-2.02729	0.000148
ENSMUSG00000030659	Nucb2	220.339	237.79	110.726	112.701	-1.03668	1.21e-06
ENSMUSG00000030683	Sez6l2	280.85	256.11	102.184	59.1075	-1.77077	1.95e-07
ENSMUSG00000030699	Tbx6	783.597	793.764	36.3512	25.5706	-4.67582	6.65e-55
ENSMUSG00000030708	Dnajb13	217.555	220.065	1.24142	4.08017	-6.29613	4.89e-17
ENSMUSG00000030730	Atp2a1	211.335	205.501	32.5461	69.4361	-2.09722	4.77e-06
ENSMUSG00000030782	Tgfb1i1	457.616	464.165	151.216	152.559	-1.60147	1.08e-12
ENSMUSG00000030849	Fgfr2	271.06	283.186	113.42	137.457	-1.14426	1.01e-13
ENSMUSG00000030862	Cpxm2	332.672	321.643	8.98752	11.6024	-5.05382	4.48e-23
ENSMUSG00000030889	Vwa3a	102.38	90.9696	12.6341	5.98489	-3.43325	0.000367
ENSMUSG00000030930	Chst15	618.663	626.827	283.636	298.926	-1.09604	1.81e-13
ENSMUSG00000030934	Oat	5037.35	5078.66	1853.88	1861.55	-1.44508	2.27e-128
ENSMUSG00000030956	Fam53b	815.314	838.593	398.972	362.251	-1.12069	3.07e-10
ENSMUSG00000031027	Stk33	19.1226	16.7785	0	0	-6.44675	0.00068
ENSMUSG00000031074	Fgf3	923.248	865.902	30.4361	10.7471	-5.54276	1.62e-22
ENSMUSG00000031079	Zfp300	45.1496	50.375	18.0887	8.482	-1.89638	0.00239
ENSMUSG00000031093	Dock11	4617.6	4627.6	1575.41	1651.94	-1.51822	9.12e-103
ENSMUSG00000031119	Gpc4	850.739	849.62	363.439	312.181	-1.33275	2.81e-28
ENSMUSG00000031125	3830403N18Rik	10.3555	10.481	1.10173	0	-4.24677	0.0294
ENSMUSG00000031134	Rbmx	1251.93	1274.56	208.776	270.496	-2.40885	2.04e-47
ENSMUSG00000031162	Gata1	28.2567	26.2974	10.2525	12.3387	-1.26633	0.00126
[truncated: 1,112 more rows]

## Sheet: Table S6
Supplementary Table 6. Differential analysis of CTCF binding between CTCF K20R EB cells with WT EB cells at day 4 after differentiation.
seqnames	start	end	width	strand	Conc	CTCF_K20R	CTCF_WT	Fold	p.value	FDR
chr17	32479504	32480004	501	*	6.57	3.32	7.49	-4.17	6.58e-19	3.77e-14
chr15	72809821	72810321	501	*	6.41	7.35	2.58	4.77	4.45e-17	1.28e-12
chr14	62882141	62882641	501	*	7.02	4.58	7.88	-3.29	4.61e-16	8.81e-12
chr14	52020393	52020893	501	*	6.13	2.91	7.06	-4.15	3.36e-15	4.81e-11
chr17	31751174	31751674	501	*	5.75	1.32	6.71	-5.39	2.17e-12	2.49e-08
chr6	29501538	29502038	501	*	5.93	3.25	6.81	-3.57	3.4e-12	3.25e-08
chr5	129000000	129000000	501	*	6.01	3.75	6.85	-3.1	3.12e-11	2.56e-07
chr4	129000000	129000000	501	*	6.45	4.64	7.22	-2.58	4.59e-11	3.08e-07
chr8	95602108	95602608	501	*	5.61	2.17	6.54	-4.37	4.83e-11	3.08e-07
chr14	62492427	62492927	501	*	7.65	6.31	8.33	-2.02	6.17e-11	3.54e-07
chr14	56098858	56099358	501	*	6.57	4.58	7.37	-2.79	1.2e-10	6.04e-07
chr14	46721954	46722454	501	*	5.85	3.52	6.7	-3.18	1.26e-10	6.04e-07
chr14	55785212	55785712	501	*	6.37	4.58	7.14	-2.55	1.66e-10	7.33e-07
chr15	8849350	8849850	501	*	6.69	5.09	7.43	-2.34	2.17e-10	8.74e-07
chr6	48702540	48703040	501	*	5.59	2.81	6.48	-3.68	2.29e-10	8.74e-07
chr14	45601925	45602425	501	*	6.29	4.36	7.08	-2.72	2.54e-10	9.09e-07
chr9	31331855	31332355	501	*	5.91	3.75	6.74	-2.99	4.64e-10	1.56e-06
chr2	31228740	31229240	501	*	5.63	3	6.51	-3.51	4.9e-10	1.56e-06
chr15	76494443	76494943	501	*	5.56	2.46	6.48	-4.02	5.39e-10	1.63e-06
chr11	3969785	3970285	501	*	5.45	2.17	6.38	-4.21	6.02e-10	1.69e-06
chr6	89023901	89024401	501	*	6.28	4.52	7.04	-2.52	6.18e-10	1.69e-06
chr2	182000000	182000000	501	*	6.21	4.39	6.99	-2.6	7.77e-10	2.03e-06
chr11	54122818	54123318	501	*	5.27	1.58	6.21	-4.62	1.01e-09	2.53e-06
chr11	98247288	98247788	501	*	5.54	2.81	6.43	-3.62	1.06e-09	2.54e-06
chr11	30674178	30674678	501	*	5.88	3.81	6.69	-2.89	1.43e-09	3.29e-06
chr1	75244611	75245111	501	*	5.31	2.17	6.23	-4.06	1.55e-09	3.43e-06
chr9	65660958	65661458	501	*	6.17	4.21	6.98	-2.77	1.96e-09	4.16e-06
chr16	27138945	27139445	501	*	5.4	2.58	6.29	-3.71	2.11e-09	4.33e-06
chr6	41630738	41631238	501	*	5.62	3.09	6.49	-3.4	2.63e-09	5.19e-06
chr11	70612445	70612945	501	*	5.97	4	6.77	-2.77	3.04e-09	5.81e-06
chr18	38286572	38287072	501	*	5.55	2.91	6.43	-3.53	3.3e-09	6.11e-06
chr18	47216078	47216578	501	*	5.35	2.58	6.24	-3.65	3.79e-09	6.66e-06
chr19	6289630	6290130	501	*	5.23	1.81	6.16	-4.35	3.94e-09	6.66e-06
chr9	45090738	45091238	501	*	5.28	2	6.2	-4.2	3.95e-09	6.66e-06
chr19	21734162	21734662	501	*	5.79	3.7	6.61	-2.91	4.32e-09	7.08e-06
chr11	68750877	68751377	501	*	5.49	2.81	6.38	-3.57	5.49e-09	8.65e-06
chr1	172000000	172000000	501	*	5.26	2	6.18	-4.18	5.61e-09	8.65e-06
chr14	53881208	53881708	501	*	5.16	1.32	6.11	-4.79	5.73e-09	8.65e-06
chr14	55940425	55940925	501	*	5.43	2.7	6.31	-3.61	6.58e-09	9.44e-06
chr19	3357580	3358080	501	*	6.54	4.91	7.29	-2.38	6.59e-09	9.44e-06
chr1	88465644	88466144	501	*	5.58	3.32	6.42	-3.1	7.53e-09	1.04e-05
chr19	42069061	42069561	501	*	5.15	1.58	6.09	-4.5	7.64e-09	1.04e-05
chr1	57949151	57949651	501	*	6.03	4.25	6.8	-2.55	7.92e-09	1.06e-05
chr15	76490839	76491339	501	*	5.48	3	6.34	-3.34	8.66e-09	1.13e-05
chr14	112000000	112000000	501	*	5.28	2.17	6.19	-4.02	8.91e-09	1.14e-05
chr8	4253942	4254442	501	*	5.49	2.81	6.38	-3.57	9.9e-09	1.23e-05
chr7	44436242	44436742	501	*	5.16	0.58	6.13	-5.54	1.03e-08	1.26e-05
chr18	9584840	9585340	501	*	5.16	0.58	6.13	-5.54	1.06e-08	1.27e-05
chr19	26445250	26445750	501	*	6.02	4.13	6.81	-2.68	1.16e-08	1.36e-05
chr1	77183913	77184413	501	*	5.25	2.46	6.14	-3.68	1.22e-08	1.4e-05
chr13	96375444	96375944	501	*	5.1	1.81	6.02	-4.22	1.25e-08	1.41e-05
chr11	117000000	117000000	501	*	5.97	4.04	6.77	-2.72	1.32e-08	1.45e-05
chr11	21178263	21178763	501	*	5.36	2.81	6.23	-3.42	1.34e-08	1.45e-05
chr11	71737090	71737590	501	*	5.54	3.25	6.38	-3.14	1.36e-08	1.45e-05
chr18	23773040	23773540	501	*	5.15	0.58	6.12	-5.53	1.44e-08	1.5e-05
chr16	44435440	44435940	501	*	5.36	0	6.34	-6.34	1.51e-08	1.54e-05
chr14	52325843	52326343	501	*	5.26	2.46	6.15	-3.69	1.54e-08	1.55e-05
chr6	95013047	95013547	501	*	5.15	2	6.07	-4.07	1.59e-08	1.56e-05
chr1	86348740	86349240	501	*	5.73	3.7	6.54	-2.84	1.6e-08	1.56e-05
chr11	28020710	28021210	501	*	5.39	3	6.25	-3.25	1.81e-08	1.73e-05
chr6	67646453	67646953	501	*	5.09	1.58	6.02	-4.44	2.02e-08	1.9e-05
chr9	66268837	66269337	501	*	5.45	3.17	6.29	-3.12	2.18e-08	2.01e-05
chr10	42070574	42071074	501	*	5.81	3.95	6.6	-2.65	2.22e-08	2.02e-05
chr5	9073133	9073633	501	*	5.06	1.58	5.99	-4.4	2.29e-08	2.05e-05
chr14	66161683	66162183	501	*	6.21	4.52	6.97	-2.45	2.43e-08	2.14e-05
chr9	60895423	60895923	501	*	5.9	4.13	6.67	-2.54	2.64e-08	2.29e-05
chr19	4265912	4266412	501	*	5.28	0	6.26	-6.26	2.8e-08	2.39e-05
chr3	9718926	9719426	501	*	5.04	1.81	5.97	-4.16	2.95e-08	2.46e-05
chr1	179000000	179000000	501	*	5.03	1.58	5.97	-4.38	2.95e-08	2.46e-05
chr11	83230916	83231416	501	*	5.61	3.52	6.43	-2.9	3.01e-08	2.46e-05
chr14	48371726	48372226	501	*	5.19	2.17	6.1	-3.93	3.1e-08	2.51e-05
chr7	141000000	141000000	501	*	5.25	2.32	6.15	-3.83	3.32e-08	2.65e-05
chr14	60769339	60769839	501	*	5.27	2.46	6.16	-3.7	3.37e-08	2.65e-05
chr3	105000000	105000000	939	*	5.25	0	6.23	-6.23	3.61e-08	2.77e-05
chr15	77628589	77629089	501	*	6.17	4.61	6.9	-2.29	3.62e-08	2.77e-05
chr3	87920342	87920842	501	*	5.2	2.32	6.1	-3.78	3.79e-08	2.86e-05
chr18	4970968	4971468	501	*	5.69	3.7	6.49	-2.79	3.9e-08	2.91e-05
chr5	28519012	28519512	501	*	5.01	1.58	5.94	-4.36	4.03e-08	2.93e-05
chr14	63452939	63453439	501	*	5.6	3.46	6.43	-2.97	4.03e-08	2.93e-05
chr14	55905471	55905971	501	*	6.27	4.61	7.02	-2.4	4.35e-08	3.12e-05
chr5	33104762	33105262	501	*	5.11	2	6.02	-4.02	4.43e-08	3.14e-05
chr6	65615571	65616071	501	*	5.07	1.81	5.99	-4.18	4.55e-08	3.18e-05
chr6	85253228	85253728	501	*	4.97	1.32	5.91	-4.58	4.6e-08	3.18e-05
chr4	65092121	65092621	501	*	6.5	5.13	7.19	-2.06	4.96e-08	3.38e-05
chr19	34284434	34284934	501	*	5.71	3.81	6.5	-2.69	5.08e-08	3.42e-05
chr3	90627749	90628249	501	*	4.94	1	5.89	-4.89	5.13e-08	3.42e-05
chr11	68544517	68545017	501	*	5.66	3.7	6.46	-2.76	5.82e-08	3.83e-05
chr14	56887544	56888044	501	*	6.37	4.91	7.08	-2.17	6e-08	3.91e-05
chr18	62253771	62254271	501	*	6.15	4.58	6.88	-2.3	6.66e-08	4.29e-05
chr10	40725040	40725540	501	*	5.06	2.17	5.95	-3.78	6.8e-08	4.33e-05
chr17	14860158	14860658	501	*	4.91	1	5.86	-4.86	6.99e-08	4.41e-05
chr9	90823735	90824235	501	*	5.29	2.91	6.14	-3.23	7.1e-08	4.43e-05
chr4	140000000	140000000	501	*	4.95	1.58	5.88	-4.3	7.7e-08	4.75e-05
chr11	52063935	52064825	891	*	5.32	2.81	6.19	-3.38	7.83e-08	4.78e-05
chr8	64717804	64718304	501	*	7.23	7.85	6.13	1.72	8.49e-08	5.08e-05
chr17	46461313	46461813	501	*	4.92	0.58	5.88	-5.3	8.5e-08	5.08e-05
chr16	11316681	11317181	501	*	4.88	1	5.83	-4.83	8.68e-08	5.13e-05
chr6	49716389	49716889	501	*	5.53	3.39	6.36	-2.97	8.89e-08	5.13e-05
chr7	78267410	78267910	501	*	6.32	4.88	7.02	-2.14	8.95e-08	5.13e-05
chr5	98902272	98902772	501	*	5.6	3.64	6.4	-2.76	8.95e-08	5.13e-05
chr7	3903650	3904150	501	*	6.08	4.43	6.83	-2.41	9.4e-08	5.29e-05
chr11	20916014	20916514	501	*	5.37	3.17	6.2	-3.03	9.4e-08	5.29e-05
chr3	90342796	90343296	501	*	5.69	3.58	6.52	-2.93	9.72e-08	5.36e-05
chr6	109000000	109000000	501	*	4.87	1	5.82	-4.82	9.73e-08	5.36e-05
chr2	66473138	66473638	501	*	5.49	3.46	6.3	-2.84	9.81e-08	5.36e-05
chr7	97570367	97570867	501	*	4.93	1.58	5.86	-4.27	1.01e-07	5.47e-05
chr14	55878241	55878741	501	*	5.07	2	5.98	-3.98	1.06e-07	5.65e-05
chr6	88826485	88826985	501	*	5.57	3.58	6.38	-2.79	1.06e-07	5.65e-05
chr12	80377568	80378068	501	*	5.8	4	6.58	-2.58	1.11e-07	5.83e-05
chr5	100000000	100000000	501	*	6.27	4.86	6.97	-2.11	1.13e-07	5.88e-05
chr11	111000000	111000000	501	*	4.92	1.81	5.83	-4.03	1.16e-07	6.02e-05
chr14	17978185	17978685	501	*	4.86	1	5.81	-4.81	1.18e-07	6.04e-05
chr11	75653201	75653701	501	*	5.22	2.46	6.11	-3.65	1.2e-07	6.06e-05
chr11	115000000	115000000	501	*	5.16	2.58	6.03	-3.45	1.21e-07	6.06e-05
chr3	108000000	108000000	501	*	5.75	3.91	6.54	-2.63	1.21e-07	6.06e-05
chr10	39121392	39121892	501	*	4.87	1.32	5.81	-4.49	1.24e-07	6.15e-05
chr11	76247164	76247664	501	*	5.95	4.29	6.71	-2.42	1.26e-07	6.19e-05
chr10	7837022	7837522	501	*	4.87	1.32	5.81	-4.49	1.33e-07	6.47e-05
chr2	121000000	121000000	501	*	5.15	2.32	6.04	-3.72	1.34e-07	6.47e-05
chr7	16883947	16884447	501	*	5.88	4.25	6.63	-2.38	1.4e-07	6.61e-05
chr12	113000000	113000000	501	*	6.83	5.25	7.56	-2.31	1.41e-07	6.61e-05
chr2	69493048	69493548	501	*	5.64	3.75	6.43	-2.68	1.41e-07	6.61e-05
chr12	33952775	33953275	501	*	5.03	0	6.01	-6.01	1.42e-07	6.61e-05
chr15	77524219	77524719	501	*	5.03	2.32	5.92	-3.6	1.44e-07	6.64e-05
chr14	102000000	102000000	501	*	5.07	2.32	5.95	-3.63	1.46e-07	6.71e-05
chr2	77369111	77369611	501	*	5.52	3.46	6.33	-2.87	1.47e-07	6.71e-05
chr14	54328510	54329010	501	*	6.48	5.17	7.15	-1.98	1.56e-07	7.06e-05
chr12	88705884	88706384	501	*	4.91	1.58	5.83	-4.25	1.6e-07	7.15e-05
chr18	8103941	8104441	501	*	5.02	2.17	5.92	-3.75	1.69e-07	7.51e-05
chr14	51345988	51346488	501	*	5.1	2.58	5.97	-3.38	1.77e-07	7.75e-05
chr16	26782286	26782786	501	*	5.69	3.91	6.46	-2.55	1.77e-07	7.75e-05
chr7	142000000	142000000	501	*	5.7	3.91	6.48	-2.57	1.8e-07	7.84e-05
chr3	117000000	117000000	501	*	5.94	4.36	6.68	-2.32	1.88e-07	8.08e-05
chr12	3560523	3561023	501	*	6.51	5.23	7.17	-1.95	1.89e-07	8.08e-05
chr14	41052684	41053184	501	*	6.53	5.27	7.19	-1.93	1.94e-07	8.24e-05
chr1	98440093	98440593	501	*	5.01	2.32	5.89	-3.57	1.96e-07	8.27e-05
chr13	96926511	96927011	501	*	5.31	3.09	6.15	-3.06	1.99e-07	8.32e-05
chr15	101000000	101000000	501	*	5.63	3.81	6.41	-2.6	2.04e-07	8.49e-05
chr3	132000000	132000000	501	*	5.39	3.25	6.22	-2.97	2.08e-07	8.58e-05
chr18	52653744	52654244	501	*	4.79	1	5.74	-4.74	2.2e-07	9.02e-05
chr14	45142487	45142987	501	*	6.35	5	7.03	-2.03	2.23e-07	9.07e-05
chr11	98711920	98712420	501	*	5.72	3.91	6.5	-2.59	2.27e-07	9.18e-05
chr1	74279156	74279656	501	*	5.21	2.91	6.06	-3.15	2.3e-07	9.22e-05
chr9	111000000	111000000	501	*	4.99	2	5.89	-3.89	2.34e-07	9.31e-05
chr7	4878120	4878620	501	*	5.71	3.95	6.48	-2.53	2.39e-07	9.44e-05
chr2	68430451	68430951	501	*	5.85	4	6.64	-2.64	2.52e-07	9.91e-05
chr1	134000000	134000000	501	*	5.27	3	6.11	-3.11	2.58e-07	9.95e-05
chr16	38776315	38776815	501	*	5.07	2.46	5.94	-3.48	2.58e-07	9.95e-05
chr1	132000000	132000000	501	*	4.94	0	5.92	-5.92	2.59e-07	9.95e-05
chr2	25634013	25634513	501	*	6.12	4.67	6.83	-2.15	2.62e-07	9.95e-05
chr2	104000000	104000000	501	*	6.86	5.6	7.52	-1.92	2.62e-07	9.95e-05
chr1	51668846	51669346	501	*	4.98	2	5.88	-3.88	2.66e-07	0.0001
chr11	53456392	53456892	501	*	5.29	2.81	6.15	-3.34	2.68e-07	0.0001
chr5	9453237	9453737	501	*	4.77	1	5.71	-4.71	2.72e-07	0.000101
chr6	88850083	88851074	992	*	5.12	2.7	5.98	-3.28	2.75e-07	0.000102
chr5	7899508	7900008	501	*	4.78	0.58	5.74	-5.16	2.76e-07	0.000102
chr3	88002645	88003145	501	*	6.19	4.58	6.94	-2.35	2.78e-07	0.000102
chr4	80952631	80953131	501	*	4.81	0.58	5.77	-5.18	2.92e-07	0.000106
chr13	70096849	70097349	501	*	5.83	4.21	6.57	-2.36	3e-07	0.000107
chr17	49968763	49969263	501	*	5.21	2.91	6.06	-3.15	3e-07	0.000107
chr11	52634127	52634627	501	*	5.78	4.13	6.53	-2.4	3.01e-07	0.000107
chr14	70303487	70303987	501	*	6.22	4.78	6.93	-2.15	3.07e-07	0.000108
chr7	57387159	57387659	501	*	5.4	3.39	6.21	-2.82	3.08e-07	0.000108
chr3	96427723	96428223	501	*	5.66	3.91	6.43	-2.52	3.1e-07	0.000108
chr4	139000000	139000000	501	*	4.81	1.58	5.73	-4.14	3.18e-07	0.000111
chr11	50215666	50216166	501	*	5.03	2.46	5.91	-3.45	3.22e-07	0.000111
chr19	3706138	3706638	501	*	5.6	3.81	6.38	-2.57	3.32e-07	0.000114
chr15	93132186	93132686	501	*	5.09	2.46	5.97	-3.51	3.35e-07	0.000114
chr9	13794276	13794776	501	*	4.83	1.81	5.74	-3.93	3.35e-07	0.000114
chr10	59308964	59309464	501	*	5.01	2.46	5.88	-3.42	3.41e-07	0.000115
chr6	31390646	31391146	501	*	4.74	1	5.69	-4.69	3.43e-07	0.000115
chr11	96031653	96032153	501	*	5.57	3.75	6.35	-2.59	3.44e-07	0.000115
chr8	48097391	48097891	501	*	6.43	5.15	7.1	-1.95	3.46e-07	0.000115
chr3	80805288	80805788	501	*	4.91	0	5.88	-5.88	3.61e-07	0.000119
chr14	117000000	117000000	501	*	5.14	2.46	6.02	-3.56	3.7e-07	0.000121
chr2	25498552	25499052	501	*	5.09	2.7	5.94	-3.24	3.81e-07	0.000124
chr7	79133258	79133758	501	*	4.73	1	5.67	-4.67	3.89e-07	0.000125
chr1	116000000	116000000	501	*	4.74	1	5.69	-4.69	3.91e-07	0.000125
chr8	71494879	71495379	501	*	8.06	8.67	6.99	1.68	3.91e-07	0.000125
chr13	48572109	48572609	501	*	6.85	5.7	7.48	-1.78	3.94e-07	0.000126
chr13	34299592	34300092	501	*	6.16	4.78	6.85	-2.07	4.04e-07	0.000128
chr11	102000000	102000000	501	*	5.47	3.32	6.29	-2.97	4.12e-07	0.00013
chr3	143000000	143000000	501	*	6.52	5.25	7.19	-1.94	4.18e-07	0.000131
chr4	117000000	117000000	501	*	5.3	3.17	6.13	-2.96	4.27e-07	0.000133
chr6	50806694	50807194	501	*	6.25	4.91	6.93	-2.02	4.29e-07	0.000133
chr14	64876365	64876865	501	*	5.09	2.58	5.95	-3.37	4.33e-07	0.000134
chr11	32374910	32375410	501	*	5.92	4.25	6.68	-2.43	4.4e-07	0.000135
chr1	166000000	166000000	501	*	5.63	3.75	6.42	-2.66	4.68e-07	0.000143
chr14	49834630	49835130	501	*	4.86	1.81	5.77	-3.96	4.74e-07	0.000143
chr5	30118248	30118748	501	*	4.99	2.46	5.86	-3.4	4.74e-07	0.000143
chr5	103000000	103000000	501	*	5.56	3.58	6.37	-2.78	4.8e-07	0.000144
chr10	79502776	79503276	501	*	6.11	4.39	6.88	-2.48	4.88e-07	0.000146
chr16	37974869	37975369	501	*	4.85	0	5.82	-5.82	4.93e-07	0.000146
chr11	116000000	116000000	501	*	4.89	2.17	5.78	-3.61	4.95e-07	0.000146
chr18	68709909	68710409	501	*	6.39	5.04	7.08	-2.03	4.99e-07	0.000146
chr6	123000000	123000000	501	*	4.85	0	5.82	-5.82	5e-07	0.000146
chr14	56824528	56825028	501	*	5.58	3.81	6.35	-2.54	5.22e-07	0.000152
chr10	12035624	12036124	501	*	4.7	1	5.64	-4.64	5.24e-07	0.000152
chr2	5868966	5869466	501	*	4.81	1.58	5.73	-4.14	5.28e-07	0.000152
chr14	64764672	64765172	501	*	5.34	3.32	6.15	-2.83	5.37e-07	0.000153
chr14	76488624	76489124	501	*	4.83	0	5.81	-5.81	5.38e-07	0.000153
chr2	26030236	26030736	501	*	6.33	5.04	6.99	-1.95	5.41e-07	0.000153
chr13	6528993	6529493	501	*	4.83	0	5.81	-5.81	5.41e-07	0.000153
chr13	30358732	30359232	501	*	5.43	3.46	6.23	-2.77	5.43e-07	0.000153
chr2	165000000	165000000	501	*	4.81	1.81	5.71	-3.91	5.49e-07	0.000153
chr13	49058455	49058955	501	*	6.17	4.64	6.89	-2.25	5.53e-07	0.000153
chr12	69238211	69238711	501	*	4.99	2.32	5.87	-3.55	5.55e-07	0.000153
chr5	35322609	35323109	501	*	5.04	2.32	5.93	-3.61	5.55e-07	0.000153
chr2	103000000	103000000	501	*	4.79	1.58	5.71	-4.13	5.7e-07	0.000156
chr1	77691379	77691879	501	*	5.48	3.58	6.27	-2.68	5.71e-07	0.000156
chr5	138000000	138000000	501	*	5.08	2.58	5.94	-3.36	5.76e-07	0.000157
chr11	120000000	120000000	501	*	4.69	1	5.63	-4.63	5.88e-07	0.000159
chr4	44525314	44525814	501	*	5.49	3.39	6.31	-2.92	5.97e-07	0.000161
chr14	86307677	86308177	501	*	6.43	5.15	7.1	-1.95	6.1e-07	0.000163
chr6	42309754	42310254	501	*	5.81	4	6.58	-2.58	6.16e-07	0.000164
chr2	119000000	119000000	501	*	4.83	2	5.73	-3.73	6.18e-07	0.000164
chr3	138000000	138000000	501	*	4.78	1.58	5.7	-4.12	6.21e-07	0.000164
chr4	121000000	121000000	501	*	4.85	2	5.74	-3.74	6.25e-07	0.000164
chr18	11807285	11807785	501	*	5.21	3	6.04	-3.04	6.27e-07	0.000164
chr6	32479270	32479770	501	*	5.83	4.25	6.57	-2.32	6.36e-07	0.000166
chr2	115000000	115000000	501	*	4.77	1.58	5.69	-4.1	6.48e-07	0.000167
chr6	51723023	51723523	501	*	5.1	2.81	5.94	-3.14	6.5e-07	0.000167
chr5	83518606	83519106	501	*	4.71	1.32	5.64	-4.32	6.51e-07	0.000167
chr9	66691840	66692340	501	*	4.81	0	5.78	-5.78	6.53e-07	0.000167
chr19	29203324	29203824	501	*	4.67	1	5.61	-4.61	6.56e-07	0.000167
chr9	43178130	43178630	501	*	6.13	4.75	6.83	-2.07	6.61e-07	0.000167
chr3	94404071	94404571	501	*	5.87	4.32	6.6	-2.28	6.62e-07	0.000167
chr6	5396685	5397185	501	*	4.67	0.58	5.63	-5.04	6.7e-07	0.000169
chr19	16728681	16729181	501	*	5.85	4.32	6.58	-2.26	6.94e-07	0.000174
chr11	6597500	6598000	501	*	4.81	0	5.78	-5.78	7.01e-07	0.000175
chr17	12300816	12301316	501	*	6.29	4.83	6.99	-2.16	7.04e-07	0.000175
chr16	4897138	4897638	501	*	6.38	5.15	7.03	-1.88	7.14e-07	0.000176
chr11	116000000	116000000	501	*	4.67	1	5.61	-4.61	7.15e-07	0.000176
chr1	93668604	93669104	501	*	6.88	5.7	7.52	-1.82	7.18e-07	0.000176
chr14	55963824	55964324	501	*	7.39	6.34	7.99	-1.65	7.28e-07	0.000178
chr10	118000000	118000000	501	*	5.27	3.09	6.1	-3.01	7.36e-07	0.000178
chr9	102000000	102000000	501	*	4.7	1.32	5.63	-4.31	7.36e-07	0.000178
chr10	75790786	75791286	501	*	5.17	2.91	6.01	-3.1	8.01e-07	0.000193
chr2	153000000	153000000	501	*	6.67	5.41	7.34	-1.93	8.08e-07	0.000194
chr14	45399789	45400289	501	*	5.92	4.46	6.63	-2.17	8.29e-07	0.000197
chr13	115000000	115000000	501	*	4.77	0	5.74	-5.74	8.3e-07	0.000197
chr8	126000000	126000000	501	*	4.91	2.32	5.78	-3.46	8.39e-07	0.000198
chr12	84813774	84814274	501	*	5.39	3.32	6.21	-2.89	8.39e-07	0.000198
chr4	10201780	10202280	501	*	4.64	0.58	5.6	-5.01	8.45e-07	0.000199
chr5	76591813	76592313	501	*	6.06	4.49	6.79	-2.3	8.52e-07	0.000199
chr12	58638206	58638706	501	*	4.64	0.58	5.6	-5.01	8.66e-07	0.000202
chr10	111000000	111000000	501	*	4.64	1	5.58	-4.58	8.72e-07	0.000203
chr6	129000000	129000000	501	*	5.26	2.91	6.11	-3.2	8.89e-07	0.000206
chr5	34139758	34140258	501	*	6.04	4.64	6.74	-2.1	9.15e-07	0.000211
chr16	3830636	3831136	501	*	5.5	3.64	6.29	-2.64	9.25e-07	0.000212
chr10	21382864	21383364	501	*	6.56	5.27	7.23	-1.96	9.26e-07	0.000212
chr1	155000000	155000000	501	*	4.69	1.32	5.61	-4.29	9.32e-07	0.000212
chr14	50887157	50887657	501	*	5.08	2.58	5.94	-3.36	9.4e-07	0.000213
chr19	4390323	4390823	501	*	4.69	1.32	5.61	-4.29	9.66e-07	0.000218
chr11	60137086	60137586	501	*	5.31	3.25	6.13	-2.88	9.67e-07	0.000218
chr7	97674504	97675004	501	*	4.63	1	5.57	-4.57	1e-06	0.000224
chr1	34097533	34098033	501	*	4.63	1	5.57	-4.57	1e-06	0.000224
chr5	116000000	116000000	501	*	5.56	3.7	6.35	-2.65	1.05e-06	0.000233
chr7	50116735	50117235	501	*	5.18	3.09	6	-2.91	1.05e-06	0.000233
chr16	37814288	37814788	501	*	5.87	4.17	6.63	-2.46	1.05e-06	0.000233
chrX	48127825	48128325	501	*	4.61	0.58	5.57	-4.98	1.07e-06	0.000236
chr5	117000000	117000000	501	*	4.61	0.58	5.57	-4.98	1.08e-06	0.000237
chr11	76298357	76298857	501	*	5.52	3.7	6.3	-2.6	1.09e-06	0.000238
chr16	44716825	44717325	501	*	4.73	0	5.7	-5.7	1.1e-06	0.000238
chr10	19412842	19413342	501	*	6.33	5.04	7	-1.96	1.1e-06	0.000238
chr7	28052645	28053145	501	*	6.14	4.83	6.82	-1.99	1.1e-06	0.000238
chr5	144000000	144000000	501	*	5.15	3	5.98	-2.98	1.11e-06	0.000238
chr14	57808536	57809036	501	*	6.6	5.46	7.23	-1.77	1.11e-06	0.000238
chr16	13158089	13158589	501	*	5.18	3	6.01	-3.01	1.12e-06	0.000238
chr12	81019533	81020033	501	*	4.61	1	5.55	-4.55	1.13e-06	0.000238
chr1	172000000	172000000	501	*	6.09	4.75	6.77	-2.02	1.13e-06	0.000238
chr4	111000000	111000000	501	*	4.71	0	5.69	-5.69	1.16e-06	0.000242
chr15	37798654	37799154	501	*	5.02	2.46	5.89	-3.44	1.16e-06	0.000242
chr11	97968588	97969088	501	*	4.71	0	5.69	-5.69	1.16e-06	0.000242
chr8	88361961	88362461	501	*	8.42	9.1	7.07	2.03	1.16e-06	0.000242
chr2	26410017	26410517	501	*	5.93	4.46	6.64	-2.18	1.16e-06	0.000242
chr17	73277716	73278216	501	*	5.68	4.09	6.42	-2.33	1.18e-06	0.000243
chr11	76588825	76589325	501	*	4.73	0	5.7	-5.7	1.18e-06	0.000243
chr19	6339812	6340312	501	*	6.16	4.86	6.83	-1.97	1.19e-06	0.000245
chr10	118000000	118000000	501	*	5.97	4.49	6.69	-2.19	1.21e-06	0.000247
chr8	11013307	11013807	501	*	5.57	3.75	6.35	-2.59	1.21e-06	0.000247
chr12	33141687	33142187	501	*	4.6	0.58	5.55	-4.97	1.24e-06	0.000253
chr3	131000000	131000000	501	*	5.43	3.64	6.21	-2.57	1.25e-06	0.000253
chr14	66390730	66391230	501	*	6.33	5.09	6.98	-1.9	1.27e-06	0.000256
chr2	28829194	28829694	501	*	5.14	2.7	6	-3.3	1.28e-06	0.000258
chr6	52797381	52797881	501	*	4.6	1	5.54	-4.54	1.29e-06	0.000259
chr15	73269486	73269986	501	*	5.77	4.25	6.5	-2.25	1.3e-06	0.000259
chr3	143000000	143000000	501	*	4.67	1.58	5.58	-4	1.33e-06	0.000263
chr18	35974863	35975363	501	*	4.86	2.32	5.73	-3.41	1.33e-06	0.000263
chr6	62933114	62933614	501	*	5.57	3.86	6.33	-2.47	1.33e-06	0.000263
chr11	5836045	5836545	501	*	4.79	1.81	5.7	-3.89	1.33e-06	0.000263
chr9	59458900	59459400	501	*	4.99	2.46	5.86	-3.4	1.34e-06	0.000264
chr9	124000000	124000000	501	*	4.91	2.17	5.79	-3.62	1.36e-06	0.000266
chr11	95213503	95214003	501	*	5.76	4.09	6.52	-2.43	1.38e-06	0.000269
chr19	16128623	16129123	501	*	6.49	5.23	7.15	-1.93	1.4e-06	0.000272
chr17	89526613	89527113	501	*	4.7	0	5.67	-5.67	1.41e-06	0.000272
chr8	120000000	120000000	501	*	6.15	4.83	6.83	-1.99	1.41e-06	0.000272
chr6	70953983	70954483	501	*	5.62	4	6.37	-2.37	1.42e-06	0.000272
chr2	31420853	31421353	501	*	6.29	5	6.96	-1.96	1.42e-06	0.000272
chr2	153000000	153000000	501	*	6.5	5.25	7.16	-1.92	1.43e-06	0.000273
chr6	99818441	99818941	501	*	4.67	1.58	5.58	-4	1.44e-06	0.000275
chr18	34108051	34108551	501	*	6.29	5.02	6.95	-1.93	1.48e-06	0.000281
chr19	6604621	6605121	501	*	7.57	8.13	6.63	1.5	1.5e-06	0.000282
chr17	16926142	16926642	501	*	4.63	1.32	5.55	-4.23	1.5e-06	0.000282
chr9	57162441	57162941	501	*	5.89	4.36	6.61	-2.26	1.5e-06	0.000282
chr1	79786431	79786931	501	*	5.24	3.17	6.06	-2.89	1.5e-06	0.000282
chr1	80512499	80512999	501	*	5.64	4.04	6.38	-2.34	1.51e-06	0.000283
chr4	107000000	107000000	501	*	4.57	0.58	5.52	-4.94	1.52e-06	0.000284
chr14	54817758	54818258	501	*	5.34	3.32	6.15	-2.83	1.54e-06	0.000285
chr14	51240857	51241357	501	*	6.95	5.91	7.54	-1.64	1.56e-06	0.000287
chr7	131000000	131000000	501	*	4.75	1.81	5.66	-3.85	1.56e-06	0.000287
chr11	82611910	82612410	501	*	5.73	4.21	6.46	-2.25	1.57e-06	0.000287
chr8	110000000	110000000	501	*	5	2.32	5.88	-3.56	1.57e-06	0.000287
chr2	161000000	161000000	501	*	5.54	3.86	6.29	-2.44	1.58e-06	0.000289
chr2	70259554	70260054	501	*	6.02	4.67	6.71	-2.03	1.59e-06	0.000289
chr12	35308492	35308992	501	*	4.86	2.32	5.73	-3.41	1.64e-06	0.000297
chr11	53758659	53759159	501	*	5.91	4.49	6.61	-2.12	1.64e-06	0.000297
chr5	40750003	40750503	501	*	4.97	2.46	5.83	-3.37	1.68e-06	0.000302
chr3	28827559	28828059	501	*	5.88	4.39	6.59	-2.2	1.68e-06	0.000302
chr5	139000000	139000000	501	*	5.4	3.58	6.18	-2.59	1.7e-06	0.000303
chr19	4604275	4604775	501	*	6.63	5.34	7.29	-1.95	1.7e-06	0.000303
chr16	32371287	32371787	501	*	4.66	0	5.63	-5.63	1.7e-06	0.000303
chr12	41680107	41680607	501	*	4.85	2.32	5.71	-3.39	1.72e-06	0.000305
chr3	90284040	90284540	501	*	4.55	0.58	5.51	-4.92	1.73e-06	0.000305
chr8	46568901	46569401	501	*	6.47	5.3	7.11	-1.8	1.75e-06	0.000308
chr15	8614058	8614558	501	*	4.61	1.32	5.54	-4.22	1.76e-06	0.000308
chr3	83946798	83947298	501	*	5.33	3.32	6.14	-2.82	1.76e-06	0.000308
chr7	4961161	4961661	501	*	5.29	3.17	6.12	-2.95	1.76e-06	0.000308
chr2	126000000	126000000	501	*	4.95	2.58	5.81	-3.22	1.79e-06	0.000311
chr4	134000000	134000000	501	*	5.41	3.46	6.21	-2.75	1.79e-06	0.000311
chr11	22315733	22316233	501	*	5.55	3.86	6.31	-2.45	1.79e-06	0.000311
chr15	81352590	81353090	501	*	4.64	1.58	5.55	-3.97	1.8e-06	0.000311
chrY	1219956	1220456	501	*	4.64	0	5.61	-5.61	1.81e-06	0.000312
chr12	29906979	29907479	501	*	6.31	5.07	6.97	-1.9	1.82e-06	0.000313
chr12	41111391	41111891	501	*	4.91	2.32	5.78	-3.46	1.83e-06	0.000313
chr12	76789173	76789673	501	*	4.64	0	5.61	-5.61	1.85e-06	0.000317
chr17	88107637	88108137	501	*	4.74	1.81	5.64	-3.84	1.9e-06	0.000323
chr3	18757882	18758382	501	*	4.58	1.32	5.51	-4.19	1.9e-06	0.000323
chr16	31724092	31724592	501	*	5.63	4.04	6.37	-2.32	1.91e-06	0.000323
chr5	140000000	140000000	501	*	4.69	1.58	5.6	-4.01	1.94e-06	0.000328
chr15	77802934	77803434	501	*	6.02	4.67	6.71	-2.03	1.95e-06	0.000329
chr14	60531726	60532226	501	*	5.36	3.52	6.14	-2.62	1.96e-06	0.00033
chr1	191000000	191000000	501	*	4.55	1	5.49	-4.49	2e-06	0.000334
chr5	131000000	131000000	501	*	4.6	1.32	5.52	-4.2	2e-06	0.000334
chr14	59988812	59989312	501	*	5.21	3.09	6.03	-2.95	2.02e-06	0.000335
chr5	36920015	36920515	501	*	6.26	4.73	6.98	-2.26	2.03e-06	0.000335
chr11	31641363	31641863	501	*	5.55	3.52	6.36	-2.83	2.03e-06	0.000335
chr18	11990703	11991203	501	*	5	2.58	5.86	-3.27	2.03e-06	0.000335
chr8	105000000	105000000	501	*	5.1	5.92	3	2.92	2.04e-06	0.000335
chr9	57152272	57152772	501	*	4.94	2.58	5.79	-3.21	2.07e-06	0.000339
chr3	20255043	20255543	501	*	4.61	1	5.55	-4.55	2.09e-06	0.000342
chr13	104000000	104000000	501	*	6.06	4.46	6.79	-2.33	2.11e-06	0.000344
chr13	22284506	22285006	501	*	4.97	2.7	5.81	-3.11	2.12e-06	0.000345
chr14	40978934	40979434	501	*	5.25	3.32	6.04	-2.72	2.13e-06	0.000345
chr4	150000000	150000000	501	*	5.58	3.91	6.33	-2.42	2.14e-06	0.000345
chr13	75981835	75982335	501	*	5.29	3.32	6.09	-2.77	2.17e-06	0.00035
chr2	25022595	25023095	501	*	5.54	3.86	6.29	-2.44	2.18e-06	0.00035
chr17	17973383	17973883	501	*	4.54	1	5.48	-4.48	2.2e-06	0.000352
chr11	7445923	7446423	501	*	4.55	1	5.49	-4.49	2.21e-06	0.000353
chr4	89695555	89696055	501	*	5.43	3.64	6.2	-2.56	2.22e-06	0.000354
chr17	75877791	75878291	501	*	4.61	1.32	5.54	-4.22	2.23e-06	0.000354
chr14	65597670	65598170	501	*	5.52	3.81	6.29	-2.48	2.24e-06	0.000355
chr5	36806938	36807438	501	*	4.85	2.32	5.71	-3.39	2.26e-06	0.000357
chr1	52816854	52817354	501	*	4.95	2.7	5.79	-3.09	2.35e-06	0.000371
chr14	52019489	52019989	501	*	6.8	5.58	7.45	-1.86	2.36e-06	0.000371
chr2	33401158	33401658	501	*	6.41	5.23	7.05	-1.82	2.4e-06	0.000376
chr14	60435503	60436003	501	*	4.79	2	5.69	-3.69	2.41e-06	0.000377
chr5	38048113	38048613	501	*	4.69	1.58	5.6	-4.01	2.46e-06	0.000384
chr14	100000000	100000000	501	*	4.87	2.46	5.73	-3.27	2.47e-06	0.000384
chr5	147000000	147000000	501	*	4.67	1.81	5.57	-3.76	2.49e-06	0.000385
chr18	6282521	6283021	501	*	5.06	2.81	5.89	-3.09	2.49e-06	0.000385
chr12	37582776	37583276	501	*	4.61	0	5.58	-5.58	2.52e-06	0.000388
chr11	84168850	84169350	501	*	5.71	4.17	6.43	-2.26	2.54e-06	0.00039
chr4	8372057	8372557	501	*	6.15	4.88	6.81	-1.93	2.54e-06	0.00039
chr8	92646599	92647099	501	*	7.83	8.39	6.93	1.46	2.58e-06	0.000394
chr19	42785097	42785597	501	*	5.18	2.91	6.02	-3.12	2.59e-06	0.000395
chr5	65667667	65668167	501	*	4.6	0	5.57	-5.57	2.6e-06	0.000395
chr16	60538191	60538691	501	*	5.59	3.86	6.36	-2.5	2.63e-06	0.000398
chr4	84735746	84736246	501	*	4.77	2.17	5.64	-3.47	2.64e-06	0.000399
chr8	72644554	72645054	501	*	7.7	8.26	6.75	1.51	2.64e-06	0.000399
chr2	93212341	93212841	501	*	4.58	0	5.55	-5.55	2.66e-06	0.000401
chr11	4436534	4437034	501	*	4.57	1.32	5.49	-4.17	2.67e-06	0.000401
chr11	72369836	72370336	501	*	4.58	0	5.55	-5.55	2.73e-06	0.000408
chr6	55171601	55172101	501	*	4.57	1.32	5.49	-4.17	2.74e-06	0.00041
chr6	4746920	4747420	501	*	7.33	7.95	6.2	1.75	2.76e-06	0.000412
chr10	95217908	95218408	501	*	4.6	1.58	5.51	-3.92	2.77e-06	0.000412
chr9	109000000	109000000	501	*	5.72	4.09	6.47	-2.38	2.81e-06	0.000416
chr5	140000000	140000000	501	*	5.81	4.13	6.56	-2.43	2.81e-06	0.000416
chr7	145000000	145000000	501	*	4.81	2.32	5.67	-3.35	2.84e-06	0.000418
chr4	155000000	155000000	501	*	4.64	1.58	5.55	-3.97	2.84e-06	0.000418
chr4	117000000	117000000	501	*	6.34	5.04	7.02	-1.97	2.86e-06	0.00042
chr8	46223204	46223704	501	*	6.34	5.19	6.98	-1.79	2.87e-06	0.00042
chr14	66150611	66151111	501	*	4.58	0	5.55	-5.55	2.89e-06	0.000421
chr6	47255232	47255732	501	*	4.87	2.32	5.74	-3.42	2.93e-06	0.000426
chr2	150000000	150000000	501	*	4.91	2.58	5.75	-3.17	2.93e-06	0.000426
chr9	8851551	8852051	501	*	4.7	1.81	5.6	-3.79	2.95e-06	0.000426
chr2	170000000	170000000	501	*	5.48	3.75	6.25	-2.49	2.95e-06	0.000426
chr12	118000000	118000000	501	*	4.63	1.58	5.54	-3.95	2.95e-06	0.000426
chr2	10919885	10920385	501	*	5.68	4.17	6.4	-2.23	2.99e-06	0.00043
chr15	35342947	35343447	501	*	5.43	3.64	6.2	-2.56	3e-06	0.000431
chr14	87383031	87383531	501	*	5.37	3.58	6.14	-2.55	3.12e-06	0.000446
chr11	85983217	85983717	501	*	4.51	1	5.44	-4.44	3.14e-06	0.000448
chr13	31033148	31033648	501	*	4.55	1.32	5.48	-4.15	3.15e-06	0.000449
chrX	53459517	53460017	501	*	4.89	2.58	5.74	-3.16	3.17e-06	0.000449
chr14	58701656	58702156	501	*	5.33	3.32	6.14	-2.82	3.19e-06	0.000449
chr10	123000000	123000000	501	*	4.55	0	5.52	-5.52	3.19e-06	0.000449
chr12	86803913	86804413	501	*	4.93	2.7	5.77	-3.07	3.2e-06	0.000449
chr15	76942336	76942836	501	*	4.93	2.7	5.77	-3.07	3.2e-06	0.000449
chr4	88727291	88727791	501	*	4.58	1.58	5.49	-3.91	3.21e-06	0.000449
chr6	32177899	32178399	501	*	4.55	0	5.52	-5.52	3.22e-06	0.000449
chr2	68245523	68246023	501	*	4.93	2.7	5.77	-3.07	3.22e-06	0.000449
chr10	118000000	118000000	501	*	5.29	3.32	6.09	-2.77	3.24e-06	0.000451
chr11	84585455	84585955	501	*	4.58	1.58	5.49	-3.91	3.24e-06	0.000451
chr10	129000000	129000000	501	*	5.63	4.04	6.37	-2.32	3.34e-06	0.000463
chr3	57466243	57466743	501	*	4.48	0.58	5.43	-4.84	3.35e-06	0.000463
chr7	12188737	12189237	501	*	5.11	2.7	5.97	-3.27	3.37e-06	0.000463
chr11	119000000	119000000	501	*	4.95	2.58	5.81	-3.22	3.38e-06	0.000463
chr7	72528835	72529335	501	*	4.71	2	5.6	-3.6	3.38e-06	0.000463
chr15	45763136	45763636	501	*	5.29	3.46	6.07	-2.61	3.4e-06	0.000464
chr5	98212461	98212961	501	*	4.49	1	5.43	-4.43	3.41e-06	0.000464
chr9	44052817	44053317	501	*	4.49	1	5.43	-4.43	3.41e-06	0.000464
chr7	98289514	98290014	501	*	5.08	3	5.89	-2.89	3.43e-06	0.000466
chr1	119000000	119000000	501	*	6.69	5.39	7.36	-1.97	3.43e-06	0.000466
chr15	102000000	102000000	501	*	6.43	5.32	7.06	-1.73	3.46e-06	0.000466
chr14	63371646	63372146	501	*	4.64	1.81	5.54	-3.73	3.46e-06	0.000466
chr13	95067768	95068268	501	*	5.15	3.09	5.97	-2.88	3.47e-06	0.000466
chr11	114000000	114000000	501	*	5.7	4.17	6.43	-2.26	3.47e-06	0.000466
chr16	45761397	45761897	501	*	5.06	2.91	5.88	-2.98	3.48e-06	0.000467
chr4	139000000	139000000	501	*	5.13	2.91	5.97	-3.06	3.53e-06	0.000471
chr3	89193541	89194041	501	*	5.5	3.81	6.26	-2.45	3.55e-06	0.000474
chr5	137000000	137000000	501	*	4.54	0	5.51	-5.51	3.56e-06	0.000474
chr2	119000000	119000000	501	*	4.52	1.32	5.44	-4.12	3.61e-06	0.00048
chr2	60553397	60553897	501	*	4.93	2.7	5.77	-3.07	3.64e-06	0.000482
chr7	12954864	12955364	501	*	4.69	2	5.57	-3.57	3.68e-06	0.000486
chr16	20095910	20096410	501	*	6.12	4.86	6.78	-1.92	3.69e-06	0.000486
chr2	26324853	26325353	501	*	6.33	5.15	6.97	-1.82	3.7e-06	0.000486
chr19	5331049	5331549	501	*	4.71	2	5.6	-3.6	3.71e-06	0.000486
chr5	101000000	101000000	501	*	5.15	3.17	5.95	-2.78	3.72e-06	0.000486
chr15	77740383	77740883	501	*	6.6	5.51	7.22	-1.71	3.72e-06	0.000486
chr8	11505964	11506464	501	*	5.56	3.91	6.31	-2.41	3.72e-06	0.000486
chr10	14197199	14197699	501	*	4.91	2.32	5.78	-3.46	3.73e-06	0.000486
chr9	9372457	9372957	501	*	5.09	3.09	5.89	-2.81	3.77e-06	0.000488
chr17	65952042	65952542	501	*	5.38	3.46	6.17	-2.71	3.77e-06	0.000488
chr3	22147485	22147985	501	*	4.48	0.58	5.43	-4.84	3.79e-06	0.00049
chr14	58018813	58019313	501	*	7.19	6.19	7.78	-1.59	3.8e-06	0.00049
chr18	7708010	7708510	501	*	5.97	4.58	6.66	-2.07	3.84e-06	0.000493
chr9	118000000	118000000	501	*	4.46	0.58	5.41	-4.82	3.84e-06	0.000493
chr2	121000000	121000000	501	*	4.6	1.58	5.51	-3.92	3.85e-06	0.000493
chr8	107000000	107000000	501	*	8.71	9.37	7.43	1.94	3.89e-06	0.000496
chr17	55480399	55480899	501	*	4.49	1	5.43	-4.43	3.95e-06	0.000503
chr13	99125951	99126451	501	*	4.74	2.17	5.61	-3.44	3.96e-06	0.000504
chr18	11354999	11355499	501	*	5.37	3.58	6.14	-2.55	3.98e-06	0.000505
chr5	98198349	98198849	501	*	5.33	3.58	6.1	-2.51	3.98e-06	0.000505
chr10	118000000	118000000	501	*	6.6	5.51	7.21	-1.71	3.99e-06	0.000505
chr17	64499245	64499745	501	*	5.39	3.7	6.15	-2.45	4.02e-06	0.000506
chr8	111000000	111000000	501	*	6.77	7.38	5.71	1.66	4.05e-06	0.000509
chr2	114000000	114000000	501	*	4.44	0.58	5.39	-4.81	4.06e-06	0.000509
chr8	104000000	104000000	501	*	4.44	0.58	5.39	-4.81	4.06e-06	0.000509
chr8	25177216	25177716	501	*	5.1	3.09	5.91	-2.82	4.12e-06	0.000515
chr9	23183190	23183690	501	*	4.44	0.58	5.39	-4.81	4.15e-06	0.000516
chr19	39027525	39028025	501	*	4.48	1	5.41	-4.41	4.16e-06	0.000516
chr8	29132428	29132928	501	*	4.79	2.32	5.66	-3.34	4.16e-06	0.000516
chr2	80094001	80094501	501	*	4.67	1.81	5.57	-3.76	4.21e-06	0.000522
chr1	74643871	74644371	501	*	5.46	3.81	6.21	-2.4	4.27e-06	0.000528
chr16	91217006	91217506	501	*	5.17	3.09	5.99	-2.9	4.29e-06	0.000529
chr11	7763887	7764387	501	*	4.44	0.58	5.39	-4.81	4.3e-06	0.000529
chr6	20676148	20676648	501	*	4.54	1.32	5.46	-4.14	4.31e-06	0.000529
chr11	81697955	81698455	501	*	5.01	2.91	5.83	-2.93	4.36e-06	0.000535
chr14	47432925	47433425	501	*	5.97	4.32	6.72	-2.4	4.37e-06	0.000535
chr17	79826592	79827092	501	*	5.37	3.64	6.13	-2.49	4.42e-06	0.000539
chr10	40041276	40041776	501	*	5.33	3.58	6.1	-2.51	4.46e-06	0.000543
chr11	34881470	34881970	501	*	5.17	3.25	5.97	-2.72	4.46e-06	0.000543
chr14	66207649	66208149	501	*	5.08	2.81	5.92	-3.11	4.48e-06	0.000543
chr7	118000000	118000000	501	*	5.38	3.58	6.15	-2.56	4.51e-06	0.000544
chr1	101000000	101000000	501	*	4.58	1.58	5.49	-3.91	4.53e-06	0.000544
chr4	133000000	133000000	501	*	5.04	2.91	5.87	-2.96	4.53e-06	0.000544
chr6	86808023	86808523	501	*	5.07	3	5.88	-2.88	4.53e-06	0.000544
chr19	24266389	24266889	501	*	4.44	0.58	5.39	-4.81	4.54e-06	0.000544
chr15	77018662	77019162	501	*	5.56	4	6.29	-2.29	4.55e-06	0.000544
chr1	120000000	120000000	501	*	5.04	2.91	5.87	-2.96	4.55e-06	0.000544
chr4	139000000	139000000	501	*	4.46	0.58	5.41	-4.82	4.59e-06	0.000546
chr8	114000000	114000000	501	*	4.46	0.58	5.41	-4.82	4.59e-06	0.000546
chr4	116000000	116000000	501	*	4.43	0.58	5.38	-4.79	4.61e-06	0.000548
chr2	18734624	18735124	501	*	5.27	3.32	6.07	-2.74	4.62e-06	0.000548
chr2	60578341	60578841	501	*	4.43	0.58	5.38	-4.79	4.63e-06	0.000548
chr12	110000000	110000000	501	*	5.95	4.52	6.65	-2.13	4.64e-06	0.000548
chr2	70673419	70673919	501	*	5.52	3.86	6.28	-2.42	4.67e-06	0.00055
chr12	101000000	101000000	501	*	4.49	0	5.46	-5.46	4.69e-06	0.000551
chr5	72829651	72830151	501	*	4.49	0	5.46	-5.46	4.75e-06	0.000557
chr1	188000000	188000000	501	*	4.6	1.81	5.49	-3.68	4.81e-06	0.000564
chr11	117000000	117000000	501	*	6.04	4.78	6.71	-1.93	4.84e-06	0.000566
chr3	56079147	56079647	501	*	4.51	0	5.48	-5.48	4.88e-06	0.000569
chr12	85647319	85647819	501	*	4.7	2	5.58	-3.58	4.89e-06	0.000569
chr5	152000000	152000000	501	*	5.01	2.91	5.83	-2.93	4.9e-06	0.000569
chr18	66549747	66550247	501	*	4.73	2	5.61	-3.61	4.91e-06	0.000569
chr8	123000000	123000000	501	*	5.96	4.61	6.64	-2.03	4.93e-06	0.00057
chr16	50420066	50420566	501	*	5.1	3	5.92	-2.92	4.97e-06	0.000573
chr9	110000000	110000000	501	*	5.61	4.09	6.34	-2.25	4.97e-06	0.000573
chr14	47258900	47259400	501	*	5.74	4.29	6.45	-2.17	5.02e-06	0.000577
chr3	93537100	93537600	501	*	4.44	1	5.38	-4.38	5.07e-06	0.000582
chr9	47440024	47440524	501	*	4.54	1.58	5.44	-3.86	5.11e-06	0.000584
chr5	104000000	104000000	501	*	6.51	5.39	7.13	-1.74	5.11e-06	0.000584
chr7	102000000	102000000	501	*	6.25	5.09	6.89	-1.8	5.12e-06	0.000584
chr13	102000000	102000000	501	*	5.04	2.91	5.87	-2.96	5.14e-06	0.000585
chr18	35595393	35595893	501	*	4.55	1.32	5.48	-4.15	5.17e-06	0.000587
chr4	24188022	24188522	501	*	5.39	3.7	6.15	-2.45	5.18e-06	0.000588
chr7	79557673	79558173	501	*	5.23	3.39	6.01	-2.62	5.24e-06	0.000593
chr2	156000000	156000000	501	*	5.02	2.91	5.85	-2.94	5.26e-06	0.000594
chr19	3966348	3966848	501	*	5.43	3.64	6.2	-2.56	5.28e-06	0.000595
chr4	156000000	156000000	501	*	4.64	1.81	5.54	-3.73	5.3e-06	0.000596
chr19	42537552	42538052	501	*	5.53	3.86	6.29	-2.43	5.32e-06	0.000596
chr13	36789324	36789824	501	*	5.99	4.73	6.66	-1.93	5.33e-06	0.000596
chr17	28332156	28332656	501	*	5.46	3.64	6.24	-2.59	5.34e-06	0.000596
chr14	15998220	15998720	501	*	4.41	0.58	5.36	-4.77	5.34e-06	0.000596
chr1	123000000	123000000	501	*	5.19	3.32	5.98	-2.66	5.38e-06	0.000599
chr11	11083502	11084002	501	*	4.48	1.32	5.39	-4.07	5.42e-06	0.000602
chr1	132000000	132000000	501	*	4.48	0	5.44	-5.44	5.42e-06	0.000602
chr12	71073081	71073581	501	*	7.38	6.37	7.97	-1.61	5.47e-06	0.000606
chr9	36961812	36962312	501	*	4.44	1	5.38	-4.38	5.51e-06	0.000609
chr13	119000000	119000000	501	*	4.77	2.32	5.63	-3.31	5.55e-06	0.000612
chr4	150000000	150000000	501	*	4.86	2.32	5.73	-3.41	5.57e-06	0.000613
chr2	31998415	31998915	501	*	4.54	1.58	5.44	-3.86	5.57e-06	0.000613
chr16	4606539	4607039	501	*	5.97	4.36	6.71	-2.36	5.66e-06	0.000621
chr17	42304186	42304686	501	*	4.46	0	5.43	-5.43	5.72e-06	0.000626
chr11	76314657	76315157	501	*	4.46	1	5.39	-4.39	5.75e-06	0.000628
chr3	55423755	55424255	501	*	5.18	3	6.01	-3.01	5.76e-06	0.000628
chr11	95507303	95507803	501	*	6.08	4.86	6.73	-1.87	5.78e-06	0.000628
chr2	53125939	53126439	501	*	5.35	3.64	6.11	-2.46	5.79e-06	0.000628
chr5	151000000	151000000	501	*	6.77	7.37	5.74	1.63	5.8e-06	0.000628
chr13	112000000	112000000	501	*	4.64	2	5.52	-3.52	5.81e-06	0.000629
chr2	27983831	27984331	501	*	6.08	4.64	6.79	-2.14	5.83e-06	0.00063
chr14	88479831	88480331	501	*	4.46	0	5.43	-5.43	5.86e-06	0.00063
chr4	61974133	61974633	501	*	4.41	0.58	5.36	-4.77	5.86e-06	0.00063
chr11	51789688	51790188	501	*	4.69	1.81	5.58	-3.78	5.87e-06	0.00063
chr3	130000000	130000000	501	*	5.62	4.13	6.34	-2.21	5.89e-06	0.00063
chr13	101000000	101000000	501	*	4.78	2.17	5.66	-3.49	5.9e-06	0.00063
chr6	86982818	86983318	501	*	4.78	2.17	5.66	-3.49	5.9e-06	0.00063
chr2	76926867	76927367	501	*	4.46	0	5.43	-5.43	5.94e-06	0.000634
chr1	21967082	21967582	501	*	4.39	0.58	5.34	-4.75	5.98e-06	0.000635
chr2	38186386	38186886	501	*	4.7	2.17	5.57	-3.4	5.98e-06	0.000635
chr16	17727181	17727681	501	*	6.68	5.69	7.26	-1.57	6.01e-06	0.000636
chr13	65005332	65005832	501	*	5.46	3.7	6.23	-2.53	6.01e-06	0.000636
chr19	45629164	45629664	501	*	5.13	3.17	5.93	-2.76	6.03e-06	0.000637
chr9	13670951	13671451	501	*	4.46	0	5.43	-5.43	6.05e-06	0.000637
chr18	75492881	75493381	501	*	6.33	5.04	7	-1.96	6.05e-06	0.000637
chr2	132000000	132000000	501	*	5.4	3.39	6.21	-2.82	6.08e-06	0.000639
chr7	136000000	136000000	501	*	5.62	3.95	6.38	-2.42	6.1e-06	0.000639
chr2	75563527	75564027	501	*	4.93	2.46	5.79	-3.33	6.11e-06	0.000639
chr12	33607767	33608267	501	*	6.28	5.15	6.9	-1.75	6.13e-06	0.00064
chr16	44054345	44054845	501	*	4.64	1.81	5.54	-3.73	6.16e-06	0.000643
chr2	117000000	117000000	501	*	5.42	3.75	6.17	-2.42	6.21e-06	0.000647
chr6	118000000	118000000	501	*	4.44	0	5.41	-5.41	6.31e-06	0.000656
chr7	98086259	98086759	501	*	4.63	1.81	5.52	-3.72	6.36e-06	0.000658
chr7	18890517	18891017	501	*	4.86	2.46	5.71	-3.25	6.36e-06	0.000658
chr18	82455405	82455905	501	*	6.2	4.93	6.87	-1.94	6.37e-06	0.000658
chr3	82548764	82549264	501	*	4.78	2.17	5.66	-3.49	6.4e-06	0.00066
chr14	56757772	56758272	501	*	5.24	3.25	6.04	-2.8	6.41e-06	0.00066
chr8	19707027	19707527	501	*	7.58	6.72	8.12	-1.4	6.45e-06	0.000664
chr1	34513026	34513526	501	*	5.49	3.86	6.24	-2.38	6.5e-06	0.000667
chr4	108000000	108000000	501	*	4.44	0	5.41	-5.41	6.52e-06	0.000668
chr19	45410955	45411455	501	*	5.29	3.52	6.07	-2.54	6.55e-06	0.000669
chr11	98679945	98680445	501	*	5.36	3.58	6.13	-2.54	6.56e-06	0.000669
chr14	47249826	47250326	501	*	4.48	1.32	5.39	-4.07	6.56e-06	0.000669
chr14	54647198	54647698	501	*	6	4.75	6.66	-1.9	6.57e-06	0.000669
chr2	181000000	181000000	501	*	6.02	4.73	6.69	-1.97	6.59e-06	0.000669
chr11	8476180	8476680	501	*	5.2	3.39	5.98	-2.58	6.64e-06	0.000673
chr18	38855505	38856005	501	*	6.8	5.74	7.4	-1.66	6.69e-06	0.000677
chr8	50917466	50917966	501	*	4.81	2.46	5.66	-3.2	6.74e-06	0.000681
chr1	116000000	116000000	501	*	4.44	0	5.41	-5.41	6.76e-06	0.000681
chr7	129000000	129000000	501	*	5.99	4.73	6.66	-1.93	6.77e-06	0.000681
chr8	106000000	106000000	501	*	8.51	9.07	7.58	1.49	6.8e-06	0.000683
chr18	36025469	36025969	501	*	6.15	4.98	6.79	-1.81	6.86e-06	0.000688
chr14	40006735	40007235	501	*	4.38	0.58	5.32	-4.74	6.91e-06	0.000692
chr16	28337912	28338412	501	*	4.93	2.46	5.79	-3.33	6.95e-06	0.000695
chr6	123000000	123000000	501	*	4.98	2.91	5.79	-2.89	6.97e-06	0.000695
chr14	45308180	45308680	501	*	4.48	1.32	5.39	-4.07	6.99e-06	0.000695
chr4	133000000	133000000	501	*	4.43	0	5.39	-5.39	6.99e-06	0.000695
chr2	29245194	29245694	501	*	5.66	4.17	6.38	-2.21	7.06e-06	0.000701
chr9	5874852	5875352	501	*	4.41	1	5.34	-4.34	7.13e-06	0.000707
chr14	49540053	49540553	501	*	6.71	5.7	7.29	-1.59	7.16e-06	0.000708
chr1	116000000	116000000	501	*	6.48	5.43	7.08	-1.66	7.19e-06	0.00071
chr17	86125816	86126316	501	*	4.43	0	5.39	-5.39	7.28e-06	0.000717
chr7	35666184	35666684	501	*	5.43	3.81	6.18	-2.37	7.3e-06	0.000719
chr6	32978732	32979232	501	*	5.91	4.58	6.58	-2	7.36e-06	0.000721
chr5	43837315	43837815	501	*	5.75	4.29	6.46	-2.17	7.38e-06	0.000721
chr9	31179200	31179700	501	*	5.39	3.75	6.14	-2.38	7.41e-06	0.000721
chr15	50320725	50321225	501	*	5.72	4.32	6.42	-2.1	7.41e-06	0.000721
chr5	29382724	29383224	501	*	5.04	3.09	5.85	-2.76	7.41e-06	0.000721
chr11	94620520	94621020	501	*	4.78	2.46	5.63	-3.17	7.42e-06	0.000721
chr10	19811693	19812193	501	*	5.65	4.09	6.38	-2.3	7.43e-06	0.000721
chr6	118000000	118000000	501	*	5.02	3	5.83	-2.83	7.43e-06	0.000721
chr14	123000000	123000000	501	*	4.82	2.58	5.66	-3.07	7.51e-06	0.000726
chr7	81023990	81024490	501	*	5.04	3.09	5.85	-2.76	7.51e-06	0.000726
chr15	72733759	72734259	501	*	4.46	1.32	5.38	-4.05	7.54e-06	0.000728
chr1	132000000	132000000	501	*	6.19	5.04	6.82	-1.78	7.56e-06	0.000729
chr10	22919151	22919651	501	*	5.08	3.17	5.87	-2.7	7.58e-06	0.000729
chr13	93613721	93614221	501	*	4.52	1.58	5.43	-3.84	7.61e-06	0.000731
chr10	21529038	21529538	501	*	5.94	4.43	6.66	-2.23	7.62e-06	0.000731
chr16	26950137	26950637	501	*	5.33	3.52	6.11	-2.58	7.65e-06	0.000732
chr3	34198148	34198648	501	*	4.73	2	5.61	-3.61	7.67e-06	0.000732
chr4	102000000	102000000	501	*	5.16	3.32	5.94	-2.62	7.67e-06	0.000732
chr7	110000000	110000000	501	*	4.41	0	5.38	-5.38	7.76e-06	0.000738
chr8	33547356	33547856	501	*	4.41	0	5.38	-5.38	7.76e-06	0.000738
chr11	67999519	68000019	501	*	4.39	1	5.32	-4.32	7.77e-06	0.000738
chr17	29294133	29294633	501	*	4.87	2.7	5.7	-3	7.79e-06	0.000738
chr11	76056430	76056930	501	*	5.58	4.09	6.3	-2.22	7.83e-06	0.000741
chr4	140000000	140000000	501	*	4.39	1	5.32	-4.32	7.86e-06	0.000743
chr11	53958882	53959382	501	*	6.34	5.17	6.97	-1.8	7.91e-06	0.000746
chr14	50837179	50837679	501	*	6.84	5.66	7.48	-1.82	7.95e-06	0.000749
chr8	104000000	104000000	501	*	7.41	7.93	6.58	1.36	7.96e-06	0.000749
chr5	86704864	86705364	501	*	4.71	2	5.6	-3.6	8.03e-06	0.000751
chr8	113000000	113000000	501	*	4.54	1.58	5.44	-3.86	8.04e-06	0.000751
chr1	131000000	131000000	501	*	5.99	4.75	6.64	-1.89	8.05e-06	0.000751
chr10	119000000	119000000	501	*	4.71	2.32	5.57	-3.25	8.05e-06	0.000751
chr3	89510915	89511415	501	*	6.32	5.19	6.94	-1.75	8.05e-06	0.000751
chr14	66296409	66296909	501	*	5.29	3.46	6.07	-2.61	8.06e-06	0.000751
chr18	74726089	74726589	501	*	4.98	2.58	5.83	-3.25	8.1e-06	0.000753
chr9	21012337	21012837	501	*	4.43	1.32	5.34	-4.02	8.12e-06	0.000754
chr11	20671750	20672250	501	*	4.39	1	5.32	-4.32	8.14e-06	0.000754
chr16	34975463	34975963	501	*	4.75	2.17	5.63	-3.46	8.19e-06	0.000757
chr10	78277805	78278305	501	*	4.52	1.58	5.43	-3.84	8.21e-06	0.000758
chr9	108000000	108000000	501	*	4.46	1.32	5.38	-4.05	8.24e-06	0.00076
chr9	31384108	31384608	501	*	4.46	1.32	5.38	-4.05	8.32e-06	0.000765
chr5	120000000	120000000	501	*	4.86	2.32	5.73	-3.41	8.34e-06	0.000765
chr11	3808123	3808623	501	*	5.1	3.17	5.89	-2.72	8.34e-06	0.000765
chr2	24774753	24775253	501	*	5.54	4	6.27	-2.27	8.35e-06	0.000765
chr8	118000000	118000000	501	*	4.7	2.17	5.57	-3.4	8.43e-06	0.000772
chr5	23582908	23583408	501	*	4.67	2.17	5.54	-3.37	8.47e-06	0.000774
chr2	62549609	62550109	501	*	5.03	3.09	5.83	-2.75	8.55e-06	0.00078
chr8	126000000	126000000	501	*	4.39	0	5.36	-5.36	8.58e-06	0.000782
chr7	127000000	127000000	501	*	5.22	3.32	6.01	-2.69	8.61e-06	0.000783
chr13	37541690	37542190	501	*	4.39	0	5.36	-5.36	8.7e-06	0.00079
chr19	5472841	5473341	501	*	5.2	3.17	6.01	-2.84	8.77e-06	0.000795
chr14	10798707	10799207	501	*	4.39	0	5.36	-5.36	8.8e-06	0.000796
chr7	80740931	80741431	501	*	6.45	5.38	7.06	-1.68	8.81e-06	0.000796
chr1	9448986	9449486	501	*	5.34	3.7	6.09	-2.39	8.85e-06	0.000798
chr19	16755824	16756324	501	*	4.6	1.81	5.49	-3.68	8.87e-06	0.000798
chr18	53127818	53128318	501	*	5.95	4.7	6.61	-1.91	8.98e-06	0.000806
chr12	13707733	13708233	501	*	4.41	0	5.38	-5.38	8.99e-06	0.000806
chr9	94534677	94535177	501	*	4.44	1.32	5.36	-4.04	8.99e-06	0.000806
chr18	66529249	66529749	501	*	5.21	3.32	6	-2.68	9.02e-06	0.000806
chr3	75910181	75910681	501	*	5.71	4.29	6.41	-2.12	9.03e-06	0.000806
chr10	52128972	52129472	501	*	5.04	3.09	5.85	-2.76	9.03e-06	0.000806
chr6	29195536	29196036	501	*	5.72	4.29	6.43	-2.14	9.08e-06	0.000807
chr14	31519021	31519521	501	*	5.43	3.81	6.18	-2.37	9.08e-06	0.000807
chr7	34265965	34266465	501	*	4.34	0.58	5.29	-4.7	9.11e-06	0.000809
chr14	49641783	49642283	501	*	4.86	2.58	5.7	-3.12	9.17e-06	0.000812
chr7	128000000	128000000	501	*	4.88	2.7	5.71	-3.01	9.18e-06	0.000812
chr10	127000000	127000000	501	*	6.6	5.46	7.23	-1.77	9.22e-06	0.000815
chr7	12909373	12909873	501	*	5.85	4.39	6.55	-2.16	9.36e-06	0.000824
chr1	170000000	170000000	501	*	6.36	5.25	6.98	-1.73	9.37e-06	0.000824
chr6	123000000	123000000	501	*	4.89	2.81	5.71	-2.91	9.37e-06	0.000824
chr4	83530026	83530526	501	*	4.98	3	5.78	-2.78	9.38e-06	0.000824
chr17	26975401	26975901	501	*	5.14	3.17	5.94	-2.77	9.44e-06	0.000828
chr1	78491161	78491661	501	*	4.38	0	5.34	-5.34	9.51e-06	0.000832
chr10	127000000	127000000	501	*	6.03	4.49	6.76	-2.27	9.51e-06	0.000832
chr15	89117952	89118452	501	*	4.38	0	5.34	-5.34	9.54e-06	0.000833
chr4	132000000	132000000	501	*	5.48	3.91	6.21	-2.3	9.56e-06	0.000834
chr18	80228738	80229238	501	*	4.88	2.46	5.74	-3.28	9.58e-06	0.000834
chr11	96624334	96624834	501	*	4.38	0	5.34	-5.34	9.61e-06	0.000834
chr6	143000000	143000000	501	*	4.38	0	5.34	-5.34	9.61e-06	0.000834
chr6	125000000	125000000	501	*	4.91	2.81	5.73	-2.92	9.69e-06	0.000839
chr3	19212964	19213464	501	*	4.38	0	5.34	-5.34	9.71e-06	0.000839
chr3	68485525	68486025	501	*	4.38	0	5.34	-5.34	9.71e-06	0.000839
chr6	84545414	84545914	501	*	4.75	2.17	5.63	-3.46	9.72e-06	0.000839
chr14	59467715	59468215	501	*	4.91	2.81	5.73	-2.92	9.84e-06	0.000848
chr2	44470902	44471402	501	*	5.06	5.86	3.09	2.77	9.87e-06	0.000848
chr8	60262303	60262803	501	*	4.85	2.7	5.67	-2.97	9.88e-06	0.000848
chr4	116000000	116000000	501	*	4.41	1.32	5.32	-4	9.92e-06	0.000851
chr15	94681092	94681592	501	*	5.03	3.09	5.83	-2.75	9.93e-06	0.000851
chr1	160000000	160000000	501	*	5.5	3.58	6.29	-2.71	9.95e-06	0.000851
chr5	103000000	103000000	501	*	4.38	0	5.34	-5.34	1e-05	0.000854
chr5	138000000	138000000	501	*	5.3	3.64	6.06	-2.41	1e-05	0.000855
chr1	191000000	191000000	501	*	5.8	4.39	6.5	-2.11	1.01e-05	0.000855
chr8	14368353	14368853	501	*	5.71	4.32	6.4	-2.08	1.01e-05	0.000855
chr5	105000000	105000000	501	*	4.75	2.46	5.6	-3.14	1.01e-05	0.000858
chr10	35067034	35067534	501	*	4.32	0.58	5.27	-4.68	1.01e-05	0.000859
chr2	58583231	58583731	501	*	5.7	4.25	6.41	-2.16	1.02e-05	0.000859
chr4	9861190	9861690	501	*	5.07	3.17	5.86	-2.69	1.02e-05	0.000859
chr14	24604576	24605076	501	*	5.58	4.13	6.29	-2.17	1.02e-05	0.000859
chr4	41667853	41668353	501	*	4.58	1.81	5.48	-3.67	1.02e-05	0.000859
chr17	15517738	15518238	501	*	4.69	2.17	5.55	-3.38	1.02e-05	0.000859
chr1	39206896	39207396	501	*	6.61	5.61	7.2	-1.58	1.02e-05	0.000859
chr9	116000000	116000000	501	*	4.43	1.32	5.34	-4.02	1.02e-05	0.000859
chr15	71434282	71434782	501	*	5.96	4.73	6.61	-1.89	1.03e-05	0.000859
chr14	47279001	47279501	501	*	6.19	5.07	6.81	-1.75	1.03e-05	0.000863
chr6	3745488	3745988	501	*	4.93	2.91	5.74	-2.83	1.04e-05	0.000865
chr7	30025370	30025870	501	*	4.43	1.32	5.34	-4.02	1.04e-05	0.000865
chr16	21788579	21789079	501	*	5.58	3.95	6.32	-2.37	1.04e-05	0.000866
chr15	77923205	77923705	501	*	6.42	5.38	7.02	-1.65	1.04e-05	0.000866
chr11	118000000	118000000	501	*	5.4	3.58	6.18	-2.59	1.05e-05	0.000866
chr5	107000000	107000000	501	*	5.17	3.39	5.94	-2.55	1.05e-05	0.000866
chr2	25072368	25072868	501	*	5.03	3.09	5.83	-2.75	1.05e-05	0.000866
chr7	141000000	141000000	501	*	4.64	1.81	5.54	-3.73	1.05e-05	0.000866
chr3	31129324	31129824	501	*	5.44	3.86	6.18	-2.32	1.05e-05	0.000866
chr7	98881833	98882333	501	*	4.41	1.32	5.32	-4	1.05e-05	0.000866
chr10	4037035	4037535	501	*	4.36	0	5.32	-5.32	1.06e-05	0.000866
chr11	62435401	62435901	501	*	4.36	0	5.32	-5.32	1.06e-05	0.000866
chr4	128000000	128000000	501	*	4.36	0	5.32	-5.32	1.06e-05	0.000866
chr4	57671012	57671512	501	*	5.89	4.58	6.56	-1.98	1.06e-05	0.000866
chr4	141000000	141000000	501	*	4.36	0	5.32	-5.32	1.07e-05	0.000875
chr12	50697418	50697918	501	*	5.41	3.7	6.17	-2.47	1.07e-05	0.000875
chrX	169000000	169000000	501	*	4.89	2.81	5.71	-2.91	1.07e-05	0.000875
chr6	128000000	128000000	501	*	5.96	4.73	6.61	-1.89	1.07e-05	0.000875
chr7	35501977	35502477	501	*	6.05	4.83	6.7	-1.87	1.08e-05	0.000875
chr5	86889890	86890390	501	*	4.94	2.58	5.79	-3.21	1.08e-05	0.000875
chr13	55010173	55010673	501	*	4.36	1	5.29	-4.29	1.09e-05	0.00088
chr6	40479639	40480139	501	*	4.87	2.7	5.7	-3	1.09e-05	0.00088
chr2	180000000	180000000	501	*	4.67	2	5.55	-3.55	1.09e-05	0.00088
chr15	80277065	80277565	501	*	5.3	3.58	6.07	-2.48	1.09e-05	0.00088
chr12	79122754	79123254	501	*	5.81	4.49	6.49	-2	1.09e-05	0.00088
chr3	7644222	7644722	501	*	4.41	0	5.38	-5.38	1.09e-05	0.00088
chr14	56740119	56740619	501	*	6.07	4.88	6.71	-1.83	1.1e-05	0.000885
chr9	37329418	37329918	501	*	6.41	5.29	7.03	-1.75	1.1e-05	0.000886
chr2	129000000	129000000	501	*	7.95	8.52	7	1.52	1.11e-05	0.000886
chr4	106000000	106000000	501	*	4.83	2.58	5.67	-3.09	1.11e-05	0.000886
chr14	53874079	53874579	501	*	4.38	0	5.34	-5.34	1.11e-05	0.000886
chr10	4391781	4392281	501	*	5.23	3.46	6	-2.54	1.11e-05	0.000886
chr4	116000000	116000000	501	*	4.44	1.32	5.36	-4.04	1.11e-05	0.000886
chr3	142000000	142000000	501	*	4.43	1.32	5.34	-4.02	1.11e-05	0.000886
chr11	11140559	11141059	501	*	4.57	1.81	5.46	-3.65	1.11e-05	0.000886
chr6	118000000	118000000	501	*	5.39	3.81	6.13	-2.32	1.12e-05	0.000886
chr7	3949118	3949618	501	*	4.85	2.58	5.69	-3.1	1.13e-05	0.000898
chr11	99292782	99293282	501	*	6.53	5.51	7.12	-1.61	1.14e-05	0.0009
chr7	120000000	120000000	501	*	4.7	2.32	5.55	-3.23	1.14e-05	0.000903
chr8	85007644	85008144	501	*	8.38	9	7.26	1.75	1.14e-05	0.000903
chr11	76420828	76421328	501	*	4.36	0	5.32	-5.32	1.15e-05	0.000905
chr9	51390074	51390574	501	*	4.36	0	5.32	-5.32	1.15e-05	0.000905
chr5	104000000	104000000	501	*	5.86	4.58	6.52	-1.94	1.15e-05	0.000905
chr11	35104383	35104883	501	*	5.34	3.7	6.09	-2.39	1.15e-05	0.000907
chr2	136000000	136000000	501	*	4.64	2	5.52	-3.52	1.16e-05	0.000908
chr5	136000000	136000000	501	*	6.9	5.92	7.48	-1.56	1.16e-05	0.000908
chr14	32801311	32801811	501	*	5.71	4.09	6.46	-2.37	1.17e-05	0.000913
chr5	124000000	124000000	501	*	5.62	3.95	6.38	-2.42	1.17e-05	0.000913
chr14	26436261	26436761	501	*	5.6	4.04	6.33	-2.29	1.17e-05	0.000914
chr1	133000000	133000000	501	*	5.36	3.64	6.12	-2.48	1.18e-05	0.000915
chr12	16733915	16734415	501	*	4.61	2	5.49	-3.49	1.18e-05	0.000915
chr10	121000000	121000000	501	*	5.56	4.09	6.28	-2.19	1.18e-05	0.000915
chr12	50701535	50702035	501	*	5.38	3.64	6.14	-2.5	1.18e-05	0.000916
chr8	84709105	84709605	501	*	8.49	9.08	7.46	1.62	1.18e-05	0.000916
chr18	85081453	85081953	501	*	4.34	0	5.3	-5.3	1.19e-05	0.000916
chr6	16151402	16151902	501	*	4.34	0	5.3	-5.3	1.19e-05	0.000916
chrX	73526552	73527052	501	*	5.01	2.91	5.83	-2.93	1.19e-05	0.000918
chr12	87334849	87335349	501	*	5.13	3.32	5.91	-2.58	1.2e-05	0.000921
chr10	66734769	66735269	501	*	4.34	0	5.3	-5.3	1.2e-05	0.000921
chr11	25589432	25589932	501	*	5.25	3.39	6.03	-2.64	1.2e-05	0.000921
chr12	104000000	104000000	501	*	4.34	1	5.27	-4.27	1.2e-05	0.000921
chr5	77070935	77071435	501	*	5.85	4.52	6.52	-2	1.2e-05	0.000921
chr15	77337865	77338365	501	*	4.49	1.58	5.39	-3.81	1.2e-05	0.000921
chr8	95135205	95135705	501	*	4.49	1.58	5.39	-3.81	1.2e-05	0.000921
chr3	13896208	13896708	501	*	4.34	1	5.27	-4.27	1.21e-05	0.000922
chr13	103000000	103000000	501	*	5.41	3.81	6.15	-2.34	1.22e-05	0.000927
chrX	147000000	147000000	501	*	4.41	1.32	5.32	-4	1.22e-05	0.000927
chr11	5091655	5092155	501	*	5.89	4.55	6.58	-2.02	1.22e-05	0.000927
chr11	118000000	118000000	501	*	5.96	4.52	6.67	-2.14	1.22e-05	0.000927
chr16	55964495	55964995	501	*	5.07	2.81	5.91	-3.1	1.22e-05	0.000927
chr10	29816116	29816616	501	*	4.88	2.46	5.74	-3.28	1.22e-05	0.000928
chr2	126000000	126000000	501	*	5.37	6.12	3.7	2.42	1.23e-05	0.000931
chr16	76786388	76786888	501	*	7	5.94	7.6	-1.66	1.23e-05	0.000931
chr10	82527403	82527903	501	*	4.61	2	5.49	-3.49	1.24e-05	0.000935
chr1	45501386	45501886	501	*	4.41	1.32	5.32	-4	1.24e-05	0.000936
chr7	137000000	137000000	501	*	4.34	1	5.27	-4.27	1.24e-05	0.000936
chr12	77870542	77871042	501	*	5.14	3.32	5.92	-2.6	1.25e-05	0.000937
chr18	5022668	5023168	501	*	4.89	2.81	5.71	-2.91	1.25e-05	0.000939
chr14	70123675	70124175	501	*	4.55	1.58	5.46	-3.87	1.28e-05	0.000958
chr18	52570770	52571270	501	*	5.29	3.32	6.09	-2.77	1.29e-05	0.000963
chr6	39818827	39819327	501	*	5.23	3.17	6.04	-2.87	1.3e-05	0.000973
chr4	127000000	127000000	501	*	5.31	3.64	6.07	-2.42	1.3e-05	0.000973
chr2	33588865	33589365	501	*	4.32	0	5.29	-5.29	1.31e-05	0.000978
chr14	104000000	104000000	501	*	6.22	5.11	6.84	-1.73	1.31e-05	0.000978
chr3	102000000	102000000	501	*	6.25	5.02	6.91	-1.88	1.32e-05	0.00098
chr14	18471337	18471837	501	*	4.32	0	5.29	-5.29	1.32e-05	0.000984
chr3	37952846	37953346	501	*	4.3	0.58	5.25	-4.66	1.33e-05	0.000989
chr11	85625158	85625658	501	*	4.88	2.81	5.7	-2.89	1.34e-05	0.000992
chr12	69164722	69165222	501	*	4.32	0	5.29	-5.29	1.34e-05	0.000992
chr12	88987038	88987538	501	*	5.25	3.58	6	-2.42	1.34e-05	0.000992
chr12	33411475	33411975	501	*	5.97	4.75	6.62	-1.87	1.34e-05	0.000992
chr18	84569846	84570346	501	*	4.86	2.46	5.71	-3.25	1.34e-05	0.000992
chr14	52769424	52769924	501	*	4.97	2.81	5.79	-2.99	1.35e-05	0.000992
chr7	27026488	27026988	501	*	4.73	2.46	5.57	-3.11	1.36e-05	0.000998
chr2	127000000	127000000	501	*	7.76	8.27	6.97	1.3	1.36e-05	0.000998
chr1	132000000	132000000	501	*	4.71	2.17	5.58	-3.42	1.37e-05	0.001
chr11	63217008	63217508	501	*	5.67	4.29	6.36	-2.07	1.37e-05	0.001
chr10	25499595	25500095	501	*	5.54	4.09	6.25	-2.16	1.38e-05	0.00101
chr11	71790174	71790674	501	*	4.58	2	5.46	-3.46	1.38e-05	0.00101
chr3	101000000	101000000	501	*	5.4	3.75	6.15	-2.39	1.38e-05	0.00101
chr5	12564788	12565288	501	*	5.29	3.46	6.07	-2.61	1.38e-05	0.00101
chr18	65154828	65155328	501	*	4.32	1	5.25	-4.25	1.39e-05	0.00101
chr11	86314958	86315458	501	*	4.92	2.91	5.73	-2.82	1.39e-05	0.00101
chr13	42623411	42623911	501	*	5.77	4.46	6.44	-1.98	1.39e-05	0.00101
chr1	53622338	53622838	501	*	5.81	4.52	6.48	-1.96	1.4e-05	0.00102
chr14	52189471	52189971	501	*	4.79	2.58	5.63	-3.04	1.42e-05	0.00103
chr8	77616792	77617292	501	*	4.32	0	5.29	-5.29	1.42e-05	0.00103
chr14	62226419	62226919	501	*	4.32	1	5.25	-4.25	1.43e-05	0.00103
chr18	35778294	35778794	501	*	4.48	1.58	5.38	-3.79	1.43e-05	0.00103
chr8	13203441	13203941	501	*	5.88	4.49	6.57	-2.08	1.43e-05	0.00103
chr16	36735336	36735836	501	*	4.39	1.32	5.3	-3.98	1.43e-05	0.00103
chr6	86988659	86989159	501	*	4.41	1.32	5.32	-4	1.43e-05	0.00103
chr14	79321139	79321639	501	*	6.4	5.29	7.02	-1.73	1.44e-05	0.00103
chr11	70610708	70611208	501	*	5.2	3.46	5.97	-2.51	1.44e-05	0.00103
chr7	43789265	43789765	501	*	5.23	3.52	5.99	-2.47	1.45e-05	0.00104
chr6	127000000	127000000	501	*	5.48	3.95	6.21	-2.26	1.45e-05	0.00104
chr2	140000000	140000000	501	*	5.49	3.95	6.22	-2.26	1.45e-05	0.00104
chr11	122000000	122000000	501	*	4.3	0	5.27	-5.27	1.46e-05	0.00104
chr11	72983232	72983732	501	*	6.24	5.15	6.85	-1.7	1.46e-05	0.00104
chr8	111000000	111000000	501	*	7.47	8.01	6.58	1.44	1.46e-05	0.00104
chr19	3437910	3438410	501	*	4.3	0	5.27	-5.27	1.47e-05	0.00104
chr14	120000000	120000000	501	*	5.29	3.64	6.03	-2.39	1.48e-05	0.00105
chr18	34253706	34254206	501	*	6.26	5.19	6.87	-1.68	1.49e-05	0.00106
chr9	109000000	109000000	501	*	4.81	2.7	5.63	-2.93	1.5e-05	0.00106
chr18	46556957	46557457	501	*	4.43	1.58	5.32	-3.74	1.51e-05	0.00106
chr7	27658632	27659132	501	*	5.8	4.49	6.48	-1.98	1.51e-05	0.00107
chr16	93744018	93744518	501	*	4.3	0	5.27	-5.27	1.53e-05	0.00108
chr11	95319496	95319996	501	*	4.66	2.32	5.51	-3.19	1.54e-05	0.00108
chr4	94948465	94948965	501	*	4.32	1	5.25	-4.25	1.54e-05	0.00108
chr6	40370556	40371056	501	*	4.32	1	5.25	-4.25	1.54e-05	0.00108
chr2	26960706	26961206	501	*	5.39	3.81	6.13	-2.32	1.54e-05	0.00108
chr6	138000000	138000000	501	*	4.46	1.58	5.36	-3.77	1.56e-05	0.00109
chr13	28264358	28264858	501	*	4.66	2.32	5.51	-3.19	1.57e-05	0.0011
chr7	34394590	34395090	501	*	4.85	2.46	5.7	-3.24	1.57e-05	0.0011
chr8	127000000	127000000	501	*	5.41	3.86	6.14	-2.28	1.57e-05	0.0011
chr15	76907110	76907610	501	*	4.98	2.81	5.81	-3	1.57e-05	0.0011
chr3	90525372	90525872	501	*	6.97	6.01	7.54	-1.53	1.57e-05	0.0011
chr8	108000000	108000000	501	*	8.73	9.31	7.73	1.58	1.57e-05	0.0011
chr11	82734181	82734681	501	*	5.1	3.32	5.87	-2.55	1.58e-05	0.0011
chr9	35613945	35614445	501	*	5.27	3.64	6.01	-2.37	1.59e-05	0.0011
chr9	108000000	108000000	501	*	4.54	1.81	5.43	-3.62	1.59e-05	0.0011
chr18	4691770	4692270	501	*	5.33	3.39	6.13	-2.74	1.6e-05	0.00111
chr11	62851178	62851678	501	*	4.99	3.09	5.78	-2.69	1.61e-05	0.00111
chr8	16849707	16850207	501	*	4.7	2.46	5.54	-3.08	1.61e-05	0.00112
chr14	27037465	27037965	501	*	5.4	3.86	6.13	-2.27	1.62e-05	0.00112
chr7	131000000	131000000	501	*	5.91	4.67	6.56	-1.89	1.62e-05	0.00112
chr13	103000000	103000000	501	*	4.29	0	5.25	-5.25	1.62e-05	0.00112
chr16	84273649	84274149	501	*	4.29	0	5.25	-5.25	1.63e-05	0.00112
chr3	69687737	69688237	501	*	4.29	0	5.25	-5.25	1.63e-05	0.00112
chr1	190000000	190000000	501	*	6.46	5.36	7.08	-1.72	1.63e-05	0.00112
chr14	11534403	11534903	501	*	6.48	5.48	7.06	-1.58	1.63e-05	0.00112
chr1	131000000	131000000	501	*	5.22	3.46	5.99	-2.53	1.63e-05	0.00112
chr10	13682486	13682986	501	*	5.85	4.58	6.52	-1.93	1.65e-05	0.00113
chr16	9310688	9311188	501	*	5.22	3.39	6	-2.61	1.65e-05	0.00113
chr2	10036078	10036578	501	*	6.14	4.98	6.77	-1.8	1.65e-05	0.00113
chr16	50542453	50542953	501	*	4.29	0	5.25	-5.25	1.66e-05	0.00113
chr1	193000000	193000000	501	*	4.91	2.7	5.74	-3.04	1.67e-05	0.00114
chr10	14016209	14016709	501	*	4.78	2.32	5.64	-3.32	1.68e-05	0.00114
chr12	113000000	113000000	501	*	4.54	2	5.41	-3.41	1.68e-05	0.00114
chr2	148000000	148000000	501	*	4.61	2	5.49	-3.49	1.69e-05	0.00115
chr6	102000000	102000000	501	*	4.29	0	5.25	-5.25	1.69e-05	0.00115
chr4	141000000	141000000	501	*	5.12	3.32	5.89	-2.57	1.7e-05	0.00115
chr3	141000000	141000000	501	*	5.23	3.52	5.99	-2.47	1.7e-05	0.00115
chr5	90951429	90951929	501	*	7.25	6.42	7.77	-1.36	1.71e-05	0.00115
chr10	119000000	119000000	501	*	4.25	0.58	5.19	-4.6	1.71e-05	0.00115
chr11	102000000	102000000	501	*	4.6	2.17	5.46	-3.29	1.72e-05	0.00116
chr3	53041889	53042389	501	*	5.5	4.04	6.21	-2.17	1.73e-05	0.00116
chr16	45413464	45413964	501	*	4.25	0.58	5.19	-4.6	1.73e-05	0.00116
chr13	96735152	96735652	501	*	5.94	4.7	6.6	-1.9	1.74e-05	0.00117
chr10	119000000	119000000	501	*	5.14	3.09	5.95	-2.87	1.75e-05	0.00117
chr13	21440724	21441224	501	*	4.63	2.17	5.49	-3.32	1.75e-05	0.00117
chr3	89611935	89612435	501	*	4.43	1.58	5.32	-3.74	1.75e-05	0.00117
chr14	55788170	55788670	501	*	4.25	0.58	5.19	-4.6	1.76e-05	0.00117
chr5	108000000	108000000	501	*	4.6	2.17	5.46	-3.29	1.77e-05	0.00118
chr7	81583482	81583982	501	*	5.5	3.86	6.25	-2.39	1.77e-05	0.00118
chr14	66056050	66056550	501	*	5.5	4.04	6.21	-2.17	1.8e-05	0.00119
chr14	102000000	102000000	501	*	4.71	2.46	5.55	-3.1	1.8e-05	0.00119
chr11	98306515	98307015	501	*	4.27	0	5.23	-5.23	1.8e-05	0.00119
chr3	37219016	37219516	501	*	4.27	0	5.23	-5.23	1.8e-05	0.00119
chr5	35355618	35356118	501	*	4.27	0	5.23	-5.23	1.8e-05	0.00119
chr5	144000000	144000000	501	*	5.48	3.91	6.21	-2.3	1.8e-05	0.00119
chr6	127000000	127000000	501	*	5.71	4.39	6.39	-2	1.81e-05	0.0012
chr1	42779733	42780233	501	*	5.14	3.39	5.91	-2.51	1.81e-05	0.0012
chrX	17217352	17217852	501	*	5.36	3.7	6.11	-2.41	1.81e-05	0.0012
chr2	73745590	73746090	501	*	4.29	0	5.25	-5.25	1.82e-05	0.0012
chr10	80633181	80633681	501	*	4.27	0	5.23	-5.23	1.82e-05	0.0012
chr5	150000000	150000000	501	*	4.46	1.81	5.34	-3.53	1.83e-05	0.0012
chr4	19499436	19499936	501	*	6.26	5.19	6.86	-1.67	1.84e-05	0.0012
chr11	121000000	121000000	501	*	4.55	2	5.43	-3.43	1.84e-05	0.0012
chr11	101000000	101000000	501	*	5.57	4.17	6.27	-2.1	1.84e-05	0.0012
chr14	32421944	32422444	501	*	4.75	2.46	5.6	-3.14	1.84e-05	0.0012
chr17	90269077	90269577	501	*	4.27	0	5.23	-5.23	1.84e-05	0.0012
chr16	18031688	18032188	501	*	5.95	4.67	6.62	-1.95	1.85e-05	0.00121
chr12	103000000	103000000	501	*	4.61	2.17	5.48	-3.31	1.86e-05	0.00121
chr2	157000000	157000000	501	*	5.16	3.46	5.92	-2.46	1.86e-05	0.00121
chr3	101000000	101000000	501	*	4.29	0	5.25	-5.25	1.87e-05	0.00122
chr11	52076667	52077167	501	*	4.89	2.58	5.74	-3.16	1.88e-05	0.00122
chr14	54634165	54634665	501	*	5.03	3.17	5.82	-2.65	1.89e-05	0.00123
chr8	69023332	69023832	501	*	7.77	8.34	6.84	1.5	1.9e-05	0.00123
chr9	81631499	81631999	501	*	6.48	5.48	7.07	-1.6	1.92e-05	0.00124
chr17	66125146	66125646	501	*	5.67	4.29	6.36	-2.07	1.92e-05	0.00124
chrX	53799026	53799526	501	*	4.27	0	5.23	-5.23	1.95e-05	0.00126
chr9	103000000	103000000	501	*	5.56	4.09	6.28	-2.19	1.95e-05	0.00126
chr3	25220553	25221053	501	*	4.66	2.32	5.51	-3.19	1.95e-05	0.00126
chr5	107000000	107000000	501	*	4.29	1	5.21	-4.21	1.95e-05	0.00126
chr10	38269072	38269572	501	*	4.23	0.58	5.17	-4.58	1.95e-05	0.00126
chr16	17532207	17532707	501	*	5.91	4.67	6.56	-1.89	1.96e-05	0.00126
chr1	167000000	167000000	501	*	4.3	1	5.23	-4.23	1.98e-05	0.00127
chr1	190000000	190000000	501	*	5.02	3.17	5.81	-2.64	1.99e-05	0.00128
chr1	51466350	51466850	501	*	5.9	4.67	6.55	-1.88	1.99e-05	0.00128
chr6	54974442	54974942	501	*	5.87	4.52	6.55	-2.03	2e-05	0.00128
chr12	113000000	113000000	501	*	6.73	5.79	7.29	-1.5	2e-05	0.00128
chr14	14481797	14482297	501	*	4.25	0	5.21	-5.21	2.01e-05	0.00128
chr4	91391923	91392423	501	*	4.25	0	5.21	-5.21	2.01e-05	0.00128
chr9	43261966	43262466	501	*	4.25	0	5.21	-5.21	2.01e-05	0.00128
chr6	29362198	29362698	501	*	4.88	2.91	5.69	-2.78	2.01e-05	0.00128
chr1	44437735	44438235	501	*	5.63	4.21	6.33	-2.12	2.02e-05	0.00128
chr5	125000000	125000000	501	*	5.56	4.04	6.29	-2.24	2.02e-05	0.00128
chr4	57914190	57914690	501	*	4.23	0.58	5.17	-4.58	2.03e-05	0.00129
chr9	70103079	70103579	501	*	4.48	1.81	5.36	-3.55	2.04e-05	0.00129
chr15	65701500	65702000	501	*	4.83	2.46	5.69	-3.23	2.05e-05	0.0013
chr10	27012703	27013203	501	*	5.53	4.04	6.25	-2.2	2.06e-05	0.0013
chr3	143000000	143000000	501	*	4.74	2.32	5.6	-3.28	2.06e-05	0.0013
chr14	54935810	54936310	501	*	4.74	2.32	5.6	-3.28	2.08e-05	0.00131
chr11	38938037	38938537	501	*	5.21	3.46	5.98	-2.52	2.08e-05	0.00131
chr10	35296321	35296821	501	*	4.51	2	5.38	-3.38	2.08e-05	0.00131
chr14	124000000	124000000	501	*	6.29	4.98	6.96	-1.98	2.09e-05	0.00131
chr2	103000000	103000000	501	*	5.03	3.09	5.83	-2.75	2.09e-05	0.00131
chr2	173000000	173000000	501	*	4.75	2.46	5.6	-3.14	2.1e-05	0.00132
chr12	71050945	71051445	501	*	5.78	4.21	6.52	-2.31	2.1e-05	0.00132
chr6	146000000	146000000	501	*	4.25	0	5.21	-5.21	2.11e-05	0.00132
chr1	189000000	189000000	501	*	4.51	1.81	5.39	-3.58	2.12e-05	0.00132
chr7	135000000	135000000	501	*	4.73	2.46	5.57	-3.11	2.13e-05	0.00133
chr12	88716400	88716900	501	*	4.81	2.7	5.63	-2.93	2.13e-05	0.00133
chr13	58634329	58634829	501	*	5.64	4.29	6.32	-2.04	2.13e-05	0.00133
chr2	92474594	92475094	501	*	4.74	2.32	5.6	-3.28	2.14e-05	0.00133
chr9	111000000	111000000	501	*	4.99	3.09	5.78	-2.69	2.14e-05	0.00133
chr16	50217012	50217512	501	*	4.58	2	5.46	-3.46	2.15e-05	0.00133
chr11	61346098	61346598	501	*	5.9	4.58	6.58	-1.99	2.15e-05	0.00133
chr8	107000000	107000000	501	*	8.12	8.71	7.09	1.62	2.16e-05	0.00134
chr5	109000000	109000000	501	*	5.92	4.73	6.56	-1.83	2.17e-05	0.00134
chr9	119000000	119000000	501	*	4.44	1.81	5.32	-3.51	2.18e-05	0.00134
chr5	3526154	3526654	501	*	4.54	1.81	5.43	-3.62	2.18e-05	0.00135
chr12	31976473	31976973	501	*	4.74	2.32	5.6	-3.28	2.18e-05	0.00135
chr2	174000000	174000000	501	*	5.3	3.7	6.04	-2.34	2.19e-05	0.00135
chr6	71673112	71673612	501	*	6.04	4.75	6.71	-1.96	2.19e-05	0.00135
chr11	69994329	69994829	501	*	5.45	3.95	6.17	-2.22	2.19e-05	0.00135
chr4	141000000	141000000	501	*	5.29	3.58	6.04	-2.46	2.19e-05	0.00135
chr11	84611425	84611925	501	*	4.38	1.58	5.27	-3.68	2.2e-05	0.00135
chr18	28806890	28807390	501	*	4.38	1.58	5.27	-3.68	2.2e-05	0.00135
chr8	32458936	32459436	501	*	4.23	0.58	5.17	-4.58	2.21e-05	0.00135
chr18	44252021	44252521	501	*	4.69	2.46	5.52	-3.06	2.22e-05	0.00136
chr19	5035877	5036377	501	*	5.88	4.67	6.53	-1.86	2.22e-05	0.00136
chr5	151000000	151000000	501	*	5.63	4.29	6.31	-2.03	2.23e-05	0.00136
chr13	72292411	72292911	501	*	4.27	1	5.19	-4.19	2.24e-05	0.00136
chr1	181000000	181000000	501	*	5.39	3.91	6.11	-2.2	2.24e-05	0.00136
chr14	52190670	52191170	501	*	7.27	6.48	7.78	-1.31	2.24e-05	0.00136
chr4	117000000	117000000	501	*	5.17	3.46	5.93	-2.47	2.24e-05	0.00136
chr2	20971596	20972096	501	*	4.23	0	5.19	-5.19	2.25e-05	0.00136
chr4	48380884	48381384	501	*	4.23	0	5.19	-5.19	2.25e-05	0.00136
chr19	38311578	38312078	501	*	4.25	1	5.17	-4.17	2.26e-05	0.00137
chr5	67460974	67461474	501	*	4.51	2	5.38	-3.38	2.26e-05	0.00137
chr2	139000000	139000000	501	*	5.28	3.7	6.01	-2.31	2.26e-05	0.00137
chr11	59746573	59747073	501	*	5.73	4.39	6.42	-2.03	2.26e-05	0.00137
chr6	122000000	122000000	501	*	4.87	2.91	5.67	-2.77	2.29e-05	0.00138
chr11	82637301	82637801	501	*	4.27	1	5.19	-4.19	2.29e-05	0.00138
chr9	36976538	36977038	501	*	5.66	4.32	6.34	-2.02	2.3e-05	0.00138
chr14	19969078	19969578	501	*	4.23	0	5.19	-5.19	2.3e-05	0.00138
chr11	106000000	106000000	501	*	4.54	2	5.41	-3.41	2.3e-05	0.00138
chr7	56348460	56348960	501	*	4.51	1.81	5.39	-3.58	2.3e-05	0.00138
chr16	13740791	13741291	501	*	4.51	1.81	5.39	-3.58	2.3e-05	0.00138
chr19	16358840	16359340	501	*	6.36	5.27	6.98	-1.71	2.31e-05	0.00138
chr17	59039705	59040205	501	*	4.78	2.7	5.6	-2.9	2.31e-05	0.00138
chr3	52246403	52246903	501	*	4.66	2.32	5.51	-3.19	2.31e-05	0.00138
chr1	157000000	157000000	501	*	4.23	0	5.19	-5.19	2.34e-05	0.00139
chrY	90720439	90720939	501	*	4.25	0	5.21	-5.21	2.34e-05	0.00139
chr5	136000000	136000000	501	*	5.38	3.7	6.14	-2.44	2.34e-05	0.00139
chr10	77709753	77710253	501	*	5.14	3.39	5.91	-2.51	2.36e-05	0.0014
chr7	45315701	45316201	501	*	5	3.09	5.79	-2.71	2.36e-05	0.0014
chr14	105000000	105000000	501	*	5.16	3.39	5.93	-2.54	2.36e-05	0.0014
chr7	133000000	133000000	501	*	4.25	0.58	5.19	-4.6	2.36e-05	0.0014
chr9	67156793	67157293	501	*	6.93	6.03	7.48	-1.44	2.37e-05	0.0014
chr2	155000000	155000000	501	*	4.94	2.7	5.78	-3.08	2.37e-05	0.0014
chr10	84444431	84444931	501	*	4.87	2.91	5.67	-2.77	2.37e-05	0.0014
chr2	128000000	128000000	501	*	8.38	8.98	7.33	1.65	2.38e-05	0.0014
chr14	61173197	61173697	501	*	4.83	2.81	5.64	-2.84	2.38e-05	0.0014
chr11	54254088	54254588	501	*	4.23	0	5.19	-5.19	2.38e-05	0.0014
chr17	35848073	35848573	501	*	5.53	4.04	6.25	-2.2	2.38e-05	0.0014
chr2	20879814	20880314	501	*	4.55	2.17	5.41	-3.24	2.38e-05	0.0014
chr5	141000000	141000000	501	*	4.49	2	5.36	-3.36	2.4e-05	0.00141
chr11	94967329	94967829	501	*	5.15	3.46	5.91	-2.45	2.4e-05	0.00141
chr2	152000000	152000000	501	*	4.49	1.81	5.38	-3.57	2.42e-05	0.00142
chr19	24717596	24718096	501	*	4.49	2	5.36	-3.36	2.42e-05	0.00142
chr14	106000000	106000000	501	*	4.88	2.58	5.73	-3.14	2.43e-05	0.00142
chr18	7236279	7236779	501	*	6.14	5.04	6.75	-1.71	2.46e-05	0.00144
chr9	37248554	37249054	501	*	6.02	4.83	6.67	-1.83	2.5e-05	0.00146
chr19	47919546	47920046	501	*	6.69	5.77	7.25	-1.48	2.51e-05	0.00146
chr17	49394779	49395279	501	*	5.39	3.91	6.11	-2.2	2.51e-05	0.00146
chr3	95689338	95689838	501	*	4.21	0	5.17	-5.17	2.51e-05	0.00146
chr8	102000000	102000000	501	*	4.21	0	5.17	-5.17	2.53e-05	0.00147
chr3	96690238	96690738	501	*	5.89	4.67	6.54	-1.87	2.54e-05	0.00147
chr1	188000000	188000000	501	*	4.32	1.32	5.23	-3.91	2.54e-05	0.00147
chr18	48438401	48438901	501	*	4.32	1.32	5.23	-3.91	2.54e-05	0.00147
chr3	55262567	55263067	501	*	4.32	1.32	5.23	-3.91	2.54e-05	0.00147
chr1	60423869	60424369	501	*	4.32	1.32	5.23	-3.91	2.54e-05	0.00147
chr12	100000000	100000000	501	*	5.88	4.67	6.52	-1.85	2.54e-05	0.00147
chr4	53422737	53423237	501	*	5.28	3.64	6.02	-2.38	2.55e-05	0.00147
chr13	56641710	56642210	501	*	5	3.17	5.78	-2.61	2.55e-05	0.00147
chr6	92708054	92708554	501	*	4.32	1.32	5.23	-3.91	2.56e-05	0.00147
chr6	127000000	127000000	501	*	4.32	1.32	5.23	-3.91	2.56e-05	0.00147
chr11	53353278	53353778	501	*	4.64	2.32	5.49	-3.17	2.56e-05	0.00147
chr13	73742838	73743338	501	*	4.19	0.58	5.13	-4.54	2.56e-05	0.00147
chr15	64219163	64219663	501	*	4.19	0.58	5.13	-4.54	2.56e-05	0.00147
chr14	56468121	56468621	501	*	5.78	4.39	6.48	-2.08	2.57e-05	0.00147
chr17	46631719	46632219	501	*	4.19	0.58	5.13	-4.54	2.57e-05	0.00147
chr4	93496829	93497329	501	*	4.52	2	5.39	-3.39	2.57e-05	0.00147
chr4	150000000	150000000	501	*	4.52	2	5.39	-3.39	2.57e-05	0.00147
chr8	111000000	111000000	501	*	8.34	8.85	7.54	1.31	2.57e-05	0.00147
chr12	108000000	108000000	501	*	4.43	1.81	5.3	-3.5	2.57e-05	0.00147
chr5	22641169	22641669	501	*	5.5	4.09	6.2	-2.11	2.58e-05	0.00147
chr13	54794796	54795296	501	*	5.84	4.61	6.49	-1.88	2.58e-05	0.00147
chr11	120000000	120000000	501	*	4.49	2	5.36	-3.36	2.59e-05	0.00148
chr8	54736573	54737073	501	*	4.44	1.81	5.32	-3.51	2.61e-05	0.00148
chr8	70712843	70713343	501	*	4.55	2.17	5.41	-3.24	2.62e-05	0.00149
chr6	83074920	83075420	501	*	5.51	4.09	6.21	-2.12	2.62e-05	0.00149
chr4	45730986	45731486	501	*	5.95	4.78	6.58	-1.8	2.62e-05	0.00149
chr8	87219014	87219514	501	*	7.84	8.38	6.95	1.43	2.63e-05	0.00149
chr8	112000000	112000000	501	*	4.21	0	5.17	-5.17	2.64e-05	0.00149
chr13	54470682	54471182	501	*	4.23	1	5.15	-4.15	2.64e-05	0.00149
chr8	25034568	25035068	501	*	4.23	0.58	5.17	-4.58	2.64e-05	0.00149
chr18	35821943	35822443	501	*	4.97	3.09	5.75	-2.67	2.65e-05	0.00149
chr19	12749613	12750113	501	*	4.51	2	5.38	-3.38	2.66e-05	0.0015
chr11	80670399	80670899	501	*	5.44	3.58	6.23	-2.64	2.67e-05	0.0015
chr15	81301997	81302497	501	*	4.32	1.32	5.23	-3.91	2.7e-05	0.00152
chrX	161000000	161000000	501	*	4.81	2.58	5.64	-3.06	2.71e-05	0.00152
chr8	78004090	78004590	501	*	8	8.52	7.18	1.34	2.71e-05	0.00152
chr7	122000000	122000000	501	*	4.61	2.32	5.46	-3.14	2.72e-05	0.00152
chr19	41777440	41777940	501	*	4.19	0.58	5.13	-4.54	2.73e-05	0.00153
chr10	106000000	106000000	501	*	4.93	2.7	5.77	-3.07	2.75e-05	0.00154
chr15	76955778	76956278	501	*	6.8	5.93	7.34	-1.4	2.76e-05	0.00154
chr9	54738316	54738816	501	*	6.4	5.38	6.99	-1.62	2.76e-05	0.00154
chr11	101000000	101000000	501	*	5.5	3.91	6.24	-2.33	2.78e-05	0.00155
chr3	23547488	23547988	501	*	5.37	3.81	6.1	-2.29	2.79e-05	0.00156
chr5	148000000	148000000	501	*	5.16	3.52	5.91	-2.38	2.8e-05	0.00156
chr11	119000000	119000000	501	*	5.85	4.52	6.53	-2.01	2.8e-05	0.00156
chr14	76118993	76119493	501	*	5.23	3.64	5.97	-2.32	2.8e-05	0.00156
chr6	7670548	7671048	501	*	4.19	0	5.15	-5.15	2.82e-05	0.00156
chr2	91278919	91279419	501	*	6.17	5.11	6.78	-1.67	2.82e-05	0.00156
chr15	39873521	39874021	501	*	5.79	4.46	6.47	-2.01	2.84e-05	0.00157
chr6	114000000	114000000	501	*	4.21	0	5.17	-5.17	2.84e-05	0.00157
chr19	4868355	4868855	501	*	4.7	2.58	5.52	-2.94	2.85e-05	0.00158
chr14	31473238	31473738	501	*	5.56	4.13	6.27	-2.14	2.85e-05	0.00158
chr18	43299713	43300213	501	*	5.33	3.75	6.07	-2.31	2.86e-05	0.00158
chr4	145000000	145000000	501	*	6.5	5.54	7.07	-1.53	2.86e-05	0.00158
chr16	25376636	25377136	501	*	7.82	8.32	7.07	1.25	2.87e-05	0.00158
chr8	94908790	94909290	501	*	8.72	9.28	7.79	1.49	2.88e-05	0.00158
chr2	127000000	127000000	501	*	4.23	0	5.19	-5.19	2.88e-05	0.00158
chr17	87461436	87461936	501	*	4.48	1.81	5.36	-3.55	2.88e-05	0.00158
chr6	148000000	148000000	501	*	4.19	0	5.15	-5.15	2.88e-05	0.00158
chr9	23600624	23601124	501	*	4.58	2.17	5.44	-3.27	2.88e-05	0.00158
chr10	41518338	41518838	501	*	5.09	3.39	5.85	-2.45	2.89e-05	0.00158
chr12	4638419	4638919	501	*	4.25	1	5.17	-4.17	2.89e-05	0.00158
chr8	84815485	84815985	501	*	8.81	9.37	7.89	1.48	2.9e-05	0.00159
chr18	67810615	67811115	501	*	6.22	5.17	6.82	-1.65	2.91e-05	0.00159
chr17	79862029	79862529	501	*	4.19	0.58	5.13	-4.54	2.91e-05	0.00159
chr3	63169562	63170062	501	*	5.07	3.32	5.83	-2.51	2.91e-05	0.00159
chr15	77068549	77069049	501	*	4.51	2	5.38	-3.38	2.91e-05	0.00159
chr14	44189618	44190118	501	*	4.48	2	5.34	-3.34	2.92e-05	0.00159
chr5	85771991	85772491	501	*	4.19	0	5.15	-5.15	2.93e-05	0.00159
chr15	93442240	93442740	501	*	5.35	3.75	6.09	-2.33	2.93e-05	0.00159
chr9	109000000	109000000	501	*	4.21	0	5.17	-5.17	2.93e-05	0.00159
chr14	57407290	57407790	501	*	6.73	5.78	7.29	-1.51	2.95e-05	0.0016
chr6	22496402	22496902	501	*	4.34	1.32	5.25	-3.93	2.95e-05	0.0016
chr1	135000000	135000000	501	*	5.23	3.39	6.01	-2.62	2.96e-05	0.0016
chr11	3968777	3969277	501	*	4.23	1	5.15	-4.15	2.96e-05	0.0016
chr6	72221287	72221787	501	*	4.3	1.32	5.21	-3.89	3e-05	0.00162
chr3	37624036	37624536	501	*	4.3	1.32	5.21	-3.89	3e-05	0.00162
chr8	110000000	110000000	501	*	8.92	9.55	7.76	1.78	3.01e-05	0.00162
chr14	44979854	44980354	501	*	4.94	2.7	5.78	-3.08	3.02e-05	0.00162
chr14	47194037	47194537	501	*	6.31	5.29	6.91	-1.62	3.02e-05	0.00162
chr7	27672980	27673480	501	*	4.17	0.58	5.11	-4.52	3.04e-05	0.00163
chr6	129000000	129000000	501	*	4.3	1.32	5.21	-3.89	3.05e-05	0.00164
chr2	170000000	170000000	501	*	4.51	2	5.38	-3.38	3.05e-05	0.00164
chr6	121000000	121000000	501	*	4.64	2.17	5.51	-3.34	3.05e-05	0.00164
chr11	97412012	97412512	501	*	4.19	0	5.15	-5.15	3.05e-05	0.00164
chr14	59590551	59591051	501	*	5.45	3.81	6.2	-2.39	3.06e-05	0.00164
chr3	88691992	88692492	501	*	5.14	3.39	5.91	-2.51	3.07e-05	0.00164
chr4	110000000	110000000	501	*	4.23	1	5.15	-4.15	3.09e-05	0.00165
chr6	85465322	85465822	501	*	5.76	4.52	6.42	-1.89	3.09e-05	0.00165
chr1	126000000	126000000	501	*	4.92	2.7	5.75	-3.05	3.09e-05	0.00165
chr9	59760498	59760998	501	*	4.71	2.58	5.54	-2.95	3.1e-05	0.00165
chr7	134000000	134000000	501	*	5.76	4.52	6.42	-1.89	3.1e-05	0.00165
chr2	153000000	153000000	501	*	4.73	2.58	5.55	-2.97	3.11e-05	0.00165
chr17	33910653	33911153	501	*	5.11	3.17	5.91	-2.74	3.11e-05	0.00165
chr15	11753175	11753675	501	*	5.51	4.13	6.2	-2.07	3.13e-05	0.00166
chr7	142000000	142000000	501	*	5.55	4.13	6.25	-2.12	3.13e-05	0.00166
chr11	88549482	88550476	995	*	5.66	4.32	6.34	-2.02	3.13e-05	0.00166
chr14	60773378	60773878	501	*	6.46	5.48	7.04	-1.56	3.14e-05	0.00166
chr6	71878323	71878823	501	*	5.86	4.39	6.58	-2.19	3.15e-05	0.00166
chr9	51136991	51137491	501	*	6.12	4.91	6.77	-1.87	3.15e-05	0.00166
chr18	67017481	67017981	501	*	4.17	0	5.13	-5.13	3.15e-05	0.00166
chr19	10255927	10256427	501	*	4.17	0	5.13	-5.13	3.15e-05	0.00166
chr2	92946162	92946662	501	*	4.17	0	5.13	-5.13	3.15e-05	0.00166
chr10	33196577	33197077	501	*	4.21	0	5.17	-5.17	3.16e-05	0.00166
chr18	69091919	69092419	501	*	4.36	1.58	5.25	-3.66	3.16e-05	0.00166
chr2	157000000	157000000	501	*	5.99	4.86	6.61	-1.76	3.16e-05	0.00166
chr9	117000000	117000000	501	*	4.81	2.81	5.61	-2.81	3.17e-05	0.00167
chr9	65281730	65282230	501	*	4.82	2.7	5.64	-2.94	3.18e-05	0.00167
chr9	79865941	79866441	501	*	5.73	4.46	6.39	-1.93	3.19e-05	0.00167
chr11	101000000	101000000	501	*	5.43	4	6.13	-2.13	3.19e-05	0.00167
chr3	62527140	62527640	501	*	5.84	4.58	6.5	-1.91	3.19e-05	0.00167
chr1	144000000	144000000	501	*	4.17	0	5.13	-5.13	3.21e-05	0.00168
chr2	17181520	17182020	501	*	4.7	2.32	5.55	-3.23	3.22e-05	0.00168
chr1	121000000	121000000	501	*	5.01	3.25	5.78	-2.53	3.23e-05	0.00168
chr18	54580195	54580695	501	*	5.95	4.78	6.59	-1.81	3.23e-05	0.00168
chr17	57007068	57007568	501	*	5.68	4.13	6.41	-2.28	3.23e-05	0.00168
chr17	30872551	30873051	501	*	4.69	2.32	5.54	-3.22	3.23e-05	0.00168
chr14	117000000	117000000	501	*	5.83	4.55	6.5	-1.95	3.24e-05	0.00168
chr7	75880680	75881180	501	*	6.9	7.48	5.93	1.54	3.24e-05	0.00168
chr16	41524191	41524691	501	*	4.81	2.58	5.64	-3.06	3.24e-05	0.00168
chr7	63207089	63207589	501	*	4.98	3.17	5.75	-2.58	3.25e-05	0.00168
chr16	13888684	13889184	501	*	4.17	0	5.13	-5.13	3.25e-05	0.00168
chr16	18470752	18471252	501	*	5.48	4.04	6.19	-2.15	3.26e-05	0.00169
chr15	86042370	86042870	501	*	5.19	3.46	5.95	-2.49	3.29e-05	0.0017
chr8	122000000	122000000	501	*	4.23	1	5.15	-4.15	3.29e-05	0.0017
chr13	98600722	98601222	501	*	4.58	2.32	5.43	-3.1	3.3e-05	0.0017
chr1	61924910	61925410	501	*	5.07	3.32	5.83	-2.51	3.3e-05	0.0017
chr1	63854758	63855258	501	*	6.99	6.12	7.53	-1.41	3.31e-05	0.0017
chr7	114000000	114000000	501	*	4.58	2.32	5.43	-3.1	3.31e-05	0.0017
chr10	80957783	80958283	501	*	4.17	0	5.13	-5.13	3.31e-05	0.0017
chr2	136000000	136000000	501	*	6.25	5.15	6.87	-1.72	3.32e-05	0.0017
chr11	32895342	32895842	501	*	6.02	4.91	6.64	-1.74	3.33e-05	0.00171
chr13	64007582	64008082	501	*	4.46	1.81	5.34	-3.53	3.33e-05	0.00171
chr18	35685389	35685889	501	*	4.55	2	5.43	-3.43	3.34e-05	0.00171
chr8	127000000	127000000	501	*	5.58	4.21	6.27	-2.06	3.34e-05	0.00171
chr10	26949674	26950174	501	*	5.13	3.46	5.88	-2.42	3.34e-05	0.00171
chr8	111000000	111000000	501	*	4.25	1	5.17	-4.17	3.35e-05	0.00171
chr15	103000000	103000000	501	*	6.13	5.07	6.74	-1.68	3.35e-05	0.00171
chr2	49865694	49866194	501	*	4.79	2.81	5.6	-2.79	3.36e-05	0.00171
chr7	94552217	94552717	501	*	4.34	1.58	5.23	-3.64	3.36e-05	0.00171
chr11	99854026	99854526	501	*	5.91	4.73	6.55	-1.82	3.37e-05	0.00171
chr5	127000000	127000000	501	*	4.54	2	5.41	-3.41	3.37e-05	0.00171
chr11	32247041	32247541	501	*	4.15	0.58	5.09	-4.5	3.38e-05	0.00171
chr15	99214196	99214696	501	*	4.15	0.58	5.09	-4.5	3.38e-05	0.00171
chr13	98290670	98291170	501	*	4.17	0	5.13	-5.13	3.38e-05	0.00171
chr6	91312443	91312943	501	*	4.17	0	5.13	-5.13	3.38e-05	0.00171
chr14	124000000	124000000	501	*	5.25	3.7	5.98	-2.28	3.38e-05	0.00171
chr9	122000000	122000000	501	*	4.52	2.17	5.38	-3.21	3.39e-05	0.00171
chr18	38507583	38508083	501	*	6	4.75	6.66	-1.9	3.39e-05	0.00171
chr18	81966536	81967036	501	*	4.54	2	5.41	-3.41	3.41e-05	0.00172
chr6	29819251	29819751	501	*	5.71	4.46	6.38	-1.92	3.41e-05	0.00172
chr16	34289568	34290068	501	*	5.51	4.13	6.2	-2.07	3.41e-05	0.00172
chr16	26903913	26904413	501	*	5.22	3.39	6	-2.61	3.41e-05	0.00172
chr12	98620952	98621452	501	*	4.15	0.58	5.09	-4.5	3.42e-05	0.00172
chr5	117000000	117000000	501	*	4.15	0.58	5.09	-4.5	3.42e-05	0.00172
chr3	131000000	131000000	501	*	4.21	1	5.13	-4.13	3.42e-05	0.00172
chr7	5008155	5008655	501	*	7.54	8.09	6.63	1.46	3.44e-05	0.00172
chr4	43368095	43368595	501	*	4.3	1.32	5.21	-3.89	3.44e-05	0.00173
chr8	105000000	105000000	501	*	8.2	8.74	7.33	1.42	3.45e-05	0.00173
chr18	54056671	54057171	501	*	5.97	4.73	6.62	-1.89	3.46e-05	0.00173
chr10	43541698	43542198	501	*	4.15	0.58	5.09	-4.5	3.46e-05	0.00173
chr16	91897417	91897917	501	*	4.21	1	5.13	-4.13	3.47e-05	0.00173
chr15	77277348	77277848	501	*	5.53	4.17	6.22	-2.05	3.47e-05	0.00173
chr2	168000000	168000000	501	*	6.84	5.92	7.4	-1.48	3.48e-05	0.00173
chr1	152000000	152000000	970	*	4.97	3.09	5.75	-2.67	3.48e-05	0.00173
chr3	33163748	33164248	501	*	5.37	3.81	6.1	-2.29	3.48e-05	0.00173
chr11	98794289	98794789	501	*	4.29	1.32	5.19	-3.87	3.48e-05	0.00173
chr7	132000000	132000000	501	*	4.29	1.32	5.19	-3.87	3.48e-05	0.00173
chr5	90512231	90512731	501	*	4.85	2.58	5.69	-3.1	3.49e-05	0.00173
chr6	147000000	147000000	501	*	5.13	3.39	5.89	-2.5	3.49e-05	0.00173
chr8	112000000	112000000	501	*	8.31	8.84	7.46	1.38	3.49e-05	0.00173
chr16	77252272	77252772	501	*	5.02	3.25	5.79	-2.55	3.5e-05	0.00173
chr7	81398906	81399406	501	*	4.32	1.58	5.21	-3.62	3.51e-05	0.00174
chr4	34576978	34577478	501	*	5.38	3.91	6.09	-2.18	3.51e-05	0.00174
chr5	9419927	9420427	501	*	5.55	4.09	6.26	-2.17	3.51e-05	0.00174
chr1	121000000	121000000	501	*	4.15	0.58	5.09	-4.5	3.53e-05	0.00174
chr3	93813287	93813787	501	*	5.31	3.64	6.07	-2.42	3.53e-05	0.00174
chr7	77929845	77930345	501	*	4.98	2.81	5.81	-3	3.53e-05	0.00174
chr15	85042523	85043023	501	*	6.58	5.67	7.13	-1.46	3.53e-05	0.00174
chr9	91059415	91059915	501	*	4.7	2.58	5.52	-2.94	3.54e-05	0.00174
chr11	89816433	89816933	501	*	4.15	0	5.11	-5.11	3.55e-05	0.00174
chr16	84495440	84495940	501	*	4.15	0	5.11	-5.11	3.55e-05	0.00174
chr5	31179465	31179965	501	*	4.32	1.58	5.21	-3.62	3.56e-05	0.00174
chr2	110000000	110000000	501	*	4.74	2.7	5.55	-2.85	3.57e-05	0.00175
chr13	91368118	91368618	501	*	4.17	0	5.13	-5.13	3.57e-05	0.00175
chr1	183000000	183000000	501	*	5.42	4	6.12	-2.12	3.57e-05	0.00175
chr10	44761247	44761747	501	*	5.99	4.88	6.61	-1.73	3.58e-05	0.00175
chr18	75246704	75247204	501	*	4.15	0	5.11	-5.11	3.58e-05	0.00175
chr4	141000000	141000000	501	*	6.38	5.27	7	-1.73	3.59e-05	0.00175
chr7	56309853	56310353	501	*	5.29	3.75	6.01	-2.26	3.6e-05	0.00176
chr9	112000000	112000000	501	*	4.46	2	5.32	-3.32	3.61e-05	0.00176
chr15	84115703	84116203	501	*	6.08	4.93	6.71	-1.78	3.63e-05	0.00177
chr6	89128091	89128591	501	*	4.89	3	5.69	-2.69	3.63e-05	0.00177
chr8	84810800	84811300	501	*	8.02	8.58	7.07	1.52	3.63e-05	0.00177
chr4	29301290	29301790	501	*	6.23	5.19	6.83	-1.64	3.65e-05	0.00177
chr14	50788125	50788625	501	*	6.21	5.17	6.81	-1.64	3.66e-05	0.00177
chr10	31311104	31311604	501	*	4.7	2.32	5.55	-3.23	3.66e-05	0.00178
chr6	129000000	129000000	501	*	6.27	5.15	6.89	-1.75	3.66e-05	0.00178
chr11	83967642	83968142	501	*	5.64	4.32	6.31	-1.99	3.68e-05	0.00178
chr8	56884146	56884646	501	*	5.98	4.83	6.61	-1.78	3.68e-05	0.00178
chr10	63425620	63426120	501	*	4.95	3.09	5.74	-2.65	3.7e-05	0.00179
chr8	111000000	111000000	501	*	4.83	2.58	5.67	-3.09	3.7e-05	0.00179
chr13	99170239	99170739	501	*	5.97	4.78	6.61	-1.83	3.74e-05	0.0018
chr6	73055051	73055551	501	*	4.15	0	5.11	-5.11	3.75e-05	0.00181
chr8	106000000	106000000	501	*	8.78	9.35	7.85	1.5	3.76e-05	0.00181
chr4	53845237	53845737	501	*	6.36	5.38	6.94	-1.56	3.76e-05	0.00181
chr7	75555873	75556373	501	*	5.6	4.21	6.29	-2.09	3.78e-05	0.00182
chr7	88343758	88344258	501	*	6.92	6.01	7.47	-1.46	3.79e-05	0.00182
chr1	190000000	190000000	501	*	4.88	3	5.67	-2.67	3.79e-05	0.00182
chr1	163000000	163000000	501	*	4.3	1.32	5.21	-3.89	3.79e-05	0.00182
chr3	157000000	157000000	501	*	4.29	1.32	5.19	-3.87	3.8e-05	0.00182
chr14	55536018	55536518	501	*	6.7	5.77	7.26	-1.49	3.8e-05	0.00182
chr4	141000000	141000000	501	*	6.1	5	6.71	-1.71	3.81e-05	0.00182
chr12	116000000	116000000	501	*	4.69	2.32	5.54	-3.22	3.81e-05	0.00182
chr5	108000000	108000000	501	*	4.69	2.32	5.54	-3.22	3.82e-05	0.00182
chr17	44091471	44091971	501	*	4.66	2.46	5.49	-3.03	3.83e-05	0.00182
chr9	41579562	41580062	501	*	4.66	2.46	5.49	-3.03	3.83e-05	0.00182
chr8	67439316	67440305	990	*	5.98	4.81	6.61	-1.81	3.84e-05	0.00183
chr4	107000000	107000000	501	*	6.58	5.6	7.16	-1.56	3.85e-05	0.00183
chr3	90514127	90514627	501	*	4.78	2.81	5.58	-2.78	3.85e-05	0.00183
chr5	123000000	123000000	501	*	4.32	1.58	5.21	-3.62	3.86e-05	0.00183
chr16	91994168	91994668	501	*	4.44	1.81	5.32	-3.51	3.86e-05	0.00183
chr13	104000000	104000000	501	*	5.58	4.25	6.27	-2.02	3.88e-05	0.00184
chr6	127000000	127000000	501	*	6.38	5.39	6.95	-1.56	3.88e-05	0.00184
chr1	55295086	55295586	501	*	4.13	0.58	5.07	-4.48	3.89e-05	0.00184
chr6	13758902	13759402	501	*	5.19	3.58	5.93	-2.35	3.89e-05	0.00184
chr9	106000000	106000000	501	*	4.77	2.58	5.6	-3.01	3.9e-05	0.00184
chr15	27916119	27916619	501	*	4.99	3.25	5.75	-2.51	3.91e-05	0.00185
chr12	95690656	95691156	501	*	4.75	2.46	5.6	-3.14	3.93e-05	0.00186
chr4	134000000	134000000	501	*	6.18	5.13	6.78	-1.65	3.94e-05	0.00186
chr1	182000000	182000000	501	*	4.36	1.58	5.25	-3.66	3.95e-05	0.00186
chr1	54555311	54555811	501	*	4.34	1.58	5.23	-3.64	3.95e-05	0.00186
chr12	77031388	77031888	501	*	4.27	1.32	5.17	-3.85	3.97e-05	0.00186
chr18	84389567	84390067	501	*	4.86	2.81	5.67	-2.87	3.97e-05	0.00186
chr1	35765501	35766001	501	*	4.13	0	5.09	-5.09	3.97e-05	0.00186
chr4	56362055	56362555	501	*	4.13	0	5.09	-5.09	3.97e-05	0.00186
chr7	16077285	16077785	501	*	5	3.25	5.77	-2.52	3.98e-05	0.00186
chrX	145000000	145000000	501	*	5.21	3.64	5.94	-2.3	3.98e-05	0.00186
chr12	84158831	84159331	501	*	4.13	0	5.09	-5.09	3.98e-05	0.00186
chr8	84704336	84704836	501	*	8.81	9.37	7.86	1.51	3.98e-05	0.00186
chr9	108000000	108000000	501	*	5.8	4.58	6.45	-1.87	3.99e-05	0.00186
chr2	85112564	85113064	501	*	4.17	0	5.13	-5.13	3.99e-05	0.00186
chr8	18512374	18512874	501	*	4.17	0	5.13	-5.13	3.99e-05	0.00186
chr1	155000000	155000000	501	*	4.13	0	5.09	-5.09	4e-05	0.00186
chr13	3590723	3591223	501	*	4.13	0	5.09	-5.09	4e-05	0.00186
chr8	53279098	53279598	501	*	4.13	0	5.09	-5.09	4e-05	0.00186
chr12	54205142	54205642	501	*	6.64	5.64	7.22	-1.58	4.01e-05	0.00186
chr5	151000000	151000000	501	*	4.89	2.7	5.73	-3.03	4.03e-05	0.00187
chr8	90828566	90829066	501	*	8.82	9.44	7.7	1.74	4.03e-05	0.00187
chr16	33115127	33115627	501	*	4.13	0	5.09	-5.09	4.04e-05	0.00187
chr2	15221862	15222362	501	*	4.13	0	5.09	-5.09	4.04e-05	0.00187
chr7	105000000	105000000	501	*	4.13	0	5.09	-5.09	4.04e-05	0.00187
chr6	41178866	41179366	501	*	4.27	1.32	5.17	-3.85	4.05e-05	0.00187
chr1	101000000	101000000	501	*	4.85	2.81	5.66	-2.85	4.05e-05	0.00187
chr12	73687255	73687755	501	*	6.46	5.41	7.07	-1.66	4.05e-05	0.00187
chr16	76200243	76200743	501	*	6.31	5.3	6.9	-1.6	4.05e-05	0.00187
chr16	12904909	12905409	501	*	4.83	2.58	5.67	-3.09	4.06e-05	0.00187
chr2	29857257	29857757	501	*	4.38	1.81	5.25	-3.44	4.06e-05	0.00187
chr8	45970846	45971346	501	*	6.13	6.75	5	1.75	4.07e-05	0.00187
chr13	8173741	8174241	501	*	5.03	3.17	5.82	-2.65	4.07e-05	0.00187
chr2	14146832	14147332	501	*	5.58	4.25	6.26	-2.01	4.08e-05	0.00187
chr11	26990170	26990670	501	*	4.15	0	5.11	-5.11	4.08e-05	0.00187
chr14	67272163	67272663	501	*	4.15	0	5.11	-5.11	4.08e-05	0.00187
chr6	71302017	71302517	501	*	6.07	4.88	6.71	-1.82	4.09e-05	0.00187
chr11	3221570	3222070	501	*	4.13	0	5.09	-5.09	4.1e-05	0.00187
chr11	52731982	52732482	501	*	4.13	0	5.09	-5.09	4.1e-05	0.00187
chr11	76093568	76094068	501	*	4.13	0	5.09	-5.09	4.1e-05	0.00187
chr18	6027504	6028004	501	*	4.13	0	5.09	-5.09	4.1e-05	0.00187
chr4	142000000	142000000	501	*	4.13	0	5.09	-5.09	4.1e-05	0.00187
chr1	167000000	167000000	501	*	4.6	2.17	5.46	-3.29	4.1e-05	0.00187
chr11	35143898	35144398	501	*	4.6	2.17	5.46	-3.29	4.1e-05	0.00187
chr14	27413947	27414447	501	*	5.38	3.95	6.09	-2.13	4.12e-05	0.00188
chr8	12988668	12989168	501	*	5.38	3.75	6.13	-2.37	4.12e-05	0.00188
chr19	59455557	59456057	501	*	5.58	4.21	6.28	-2.07	4.13e-05	0.00188
chr8	78719212	78719712	501	*	6.59	7.16	5.63	1.53	4.15e-05	0.00189
chr18	10799176	10799676	501	*	4.13	0	5.09	-5.09	4.17e-05	0.0019
chr3	96896376	96896876	501	*	4.15	0.58	5.09	-4.5	4.18e-05	0.0019
chr17	46518656	46519156	501	*	4.19	1	5.11	-4.11	4.18e-05	0.0019
chr4	101000000	101000000	501	*	4.13	0.58	5.07	-4.48	4.21e-05	0.00191
chr15	16295688	16296188	501	*	5.24	3.64	5.98	-2.33	4.23e-05	0.00192
chr9	57590674	57591174	501	*	4.6	2.17	5.46	-3.29	4.24e-05	0.00192
chr8	124000000	124000000	501	*	5.77	4.29	6.48	-2.2	4.24e-05	0.00192
chr3	96740182	96740682	501	*	4.85	2.58	5.69	-3.1	4.26e-05	0.00193
chr12	39481107	39481607	501	*	4.13	0	5.09	-5.09	4.27e-05	0.00193
chr15	62334557	62335057	501	*	4.13	0	5.09	-5.09	4.27e-05	0.00193
chr11	70557513	70558013	501	*	5.43	4.04	6.13	-2.08	4.27e-05	0.00193
chr8	106000000	106000000	501	*	7.3	7.8	6.52	1.28	4.29e-05	0.00193
chr10	77127785	77128285	501	*	5.46	4.09	6.15	-2.06	4.29e-05	0.00193
chr1	30503176	30503676	501	*	4.89	2.81	5.71	-2.91	4.3e-05	0.00193
chr14	55747384	55747884	501	*	4.36	1.58	5.25	-3.66	4.31e-05	0.00194
chr7	142000000	142000000	501	*	5.34	3.86	6.06	-2.2	4.32e-05	0.00194
chr13	32782999	32783499	501	*	5.67	4.04	6.41	-2.36	4.32e-05	0.00194
chr15	52458760	52459260	501	*	7.82	8.33	7.02	1.31	4.33e-05	0.00194
chr1	171000000	171000000	501	*	4.83	2.91	5.63	-2.72	4.35e-05	0.00195
chr12	72301408	72301908	501	*	4.27	1.32	5.17	-3.85	4.36e-05	0.00195
chr7	48399838	48400338	501	*	4.34	1.58	5.23	-3.64	4.4e-05	0.00197
chr1	80230561	80231061	501	*	5.56	4.21	6.25	-2.04	4.41e-05	0.00197
chr7	49066146	49066646	501	*	5.4	3.95	6.11	-2.15	4.41e-05	0.00197
chr13	23773395	23773895	501	*	5.59	4.29	6.27	-1.98	4.42e-05	0.00197
chr14	54578097	54578597	501	*	6.33	5.27	6.93	-1.66	4.42e-05	0.00197
chr4	82934233	82934733	501	*	4.61	2.32	5.46	-3.14	4.44e-05	0.00198
chr15	15356307	15356807	501	*	5.24	3.64	5.98	-2.33	4.44e-05	0.00198
chr14	58124587	58125087	501	*	4.19	1	5.11	-4.11	4.46e-05	0.00198
chr19	5108127	5108627	501	*	6.41	5.43	6.99	-1.56	4.46e-05	0.00198
chr2	10461466	10461966	501	*	4.11	0	5.07	-5.07	4.47e-05	0.00198
chr10	39443916	39444416	501	*	4.11	0.58	5.04	-4.46	4.47e-05	0.00199
chr5	151000000	151000000	501	*	4.11	0	5.07	-5.07	4.48e-05	0.00199
chr8	11739029	11739529	501	*	4.11	0	5.07	-5.07	4.48e-05	0.00199
chr3	143000000	143000000	501	*	4.11	0.58	5.04	-4.46	4.49e-05	0.00199
chr13	71248608	71249108	501	*	4.71	2.58	5.54	-2.95	4.49e-05	0.00199
chr1	38605379	38605879	501	*	4.13	0	5.09	-5.09	4.51e-05	0.00199
chr6	145000000	145000000	501	*	4.89	3.09	5.67	-2.58	4.51e-05	0.00199
chr8	84474422	84474922	501	*	7.65	8.15	6.87	1.28	4.51e-05	0.00199
chr14	49392418	49392918	501	*	4.27	1.32	5.17	-3.85	4.52e-05	0.00199
chr13	20093132	20093632	501	*	4.11	0	5.07	-5.07	4.52e-05	0.00199
chr4	105000000	105000000	501	*	4.11	0	5.07	-5.07	4.52e-05	0.00199
chr15	76602210	76602710	501	*	6.11	5.02	6.72	-1.7	4.54e-05	0.002
chr18	43568996	43569496	501	*	5.67	4.32	6.36	-2.04	4.55e-05	0.002
chr12	79305077	79305577	501	*	4.81	2.91	5.6	-2.69	4.55e-05	0.002
chr4	148000000	148000000	501	*	4.51	2	5.38	-3.38	4.56e-05	0.002
chr4	120000000	120000000	501	*	4.17	1	5.09	-4.09	4.57e-05	0.00201
chr11	4209495	4209995	501	*	5.74	4.39	6.43	-2.03	4.58e-05	0.00201
chr2	3480288	3480788	501	*	4.43	2	5.29	-3.29	4.59e-05	0.00201
chr5	64075459	64075959	501	*	5	3.25	5.77	-2.52	4.63e-05	0.00203
chr10	45082706	45083206	501	*	5.14	3.46	5.89	-2.44	4.65e-05	0.00203
chr8	12755227	12755727	501	*	4.92	3	5.71	-2.71	4.66e-05	0.00204
chr9	7086163	7086663	501	*	5.14	3.52	5.88	-2.36	4.66e-05	0.00204
chr10	87558986	87559486	501	*	4.43	2	5.29	-3.29	4.67e-05	0.00204
chr6	65411294	65411794	501	*	4.11	0.58	5.04	-4.46	4.67e-05	0.00204
chr16	49938456	49938956	501	*	4.11	0.58	5.04	-4.46	4.67e-05	0.00204
chr4	127000000	127000000	501	*	6.58	5.69	7.13	-1.44	4.68e-05	0.00204
chr7	141000000	141000000	501	*	5.43	4.04	6.12	-2.07	4.68e-05	0.00204
chr19	48391452	48391952	501	*	5.19	3.64	5.92	-2.28	4.69e-05	0.00204
chr8	110000000	110000000	501	*	8.44	8.96	7.6	1.36	4.69e-05	0.00204
chr2	173000000	173000000	501	*	4.13	0.58	5.07	-4.48	4.7e-05	0.00204
chr6	105000000	105000000	501	*	4.58	2.17	5.44	-3.27	4.7e-05	0.00204
chr4	44198595	44199095	501	*	4.17	1	5.09	-4.09	4.72e-05	0.00204
chr3	59916778	59917278	501	*	5.4	4	6.1	-2.1	4.72e-05	0.00204
chr18	39454786	39455286	501	*	5.31	3.81	6.03	-2.23	4.72e-05	0.00204
chr16	23225745	23226245	501	*	4.58	2.17	5.44	-3.27	4.73e-05	0.00205
chr5	32196160	32196660	501	*	4.43	1.81	5.3	-3.5	4.74e-05	0.00205
chr16	44001956	44002456	501	*	5.29	3.64	6.03	-2.39	4.74e-05	0.00205
chr11	64755540	64756040	501	*	4.25	1.32	5.15	-3.83	4.75e-05	0.00205
chr18	44718439	44718939	501	*	5.62	4.32	6.29	-1.97	4.76e-05	0.00205
chr6	116000000	116000000	501	*	4.83	2.81	5.64	-2.84	4.79e-05	0.00206
chr4	62904214	62904714	501	*	4.17	1	5.09	-4.09	4.8e-05	0.00207
chr14	65968263	65968763	501	*	7.6	6.7	8.15	-1.45	4.8e-05	0.00207
chr4	88309623	88310123	501	*	6.48	5.55	7.04	-1.48	4.8e-05	0.00207
chr9	29201639	29202139	501	*	5.29	3.81	6	-2.19	4.82e-05	0.00207
chr11	54056041	54056541	501	*	5.07	3.39	5.82	-2.43	4.84e-05	0.00208
chr10	129000000	129000000	501	*	4.29	1.58	5.17	-3.58	4.84e-05	0.00208
chr9	40948484	40948984	501	*	4.11	0	5.07	-5.07	4.86e-05	0.00208
chr3	102000000	102000000	501	*	6	4.91	6.61	-1.71	4.89e-05	0.00209
chr11	93929075	93929575	501	*	4.25	1.32	5.15	-3.83	4.9e-05	0.0021
chr14	50823170	50823670	501	*	4.89	3.09	5.67	-2.58	4.91e-05	0.0021
chr9	68254182	68254682	501	*	5.41	4	6.11	-2.11	4.91e-05	0.0021
chr18	77525517	77526017	501	*	4.43	2	5.29	-3.29	4.91e-05	0.0021
chr1	193000000	193000000	501	*	5.47	3.95	6.19	-2.24	4.91e-05	0.0021
chr7	109000000	109000000	501	*	5.61	4.29	6.29	-2	4.92e-05	0.0021
chr12	105000000	105000000	501	*	4.13	0.58	5.07	-4.48	4.93e-05	0.0021
chr1	16304835	16305335	501	*	5.56	4.09	6.28	-2.19	4.94e-05	0.0021
chr4	136000000	136000000	501	*	4.91	3	5.7	-2.7	4.95e-05	0.00211
chr15	90557184	90557684	501	*	4.43	2	5.29	-3.29	4.96e-05	0.00211
chr7	4208545	4209045	501	*	5.03	3.25	5.81	-2.56	4.98e-05	0.00212
chr7	109000000	109000000	501	*	4.58	2.32	5.43	-3.1	4.98e-05	0.00212
chr5	13630645	13631145	501	*	5.01	3.32	5.77	-2.45	4.99e-05	0.00212
chr5	18555612	18556112	501	*	4.11	0	5.07	-5.07	5e-05	0.00212
chr8	117000000	117000000	501	*	5.02	3.25	5.79	-2.55	5.02e-05	0.00213
chr11	52463996	52464496	501	*	4.09	0	5.04	-5.04	5.02e-05	0.00213
chr3	63538812	63539312	501	*	4.09	0	5.04	-5.04	5.03e-05	0.00213
chr8	45788579	45789079	501	*	4.09	0	5.04	-5.04	5.03e-05	0.00213
chr7	28132284	28132784	501	*	4.43	2	5.29	-3.29	5.05e-05	0.00213
chr8	74980601	74981101	501	*	8.69	9.24	7.79	1.45	5.06e-05	0.00214
chr1	59311194	59311694	501	*	4.09	0	5.04	-5.04	5.06e-05	0.00214
chr9	78517331	78517831	501	*	4.77	2.81	5.57	-2.76	5.09e-05	0.00214
chr14	56164485	56164985	501	*	4.75	2.81	5.55	-2.75	5.1e-05	0.00215
chr7	145000000	145000000	501	*	5.2	3.64	5.93	-2.29	5.11e-05	0.00215
chr17	27718195	27718695	501	*	5.98	4.88	6.6	-1.72	5.11e-05	0.00215
chr9	75041777	75042277	501	*	4.09	0	5.04	-5.04	5.12e-05	0.00215
chr18	38371953	38372453	501	*	5.25	3.7	5.98	-2.28	5.14e-05	0.00216
chr11	97960850	97961350	501	*	6.25	5.19	6.86	-1.67	5.14e-05	0.00216
chr7	144000000	144000000	501	*	6.68	5.61	7.28	-1.67	5.15e-05	0.00216
chr11	118000000	118000000	501	*	4.09	0.58	5.02	-4.44	5.16e-05	0.00216
chr16	42207237	42207737	501	*	5.59	4.25	6.28	-2.03	5.17e-05	0.00216
chr8	44815782	44816282	501	*	4.17	0	5.13	-5.13	5.17e-05	0.00216
chr2	47945042	47945542	501	*	4.95	3.17	5.73	-2.56	5.18e-05	0.00216
chr2	158000000	158000000	501	*	4.09	0	5.04	-5.04	5.19e-05	0.00217
chr4	115000000	115000000	501	*	4.09	0	5.04	-5.04	5.19e-05	0.00217
chr16	5362944	5363444	501	*	4.73	2.7	5.54	-2.84	5.21e-05	0.00217
chr1	87175661	87176161	501	*	6.43	5.49	6.99	-1.5	5.23e-05	0.00218
chr4	104000000	104000000	501	*	5.64	4.36	6.3	-1.95	5.23e-05	0.00218
chr9	89686195	89686695	501	*	4.97	3.25	5.73	-2.48	5.28e-05	0.0022
chr15	60832528	60833028	501	*	4.09	0	5.04	-5.04	5.29e-05	0.0022
chr2	31531196	31531696	501	*	4.09	0	5.04	-5.04	5.29e-05	0.0022
chr8	72210699	72211199	501	*	4.09	0	5.04	-5.04	5.29e-05	0.0022
chr15	95525918	95526418	501	*	5.61	4.25	6.3	-2.06	5.31e-05	0.0022
chr5	141000000	141000000	501	*	5.04	3.39	5.79	-2.4	5.32e-05	0.0022
chr14	25749030	25749530	501	*	5.01	3.32	5.77	-2.45	5.33e-05	0.0022
chr14	45312407	45312907	501	*	4.15	1	5.07	-4.07	5.33e-05	0.0022
chr17	84003814	84004314	501	*	4.15	1	5.07	-4.07	5.33e-05	0.0022
chr18	11972290	11972790	501	*	4.52	2.17	5.38	-3.21	5.33e-05	0.0022
chr14	62673503	62674003	501	*	4.11	0	5.07	-5.07	5.35e-05	0.00221
chr2	104000000	104000000	501	*	4.54	2.17	5.39	-3.22	5.38e-05	0.00222
chr11	102000000	102000000	501	*	8.18	8.69	7.38	1.32	5.38e-05	0.00222
chr17	84756051	84756551	501	*	5.19	3.64	5.92	-2.28	5.39e-05	0.00222
chr4	117000000	117000000	501	*	5.25	3.7	5.98	-2.28	5.42e-05	0.00223
chr8	95254756	95255256	501	*	8.35	8.88	7.53	1.35	5.45e-05	0.00224
chr5	73938397	73938897	501	*	4.41	1.81	5.29	-3.48	5.46e-05	0.00225
chr2	123000000	123000000	501	*	5.45	4.04	6.15	-2.11	5.47e-05	0.00225
chr11	99035279	99035779	501	*	6.02	4.83	6.66	-1.83	5.48e-05	0.00225
chr2	175000000	175000000	501	*	5.32	3.81	6.04	-2.24	5.49e-05	0.00226
chr11	29523444	29523944	501	*	4.15	1	5.07	-4.07	5.53e-05	0.00227
chr13	78175728	78176228	501	*	4.15	1	5.07	-4.07	5.53e-05	0.00227
chr17	36961094	36961594	501	*	4.23	1.32	5.13	-3.81	5.53e-05	0.00227
chr10	86293825	86294325	501	*	4.23	1.32	5.13	-3.81	5.58e-05	0.00229
chr4	125000000	125000000	501	*	6.41	5.36	7.01	-1.65	5.59e-05	0.00229
chr2	153000000	153000000	501	*	5.81	4.61	6.46	-1.84	5.62e-05	0.0023
chr4	48327981	48328481	501	*	4.07	0	5.02	-5.02	5.66e-05	0.00231
chr6	29981733	29982233	501	*	4.07	0	5.02	-5.02	5.66e-05	0.00231
chr8	93591789	93592289	501	*	8.35	8.87	7.54	1.34	5.67e-05	0.00231
chr13	34131631	34132131	501	*	4.23	1.32	5.13	-3.81	5.67e-05	0.00231
chr10	105000000	105000000	501	*	4.07	0	5.02	-5.02	5.68e-05	0.00231
chr7	99360987	99361487	501	*	4.07	0	5.02	-5.02	5.68e-05	0.00231
chr11	12359288	12359788	501	*	4.55	2.32	5.39	-3.07	5.7e-05	0.00232
chr8	124000000	124000000	501	*	4.44	2	5.3	-3.3	5.7e-05	0.00232
chr5	136000000	136000000	501	*	4.07	0	5.02	-5.02	5.73e-05	0.00233
chr12	37183625	37184125	501	*	5.45	3.86	6.19	-2.33	5.75e-05	0.00233
chr8	94857200	94857700	501	*	8.75	9.34	7.73	1.61	5.75e-05	0.00233
chr9	75210214	75210714	501	*	4.93	3.17	5.7	-2.53	5.76e-05	0.00234
chr3	87175476	87175976	501	*	6.29	5.13	6.92	-1.8	5.8e-05	0.00235
chr1	110000000	110000000	501	*	4.07	0	5.02	-5.02	5.8e-05	0.00235
chr14	54877426	54877926	501	*	4.78	2.81	5.58	-2.78	5.81e-05	0.00235
chr5	101000000	101000000	501	*	6.59	5.67	7.14	-1.47	5.81e-05	0.00235
chr1	134000000	134000000	501	*	4.41	1.81	5.29	-3.48	5.82e-05	0.00235
chr3	114000000	114000000	501	*	4.73	2.46	5.57	-3.11	5.84e-05	0.00236
chr16	35060993	35061493	501	*	4.66	2.46	5.49	-3.03	5.84e-05	0.00236
chr4	147000000	147000000	501	*	4.86	5.69	2.7	2.99	5.85e-05	0.00236
chr14	62924739	62925239	501	*	6.72	5.88	7.25	-1.37	5.85e-05	0.00236
chr4	95294075	95294575	501	*	4.57	2.17	5.43	-3.26	5.86e-05	0.00236
chr18	74424556	74425056	501	*	4.87	3	5.66	-2.66	5.86e-05	0.00236
chr4	120000000	120000000	501	*	6.07	4.83	6.73	-1.9	5.9e-05	0.00237
chr11	53443821	53444321	501	*	6.34	5.38	6.92	-1.54	5.9e-05	0.00237
chr16	91561013	91561513	501	*	5.29	3.81	6	-2.19	5.9e-05	0.00237
chr11	109000000	109000000	501	*	4.34	1.81	5.21	-3.4	5.91e-05	0.00237
chr19	42794238	42794738	501	*	5.44	4.09	6.13	-2.04	5.92e-05	0.00237
chr9	57056166	57056666	501	*	5.62	4.25	6.31	-2.06	5.92e-05	0.00237
chr1	161000000	161000000	501	*	4.09	0	5.04	-5.04	5.93e-05	0.00237
chr1	37802231	37802731	501	*	5.42	4.04	6.11	-2.06	5.95e-05	0.00238
chr4	121000000	121000000	501	*	5.19	3.64	5.92	-2.28	5.95e-05	0.00238
chr6	116000000	116000000	501	*	5.5	4.04	6.21	-2.17	5.95e-05	0.00238
chr12	69210979	69211479	501	*	5.59	4.29	6.27	-1.98	5.99e-05	0.00239
chr8	92926048	92926548	501	*	7.48	7.96	6.75	1.21	5.99e-05	0.00239
chr2	148000000	148000000	501	*	4.07	0.58	5	-4.42	6.01e-05	0.00239
chr7	62233964	62234464	501	*	4.07	0.58	5	-4.42	6.01e-05	0.00239
chr15	77220036	77220536	501	*	5.1	3.25	5.88	-2.63	6.04e-05	0.0024
chr5	135000000	135000000	501	*	5.32	3.86	6.03	-2.18	6.04e-05	0.0024
chr17	14127021	14127521	501	*	5.43	4	6.14	-2.14	6.05e-05	0.0024
chr3	94805553	94806053	501	*	4.15	1	5.07	-4.07	6.05e-05	0.0024
chr4	121000000	121000000	501	*	4.71	2.46	5.55	-3.1	6.07e-05	0.00241
chr2	170000000	170000000	501	*	7.03	7.55	6.21	1.34	6.08e-05	0.00241
chr15	81158407	81158907	501	*	5.34	3.91	6.04	-2.14	6.08e-05	0.00241
chr17	16633370	16633870	501	*	5.18	3.52	5.93	-2.41	6.09e-05	0.00241
chr18	4279134	4279634	501	*	4.07	0.58	5	-4.42	6.09e-05	0.00241
chr6	112000000	112000000	501	*	4.07	0.58	5	-4.42	6.09e-05	0.00241
chr4	130000000	130000000	501	*	4.95	3.17	5.73	-2.56	6.11e-05	0.00241
chr10	5490016	5490516	501	*	7.85	8.35	7.07	1.28	6.11e-05	0.00241
chr6	90561100	90561600	501	*	5.18	3.58	5.92	-2.33	6.13e-05	0.00242
chr11	117000000	117000000	501	*	6.76	5.92	7.29	-1.38	6.14e-05	0.00242
chr11	75625245	75625745	501	*	4.09	0	5.04	-5.04	6.16e-05	0.00243
chr6	67800739	67801239	501	*	4.23	1.32	5.13	-3.81	6.17e-05	0.00243
chrX	49619496	49619996	501	*	4.07	0	5.02	-5.02	6.17e-05	0.00243
chr17	34956301	34956801	501	*	4.46	2.17	5.3	-3.13	6.18e-05	0.00243
chr4	137000000	137000000	501	*	5.38	3.91	6.1	-2.19	6.2e-05	0.00244
chr15	38256643	38257143	501	*	4.13	1	5.04	-4.04	6.22e-05	0.00244
chr12	92006051	92006551	501	*	5.09	3.46	5.83	-2.37	6.23e-05	0.00244
chr1	167000000	167000000	501	*	4.19	1.32	5.09	-3.77	6.27e-05	0.00246
chr2	71392234	71392734	501	*	4.13	1	5.04	-4.04	6.28e-05	0.00246
chr4	115000000	115000000	501	*	5.73	4.32	6.43	-2.11	6.29e-05	0.00246
chr7	83894289	83894789	501	*	5.18	3.64	5.91	-2.26	6.31e-05	0.00247
chr1	38202726	38203226	501	*	7.02	5.97	7.62	-1.65	6.31e-05	0.00247
chr3	141000000	141000000	501	*	5.21	3.7	5.93	-2.23	6.33e-05	0.00247
chr1	43902737	43903237	501	*	5.71	4.49	6.36	-1.87	6.34e-05	0.00247
chr19	37946653	37947153	501	*	5.81	4.61	6.46	-1.84	6.34e-05	0.00247
chr8	87618982	87619482	501	*	4.07	0	5.02	-5.02	6.35e-05	0.00247
chr11	92020196	92020696	501	*	4.6	2.46	5.43	-2.97	6.38e-05	0.00247
chr12	8879338	8879838	501	*	4.04	0	5	-5	6.38e-05	0.00247
chr2	59562148	59562648	501	*	4.04	0	5	-5	6.38e-05	0.00247
chr6	127000000	127000000	501	*	4.13	1	5.04	-4.04	6.38e-05	0.00247
chr10	121000000	121000000	501	*	4.73	2.81	5.52	-2.72	6.38e-05	0.00247
chr2	155000000	155000000	501	*	4.3	1.58	5.19	-3.6	6.38e-05	0.00247
chr3	84042209	84042709	501	*	4.91	3.17	5.67	-2.5	6.38e-05	0.00247
chr5	24377380	24377880	501	*	4.04	0	5	-5	6.39e-05	0.00247
chr8	122000000	122000000	501	*	4.04	0	5	-5	6.39e-05	0.00247
chrY	90724063	90724563	501	*	4.04	0	5	-5	6.39e-05	0.00247
chr14	44497011	44497511	501	*	5.34	3.7	6.09	-2.39	6.39e-05	0.00247
chr15	84449255	84449755	501	*	5.03	3.25	5.81	-2.56	6.39e-05	0.00247
chr3	109000000	109000000	501	*	4.77	2.81	5.57	-2.76	6.4e-05	0.00247
chr13	40036798	40037298	501	*	4.63	2.58	5.44	-2.86	6.41e-05	0.00247
chr17	56203695	56204195	501	*	4.32	1.58	5.21	-3.62	6.43e-05	0.00247
chr19	29634703	29635203	501	*	4.11	0	5.07	-5.07	6.43e-05	0.00247
chr8	124000000	124000000	501	*	4.11	0	5.07	-5.07	6.43e-05	0.00247
chr11	75808561	75809061	501	*	4.04	0	5	-5	6.43e-05	0.00247
chr2	179000000	179000000	501	*	4.04	0	5	-5	6.43e-05	0.00247
chr7	27722918	27723418	501	*	4.04	0	5	-5	6.43e-05	0.00247
chr7	92560834	92561334	501	*	4.04	0	5	-5	6.43e-05	0.00247
chr9	115000000	115000000	501	*	4.04	0	5	-5	6.43e-05	0.00247
chr2	51917124	51917624	501	*	4.23	1.32	5.13	-3.81	6.43e-05	0.00247
chr8	114000000	114000000	501	*	4.23	1.32	5.13	-3.81	6.43e-05	0.00247
chr12	86714015	86714515	501	*	5.28	3.81	5.99	-2.18	6.44e-05	0.00247
chr12	80728773	80729273	501	*	6.66	5.75	7.21	-1.46	6.44e-05	0.00247
chr14	60320762	60321262	501	*	4.21	1.32	5.11	-3.79	6.45e-05	0.00247
chr6	47794079	47794579	501	*	6.59	5.7	7.14	-1.44	6.47e-05	0.00248
chr1	55265371	55265871	501	*	5.3	3.86	6.01	-2.15	6.49e-05	0.00248
chr1	109000000	109000000	501	*	4.04	0	5	-5	6.5e-05	0.00248
chr5	54400307	54400807	501	*	4.04	0	5	-5	6.5e-05	0.00248
chr8	95203875	95204375	501	*	8.24	8.76	7.42	1.34	6.5e-05	0.00248
chr9	119000000	119000000	501	*	4.54	2.32	5.38	-3.05	6.5e-05	0.00248
chr8	77379250	77379750	501	*	8.58	9.12	7.72	1.4	6.53e-05	0.00249
chr10	51508212	51508712	501	*	4.64	2.32	5.49	-3.17	6.53e-05	0.00249
chr3	65484073	65484573	501	*	4.51	2.17	5.36	-3.19	6.56e-05	0.00249
chrX	96329729	96330229	501	*	4.69	2.7	5.49	-2.79	6.56e-05	0.00249
chr8	101000000	101000000	501	*	7.31	7.81	6.52	1.3	6.56e-05	0.00249
chr11	61479570	61480070	501	*	4.07	0	5.02	-5.02	6.57e-05	0.00249
chr6	117000000	117000000	501	*	5.19	3.64	5.92	-2.28	6.57e-05	0.00249
chr8	107000000	107000000	501	*	7.97	8.45	7.25	1.2	6.57e-05	0.00249
chr14	90291596	90292096	501	*	4.21	1.32	5.11	-3.79	6.58e-05	0.00249
chr9	96599727	96600227	501	*	4.21	1.32	5.11	-3.79	6.58e-05	0.00249
chr1	178000000	178000000	501	*	4.04	0	5	-5	6.6e-05	0.00249
chr16	48334154	48334654	501	*	4.04	0	5	-5	6.6e-05	0.00249
chr2	28551552	28552052	501	*	4.04	0	5	-5	6.6e-05	0.00249
chr4	155000000	155000000	501	*	4.04	0	5	-5	6.6e-05	0.00249
chr8	64941357	64941857	501	*	8.38	8.89	7.59	1.3	6.62e-05	0.0025
chr19	6856567	6857067	501	*	5.42	3.95	6.13	-2.18	6.63e-05	0.0025
chr9	121000000	121000000	501	*	4.63	2.58	5.44	-2.86	6.64e-05	0.0025
chr8	108000000	108000000	501	*	8.13	8.64	7.32	1.32	6.65e-05	0.00251
chr18	13599536	13600036	501	*	5.35	3.81	6.08	-2.27	6.68e-05	0.00252
chrX	151000000	151000000	501	*	4.11	1	5.02	-4.02	6.69e-05	0.00252
chr15	77931919	77932419	501	*	4.21	1.32	5.11	-3.79	6.7e-05	0.00252
chr10	103000000	103000000	501	*	5.8	4.64	6.43	-1.79	6.71e-05	0.00252
chr13	56735430	56735930	501	*	4.71	2.58	5.54	-2.95	6.71e-05	0.00252
chr15	77813981	77814481	501	*	4.04	0	5	-5	6.72e-05	0.00252
chr16	72985128	72985628	501	*	4.04	0	5	-5	6.72e-05	0.00252
chr16	25067512	25068012	501	*	6.35	5.41	6.91	-1.5	6.73e-05	0.00253
chr8	106000000	106000000	501	*	8.2	8.71	7.4	1.31	6.75e-05	0.00253
chr7	5046093	5046593	501	*	5.63	4.36	6.29	-1.94	6.75e-05	0.00253
chr10	3555046	3555546	501	*	5.36	3.95	6.06	-2.1	6.78e-05	0.00254
chr4	56791312	56791812	501	*	6.56	5.67	7.11	-1.44	6.78e-05	0.00254
chr2	162000000	162000000	501	*	4.63	2.32	5.48	-3.15	6.8e-05	0.00254
chr8	18817723	18818223	501	*	5.48	3.81	6.23	-2.42	6.8e-05	0.00254
chr5	35557891	35558391	501	*	6.12	5.11	6.71	-1.6	6.84e-05	0.00256
chr1	92742850	92743350	501	*	4.04	0	5	-5	6.88e-05	0.00257
chr11	120000000	120000000	501	*	4.04	0	5	-5	6.88e-05	0.00257
chr1	168000000	168000000	501	*	6.12	5	6.74	-1.74	6.89e-05	0.00257
chr1	165000000	165000000	501	*	5.58	4.29	6.26	-1.97	6.9e-05	0.00257
chr14	47751364	47751864	501	*	5.89	4.73	6.52	-1.8	6.9e-05	0.00257
chr7	3277439	3277939	501	*	4.04	0.58	4.98	-4.39	6.91e-05	0.00257
chr5	34255128	34255628	501	*	5.56	4.13	6.27	-2.14	6.92e-05	0.00257
chr13	96780363	96780863	501	*	5.27	3.75	5.99	-2.23	6.95e-05	0.00258
chr8	84357760	84358260	501	*	7.01	7.56	6.11	1.45	6.95e-05	0.00258
chr14	53597239	53597739	501	*	5.29	3.81	6	-2.19	6.95e-05	0.00258
chr8	114000000	114000000	501	*	5.37	3.95	6.07	-2.11	6.96e-05	0.00258
chr10	110000000	110000000	501	*	4.51	2.17	5.36	-3.19	6.98e-05	0.00259
chr8	85076948	85077448	501	*	8.62	9.17	7.71	1.46	6.99e-05	0.00259
chr5	36481042	36481542	501	*	5.25	3.58	6	-2.42	7e-05	0.00259
chr9	46905035	46905535	501	*	4.6	2.46	5.43	-2.97	7.01e-05	0.00259
chr12	104000000	104000000	501	*	5.81	4.61	6.46	-1.84	7.01e-05	0.00259
chr2	130000000	130000000	501	*	5.12	3.39	5.88	-2.49	7.05e-05	0.0026
chr2	147000000	147000000	501	*	5.99	4.88	6.61	-1.73	7.07e-05	0.00261
chr13	66907393	66907893	501	*	4.63	2.58	5.44	-2.86	7.07e-05	0.00261
chr11	84434822	84435322	501	*	4.92	2.81	5.74	-2.93	7.07e-05	0.00261
chr13	93614815	93615315	501	*	5.03	3.39	5.78	-2.39	7.09e-05	0.00261
chr1	132000000	132000000	501	*	4.79	2.81	5.6	-2.79	7.12e-05	0.00262
chr15	51870984	51871484	501	*	4.71	2.46	5.55	-3.1	7.12e-05	0.00262
chr1	131000000	131000000	501	*	6.06	5.02	6.66	-1.64	7.13e-05	0.00262
chr14	8161714	8162214	501	*	5.3	3.81	6.02	-2.22	7.14e-05	0.00262
chr8	118000000	118000000	501	*	4.46	2	5.32	-3.32	7.15e-05	0.00263
chr3	101000000	101000000	501	*	5.56	4.25	6.24	-1.99	7.17e-05	0.00263
chr1	51465243	51465743	501	*	4.38	1.81	5.25	-3.44	7.17e-05	0.00263
chr6	30736879	30737379	501	*	7.01	7.54	6.17	1.37	7.2e-05	0.00264
chr10	79672024	79672524	501	*	5.06	3.46	5.79	-2.33	7.22e-05	0.00265
chr3	98381576	98382076	501	*	4.02	0	4.98	-4.98	7.23e-05	0.00265
chr12	28773795	28774295	501	*	5.75	4.46	6.42	-1.96	7.26e-05	0.00266
chr2	167000000	167000000	501	*	4.73	2.7	5.54	-2.84	7.27e-05	0.00266
chr3	17315405	17315905	501	*	4.02	0	4.98	-4.98	7.29e-05	0.00267
chr14	47478385	47478885	501	*	4.11	1	5.02	-4.02	7.37e-05	0.00269
chr7	101000000	101000000	501	*	4.02	0	4.98	-4.98	7.39e-05	0.00269
chr8	28815274	28815774	501	*	4.02	0	4.98	-4.98	7.39e-05	0.00269
chr12	103000000	103000000	501	*	4.98	3.32	5.73	-2.41	7.39e-05	0.0027
chr7	63509772	63510272	501	*	4.99	3.32	5.74	-2.42	7.4e-05	0.0027
chr7	31094693	31095193	501	*	5.09	3.25	5.87	-2.62	7.42e-05	0.0027
chr19	42122277	42122777	501	*	5.36	3.95	6.06	-2.1	7.42e-05	0.0027
chr16	57851783	57852283	501	*	5.14	3.52	5.88	-2.36	7.44e-05	0.0027
chr19	17442095	17442595	501	*	5.03	3.25	5.81	-2.56	7.45e-05	0.00271
chr7	143000000	143000000	501	*	4.85	3	5.63	-2.63	7.48e-05	0.00272
chr15	36264322	36264822	501	*	5.75	4.58	6.38	-1.8	7.48e-05	0.00272
chr11	103000000	103000000	501	*	4.11	1	5.02	-4.02	7.51e-05	0.00272
chr5	105000000	105000000	501	*	4.11	1	5.02	-4.02	7.51e-05	0.00272
chr10	95440497	95440997	501	*	4.02	0	4.98	-4.98	7.52e-05	0.00272
chr18	75183521	75184021	501	*	4.02	0	4.98	-4.98	7.52e-05	0.00272
chr15	66521972	66522472	501	*	5.23	3.75	5.94	-2.19	7.53e-05	0.00272
chr11	46157401	46157901	501	*	4.19	1.32	5.09	-3.77	7.54e-05	0.00273
chr6	51838100	51838600	501	*	5.91	4.81	6.52	-1.72	7.55e-05	0.00273
chr2	59717734	59718234	501	*	4.19	1.32	5.09	-3.77	7.57e-05	0.00273
chr18	30312323	30312823	501	*	5.23	3.52	5.99	-2.47	7.6e-05	0.00274
chr12	119000000	119000000	501	*	4.6	2.46	5.43	-2.97	7.62e-05	0.00275
chr14	20070575	20071075	501	*	6.02	4.98	6.61	-1.64	7.62e-05	0.00275
chr14	63872842	63873342	501	*	6.89	6.06	7.42	-1.36	7.64e-05	0.00275
chr7	142000000	142000000	501	*	5.95	4.78	6.58	-1.8	7.65e-05	0.00275
chr3	8664459	8664959	501	*	8.54	9.11	7.6	1.51	7.66e-05	0.00275
chr6	64709591	64710091	501	*	4.38	1.81	5.25	-3.44	7.67e-05	0.00275
chr19	59248854	59249354	501	*	4.02	0	4.98	-4.98	7.68e-05	0.00275
chrX	50605458	50605958	501	*	4.02	0	4.98	-4.98	7.68e-05	0.00275
chr5	30682911	30683411	501	*	4.89	3.17	5.66	-2.49	7.68e-05	0.00275
chr15	101000000	101000000	501	*	4.25	1.58	5.13	-3.54	7.7e-05	0.00276
chr18	82461884	82462384	501	*	5.16	3.58	5.89	-2.31	7.7e-05	0.00276
chr14	53367371	53367871	501	*	4.04	0.58	4.98	-4.39	7.71e-05	0.00276
chrX	153000000	153000000	501	*	4.04	0.58	4.98	-4.39	7.71e-05	0.00276
chr11	101000000	101000000	501	*	4.89	3.09	5.67	-2.58	7.75e-05	0.00277
chr9	115000000	115000000	501	*	5.35	3.95	6.04	-2.09	7.75e-05	0.00277
chr12	44511793	44512293	501	*	4.19	1.32	5.09	-3.77	7.76e-05	0.00277
chr6	103000000	103000000	501	*	4.19	1.32	5.09	-3.77	7.76e-05	0.00277
chr12	57158220	57158720	501	*	5.43	4.09	6.11	-2.02	7.77e-05	0.00277
chr15	57230393	57230893	501	*	4.46	2.17	5.3	-3.13	7.77e-05	0.00277
chr1	164000000	164000000	501	*	4.91	3.17	5.67	-2.5	7.78e-05	0.00277
chr10	77353300	77353800	501	*	6.94	6.14	7.46	-1.32	7.8e-05	0.00278
chr2	114000000	114000000	501	*	5.85	4.7	6.48	-1.78	7.83e-05	0.00279
chr10	90719936	90720436	501	*	5.06	3.46	5.79	-2.33	7.84e-05	0.00279
chr2	52705584	52706084	501	*	4.83	2.81	5.64	-2.84	7.87e-05	0.00279
chr18	34255971	34256471	501	*	5.95	4.78	6.58	-1.8	7.87e-05	0.00279
chr11	60908031	60908531	501	*	4.23	1.58	5.11	-3.52	7.87e-05	0.00279
chr15	74607642	74608142	501	*	4.55	2.32	5.39	-3.07	7.91e-05	0.00281
chr1	181000000	181000000	501	*	6.48	5.57	7.04	-1.47	7.93e-05	0.00281
chr14	24646167	24646667	501	*	4.25	1.58	5.13	-3.54	7.93e-05	0.00281
chr14	64127972	64128472	501	*	6.59	5.67	7.14	-1.47	7.93e-05	0.00281
chr2	4573357	4573857	501	*	4.02	0.58	4.95	-4.37	7.95e-05	0.00281
chr8	57341649	57342149	501	*	5.84	4.73	6.46	-1.73	7.98e-05	0.00282
chr1	120000000	120000000	501	*	4.46	2	5.32	-3.32	7.98e-05	0.00282
chr18	35899793	35900293	501	*	4.46	2	5.32	-3.32	7.98e-05	0.00282
chr14	45690782	45691282	501	*	6.41	5.48	6.98	-1.5	8e-05	0.00282
chr1	42718526	42719026	501	*	5.84	4.7	6.47	-1.77	8.03e-05	0.00283
chr2	130000000	130000000	501	*	8.24	8.75	7.44	1.31	8.04e-05	0.00284
chr7	50027810	50028310	501	*	5.86	4.75	6.48	-1.73	8.06e-05	0.00284
chr2	128000000	128000000	501	*	8.6	9.12	7.77	1.35	8.07e-05	0.00284
chr16	18833458	18833958	501	*	5.52	4.21	6.2	-1.99	8.11e-05	0.00285
chr4	52152539	52153039	501	*	4.32	1.81	5.19	-3.38	8.12e-05	0.00285
chr13	66953021	66953521	501	*	4.48	2.17	5.32	-3.15	8.13e-05	0.00285
chr1	172000000	172000000	501	*	5.18	3.64	5.91	-2.26	8.14e-05	0.00285
chr12	110000000	110000000	501	*	4.69	2.46	5.52	-3.06	8.14e-05	0.00285
chr8	71521600	71522100	501	*	8.54	9.1	7.59	1.52	8.14e-05	0.00285
chr1	165000000	165000000	501	*	5.97	4.83	6.59	-1.76	8.15e-05	0.00285
chr1	149000000	149000000	501	*	4	0	4.95	-4.95	8.15e-05	0.00285
chr16	90255987	90256487	501	*	4	0	4.95	-4.95	8.15e-05	0.00285
chr18	34456074	34456574	501	*	4	0	4.95	-4.95	8.15e-05	0.00285
chr6	123000000	123000000	501	*	4	0	4.95	-4.95	8.15e-05	0.00285
chr2	152000000	152000000	501	*	4.17	1.32	5.07	-3.74	8.18e-05	0.00286
chr8	118000000	118000000	501	*	5.37	3.86	6.09	-2.23	8.18e-05	0.00286
chr8	105000000	105000000	501	*	8.61	9.15	7.72	1.43	8.19e-05	0.00286
chr16	16137116	16137616	501	*	5.16	3.52	5.91	-2.38	8.19e-05	0.00286
chr16	4842456	4842956	501	*	4	0	4.95	-4.95	8.21e-05	0.00286
chr9	47906434	47906934	501	*	4	0	4.95	-4.95	8.21e-05	0.00286
chr16	50306610	50307110	501	*	4.55	2.46	5.38	-2.92	8.22e-05	0.00286
chr11	85749739	85750239	501	*	4.25	1.58	5.13	-3.54	8.22e-05	0.00286
chr17	78496752	78497252	501	*	5.39	4.04	6.08	-2.03	8.22e-05	0.00286
chr11	119000000	119000000	501	*	5.4	4.04	6.09	-2.04	8.24e-05	0.00286
chr10	127000000	127000000	501	*	4.98	3.17	5.75	-2.58	8.24e-05	0.00286
chr7	124000000	124000000	501	*	5.08	3.32	5.85	-2.52	8.26e-05	0.00287
chr3	114000000	114000000	501	*	4.36	1.81	5.23	-3.42	8.28e-05	0.00287
chr16	67089704	67090204	501	*	5.75	4.55	6.39	-1.84	8.3e-05	0.00288
chr15	101000000	101000000	501	*	6.12	5.09	6.71	-1.63	8.34e-05	0.00289
chr14	57563452	57563952	501	*	4.09	0.58	5.02	-4.44	8.35e-05	0.00289
chr3	19473311	19473811	501	*	4.99	3.25	5.75	-2.51	8.38e-05	0.0029
chr5	111000000	111000000	501	*	4	0	4.95	-4.95	8.42e-05	0.00291
chr12	54227481	54227981	501	*	4.09	1	5	-4	8.44e-05	0.00292
chr8	104000000	104000000	501	*	7.21	7.7	6.46	1.24	8.44e-05	0.00292
chr13	3563076	3563576	501	*	4.63	2.32	5.48	-3.15	8.45e-05	0.00292
chr16	50293490	50293990	501	*	5.41	4.04	6.1	-2.05	8.46e-05	0.00292
chr1	86144152	86144652	501	*	6.16	5.09	6.77	-1.68	8.46e-05	0.00292
chr4	89353913	89354413	501	*	5.18	3.7	5.89	-2.19	8.49e-05	0.00293
chr3	70867925	70868425	501	*	4.93	3.25	5.69	-2.44	8.5e-05	0.00293
chr17	4123928	4124428	501	*	4.94	3.09	5.73	-2.64	8.51e-05	0.00293
chr7	102000000	102000000	501	*	4.09	1	5	-4	8.55e-05	0.00294
chr3	18933825	18934325	501	*	4.23	1.58	5.11	-3.52	8.57e-05	0.00295
chr6	52842998	52843498	501	*	4.94	3.17	5.71	-2.54	8.58e-05	0.00295
chr17	42815270	42815770	501	*	4	0	4.95	-4.95	8.58e-05	0.00295
chr5	83582457	83582957	501	*	4	0	4.95	-4.95	8.58e-05	0.00295
chrY	90729125	90729625	501	*	4	0	4.95	-4.95	8.58e-05	0.00295
chr15	73463237	73463737	501	*	4.15	1.32	5.04	-3.72	8.61e-05	0.00295
chr13	81822728	81823228	501	*	4.7	2.81	5.49	-2.68	8.62e-05	0.00295
chr8	95888205	95888705	501	*	8.78	9.36	7.79	1.56	8.63e-05	0.00296
chr16	97466502	97467002	501	*	6.12	5.09	6.71	-1.63	8.66e-05	0.00296
chr18	79982599	79983099	501	*	4.61	2.32	5.46	-3.14	8.71e-05	0.00298
chr5	66387416	66387916	501	*	4.88	3.09	5.66	-2.57	8.73e-05	0.00298
chr12	106000000	106000000	501	*	4.27	1.58	5.15	-3.56	8.73e-05	0.00298
chr3	107000000	107000000	501	*	4.41	2	5.27	-3.27	8.74e-05	0.00298
chr18	62562085	62562585	501	*	5.04	3.46	5.78	-2.32	8.74e-05	0.00298
chr5	73665172	73665672	501	*	4.23	1.58	5.11	-3.52	8.75e-05	0.00298
chr14	79617331	79617831	501	*	5.25	3.7	5.98	-2.28	8.77e-05	0.00299
chr11	120000000	120000000	501	*	5.44	4.13	6.12	-1.99	8.78e-05	0.00299
chr15	98787887	98788387	501	*	5.75	4.52	6.41	-1.89	8.78e-05	0.00299
chr8	106000000	106000000	501	*	8.22	8.73	7.42	1.31	8.79e-05	0.00299
chr15	80709582	80710082	501	*	4	0	4.95	-4.95	8.79e-05	0.00299
chr9	46191614	46192114	501	*	4	0	4.95	-4.95	8.79e-05	0.00299
chr1	91251934	91252434	501	*	6.09	4.88	6.74	-1.86	8.81e-05	0.00299
chr4	99053111	99053611	501	*	4.19	1.32	5.09	-3.77	8.81e-05	0.00299
chr8	106000000	106000000	501	*	7.08	7.59	6.28	1.31	8.82e-05	0.00299
chr17	25883808	25884308	501	*	4.38	2	5.23	-3.23	8.82e-05	0.00299
chr15	65325270	65325770	501	*	4.17	1.32	5.07	-3.74	8.84e-05	0.00299
chr8	69874113	69874613	501	*	8.2	8.72	7.4	1.32	8.84e-05	0.00299
chr18	44915495	44915995	501	*	6.13	5.13	6.71	-1.58	8.85e-05	0.00299
chr5	87809212	87809712	501	*	5.67	4.46	6.31	-1.85	8.86e-05	0.003
chr5	35727398	35727898	501	*	4.09	1	5	-4	8.87e-05	0.003
chr4	151000000	151000000	501	*	5.58	4.29	6.26	-1.97	8.87e-05	0.003
chr3	39220662	39221162	501	*	4.89	3	5.69	-2.69	8.88e-05	0.003
chr14	13950325	13950825	501	*	6.13	5.09	6.73	-1.64	8.91e-05	0.00301
chr17	17386082	17386582	501	*	5.69	4.13	6.42	-2.29	8.92e-05	0.00301
chr6	83848632	83849132	501	*	4.46	2.17	5.3	-3.13	8.94e-05	0.00301
chr9	8020099	8020599	501	*	4.69	2.7	5.49	-2.79	8.94e-05	0.00301
chr8	69915796	69916296	501	*	5.9	4.75	6.53	-1.78	8.95e-05	0.00301
chr8	94167220	94167720	501	*	8.37	8.88	7.58	1.3	8.96e-05	0.00301
chr12	5141014	5141514	501	*	5.24	3.81	5.94	-2.14	9e-05	0.00302
chr19	41952251	41952751	501	*	5.42	4	6.12	-2.12	9e-05	0.00302
chr6	49633583	49634083	501	*	4.17	1.32	5.07	-3.74	9.01e-05	0.00302
chr2	121000000	121000000	501	*	5.18	3.58	5.92	-2.33	9.04e-05	0.00303
chr9	60599483	60599983	501	*	6.26	5.19	6.86	-1.67	9.07e-05	0.00304
chr8	110000000	110000000	501	*	7.98	8.5	7.16	1.34	9.07e-05	0.00304
chr2	119000000	119000000	501	*	4.38	2	5.23	-3.23	9.09e-05	0.00305
chr9	9001128	9001628	501	*	6.04	5.02	6.64	-1.61	9.1e-05	0.00305
chr6	88589432	88589932	501	*	4.09	1	5	-4	9.11e-05	0.00305
chr7	26960813	26961313	501	*	4.7	2.81	5.49	-2.68	9.12e-05	0.00305
chr9	97844136	97844636	501	*	4.44	2	5.3	-3.3	9.12e-05	0.00305
chr7	80810155	80810655	501	*	4.44	2	5.3	-3.3	9.12e-05	0.00305
chr2	113000000	113000000	501	*	6.5	5.63	7.04	-1.42	9.14e-05	0.00305
chr4	43114891	43115391	501	*	6.51	5.51	7.09	-1.58	9.15e-05	0.00305
chr12	65931772	65932272	501	*	4.75	2.58	5.58	-3	9.16e-05	0.00305
chr6	86638387	86638887	501	*	5.11	3.58	5.83	-2.25	9.17e-05	0.00306
chr1	46939222	46939722	501	*	4	0.58	4.93	-4.35	9.18e-05	0.00306
chr10	85352025	85352525	501	*	3.98	0	4.93	-4.93	9.21e-05	0.00307
chr2	19759038	19759538	501	*	5.66	4.46	6.3	-1.84	9.22e-05	0.00307
chr11	29040751	29041251	501	*	4.81	3	5.58	-2.58	9.24e-05	0.00307
chr10	88236440	88236940	501	*	3.98	0	4.93	-4.93	9.25e-05	0.00307
chr14	27068535	27069035	501	*	3.98	0	4.93	-4.93	9.25e-05	0.00307
chr15	35518360	35518860	501	*	3.98	0	4.93	-4.93	9.25e-05	0.00307
chr11	74615519	74616019	501	*	5.7	4.52	6.34	-1.82	9.26e-05	0.00307
chr15	59359060	59359560	501	*	4.97	3.17	5.74	-2.57	9.28e-05	0.00308
chr12	113000000	113000000	501	*	5.1	3.46	5.85	-2.39	9.28e-05	0.00308
chr15	97824922	97825422	501	*	4.77	2.91	5.55	-2.65	9.31e-05	0.00308
chr11	109000000	109000000	501	*	5.14	3.58	5.87	-2.29	9.31e-05	0.00308
chr16	58165109	58165609	501	*	3.98	0	4.93	-4.93	9.33e-05	0.00308
chr18	77085225	77085725	501	*	3.98	0	4.93	-4.93	9.33e-05	0.00308
chr8	95235602	95236102	501	*	8.18	8.7	7.38	1.32	9.33e-05	0.00308
chr11	48607014	48607514	501	*	4	0	4.95	-4.95	9.34e-05	0.00308
chr3	94441131	94441631	501	*	5.83	4.73	6.45	-1.72	9.36e-05	0.00309
chr18	44658863	44659363	501	*	5.54	4.21	6.22	-2.01	9.4e-05	0.0031
chr10	110000000	110000000	501	*	5.09	3.52	5.82	-2.3	9.4e-05	0.0031
chr5	87940701	87941201	501	*	4.09	1	5	-4	9.42e-05	0.00311
chr9	99750221	99750721	501	*	5.73	4.52	6.38	-1.86	9.44e-05	0.00311
chr1	86849931	86850431	501	*	3.98	0	4.93	-4.93	9.45e-05	0.00311
chr12	111000000	111000000	501	*	3.98	0	4.93	-4.93	9.45e-05	0.00311
chr7	65231219	65231719	501	*	3.98	0	4.93	-4.93	9.45e-05	0.00311
chr17	56330245	56330745	501	*	4.02	0.58	4.95	-4.37	9.46e-05	0.00311
chr8	117000000	117000000	501	*	4.44	2	5.3	-3.3	9.47e-05	0.00311
chr10	70878653	70879153	501	*	4.83	3.09	5.6	-2.51	9.47e-05	0.00311
chr6	118000000	118000000	501	*	4.95	3.32	5.7	-2.38	9.47e-05	0.00311
chr14	73700218	73700718	501	*	6.65	5.79	7.18	-1.39	9.48e-05	0.00311
chr9	29036465	29036965	501	*	6.82	6.01	7.33	-1.32	9.48e-05	0.00311
chr1	117000000	117000000	501	*	4	0.58	4.93	-4.35	9.49e-05	0.00311
chr18	67312113	67312613	501	*	4	0.58	4.93	-4.35	9.49e-05	0.00311
chr5	35050495	35050995	501	*	5.35	3.91	6.06	-2.15	9.5e-05	0.00311
chr4	125000000	125000000	501	*	6.65	5.7	7.22	-1.52	9.5e-05	0.00311
chr13	94212660	94213160	501	*	5.46	4	6.17	-2.17	9.54e-05	0.00312
chr14	51887302	51887802	501	*	5.69	4.52	6.32	-1.8	9.55e-05	0.00312
chr11	77070664	77071164	501	*	5.51	4.25	6.17	-1.92	9.55e-05	0.00312
chr7	5057731	5058231	501	*	6.14	5.15	6.73	-1.58	9.58e-05	0.00312
chr8	29155807	29156307	501	*	5.63	4.43	6.28	-1.85	9.59e-05	0.00313
chr11	67865068	67865568	501	*	5.29	3.7	6.03	-2.33	9.6e-05	0.00313
chr4	65120289	65120789	501	*	5.97	4.91	6.57	-1.66	9.61e-05	0.00313
chr3	84169582	84170082	501	*	6.41	5.48	6.97	-1.49	9.69e-05	0.00315
chr16	4285200	4285700	501	*	6.59	5.7	7.13	-1.43	9.7e-05	0.00315
chr10	79969253	79969753	501	*	4	0.58	4.93	-4.35	9.71e-05	0.00315
chr4	135000000	135000000	501	*	4.43	2	5.29	-3.29	9.72e-05	0.00315
chr5	108000000	108000000	501	*	4.43	2	5.29	-3.29	9.72e-05	0.00315
chr1	157000000	157000000	501	*	4.17	1.32	5.07	-3.74	9.73e-05	0.00315
chr18	38962719	38963219	501	*	5.3	3.91	6	-2.09	9.73e-05	0.00315
chr5	33517595	33518095	501	*	5.61	4.04	6.34	-2.3	9.73e-05	0.00315
chr11	85282964	85283464	501	*	4.6	2.58	5.41	-2.82	9.75e-05	0.00316
chr14	45993596	45994096	501	*	5.52	4.25	6.19	-1.94	9.77e-05	0.00316
chr17	34883316	34883816	501	*	4.09	1	5	-4	9.8e-05	0.00317
chr8	28148501	28149001	501	*	4.15	1.32	5.04	-3.72	9.8e-05	0.00317
chr15	53785327	53785827	501	*	8.02	8.52	7.24	1.27	9.81e-05	0.00317
chr8	50164717	50165217	501	*	4.71	2.81	5.51	-2.7	9.83e-05	0.00318
chr7	136000000	136000000	501	*	5.19	3.7	5.91	-2.21	9.84e-05	0.00318
chr13	33256693	33257193	501	*	5.57	4.32	6.23	-1.91	9.85e-05	0.00318
chr2	159000000	159000000	501	*	4.07	1	4.98	-3.98	9.86e-05	0.00318
chr7	126000000	126000000	501	*	4.51	2.17	5.36	-3.19	9.87e-05	0.00318
chr19	4977584	4978084	501	*	5.83	4.64	6.47	-1.82	9.9e-05	0.00319
chr15	3277345	3277845	501	*	4.48	2.17	5.32	-3.15	9.94e-05	0.0032
chr11	102000000	102000000	501	*	4.48	2.32	5.3	-2.98	9.95e-05	0.0032
chr17	12881145	12881645	501	*	5.14	3.25	5.93	-2.68	0.0001	0.00322
chr12	86076285	86076785	501	*	4.07	1	4.98	-3.98	0.0001	0.00322
chr17	56723649	56724149	501	*	5.58	4.32	6.25	-1.93	0.0001	0.00322
chr16	88574663	88575163	501	*	4.07	1	4.98	-3.98	0.0001	0.00322
chr4	128000000	128000000	501	*	6.99	7.49	6.23	1.26	0.0001	0.00322
chr8	61059076	61059576	501	*	6.28	5.32	6.85	-1.53	0.000101	0.00322
chr13	61164564	61165064	501	*	4.27	1.58	5.15	-3.56	0.000101	0.00322
chr5	139000000	139000000	501	*	4.63	2.58	5.44	-2.86	0.000101	0.00322
chr11	61155691	61156191	501	*	5.08	3.52	5.81	-2.28	0.000101	0.00323
chr17	45499428	45499928	501	*	4.21	1.58	5.09	-3.5	0.000101	0.00323
chr12	93006791	93007291	501	*	4.88	3.17	5.64	-2.47	0.000101	0.00323
chr12	110000000	110000000	501	*	5.39	3.91	6.11	-2.2	0.000101	0.00323
chr7	132000000	132000000	501	*	4.85	3	5.63	-2.63	0.000101	0.00323
chr11	20500445	20500945	501	*	4.51	2.17	5.36	-3.19	0.000101	0.00324
chr16	18351597	18352097	501	*	6.57	5.66	7.13	-1.47	0.000102	0.00324
chr17	29531203	29531703	501	*	7.51	8.02	6.71	1.31	0.000102	0.00324
chr5	120000000	120000000	501	*	5.12	3.52	5.86	-2.33	0.000102	0.00325
chr1	157000000	157000000	833	*	5.25	3.81	5.95	-2.15	0.000102	0.00325
chr11	120000000	120000000	501	*	5.52	4	6.25	-2.25	0.000102	0.00325
chr14	65845228	65845728	501	*	5.85	4.61	6.5	-1.89	0.000102	0.00326
chr19	40999549	41000049	501	*	6.34	5.32	6.93	-1.61	0.000103	0.00327
chr17	93139946	93140446	501	*	5.67	4.39	6.33	-1.94	0.000103	0.00327
chr2	146000000	146000000	501	*	6.28	5.36	6.84	-1.48	0.000104	0.00329
chr1	181000000	181000000	501	*	5.32	3.95	6.01	-2.06	0.000104	0.00329
chr4	115000000	115000000	501	*	4.58	2.32	5.43	-3.1	0.000104	0.00329
chr9	66004226	66004726	501	*	5.17	3.7	5.88	-2.18	0.000104	0.0033
chr7	41502374	41502874	501	*	5.64	4.43	6.29	-1.87	0.000104	0.0033
chr2	21708351	21708851	501	*	3.98	0	4.93	-4.93	0.000104	0.0033
chr17	73199337	73199837	501	*	4.91	3.25	5.66	-2.41	0.000104	0.0033
chr1	119000000	119000000	501	*	3.95	0	4.91	-4.91	0.000104	0.0033
chr14	66822989	66823489	501	*	3.95	0	4.91	-4.91	0.000104	0.0033
chr7	109000000	109000000	501	*	3.95	0	4.91	-4.91	0.000104	0.0033
chr2	162000000	162000000	501	*	4.52	2.46	5.34	-2.88	0.000105	0.00331
chr2	102000000	102000000	501	*	4.95	3.32	5.7	-2.38	0.000105	0.00331
chr1	134000000	134000000	501	*	3.95	0	4.91	-4.91	0.000105	0.00331
chr10	53087797	53088297	501	*	3.95	0	4.91	-4.91	0.000105	0.00331
chr18	43368260	43368760	501	*	3.95	0	4.91	-4.91	0.000105	0.00331
chr4	81111254	81111754	501	*	3.95	0	4.91	-4.91	0.000105	0.00331
chr14	52129838	52130338	501	*	4	0	4.95	-4.95	0.000105	0.00332
chr14	88802106	88802606	501	*	4.04	1	4.95	-3.95	0.000106	0.00332
chr16	7685436	7685936	501	*	4.74	2.81	5.54	-2.73	0.000106	0.00332
chr11	94629457	94629957	501	*	8.52	9.07	7.63	1.44	0.000106	0.00332
chr15	79401254	79401754	501	*	4.51	2.17	5.36	-3.19	0.000106	0.00332
chr10	94809187	94809687	501	*	4.54	2.46	5.36	-2.9	0.000106	0.00332
chr11	32499864	32500364	501	*	3.98	0.58	4.91	-4.32	0.000106	0.00332
chr13	46872143	46872643	501	*	4.38	2	5.23	-3.23	0.000106	0.00332
chr13	38343206	38343706	501	*	5.95	4.91	6.55	-1.65	0.000106	0.00332
chr12	99819513	99820013	501	*	3.95	0	4.91	-4.91	0.000106	0.00332
chr17	10898525	10899025	501	*	3.95	0	4.91	-4.91	0.000106	0.00332
chr4	134000000	134000000	501	*	3.95	0	4.91	-4.91	0.000106	0.00332
chr8	5297067	5297567	501	*	3.95	0	4.91	-4.91	0.000106	0.00332
chr9	102000000	102000000	501	*	3.95	0	4.91	-4.91	0.000106	0.00332
chr16	10770534	10771034	501	*	4.15	1.32	5.04	-3.72	0.000106	0.00332
chr13	82217081	82217581	501	*	4.27	1.81	5.13	-3.32	0.000106	0.00333
chr17	7597447	7597947	501	*	6.24	5.3	6.81	-1.5	0.000107	0.00333
chr3	144000000	144000000	501	*	5.71	4.55	6.35	-1.79	0.000107	0.00333
chr1	171000000	171000000	501	*	4.87	2.81	5.69	-2.88	0.000107	0.00334
chr7	81534568	81535068	501	*	6.6	5.74	7.13	-1.39	0.000107	0.00334
chr4	133000000	133000000	501	*	4.29	1.81	5.15	-3.34	0.000107	0.00334
chr11	106000000	106000000	501	*	6.06	5.04	6.65	-1.61	0.000107	0.00334
chr4	41616111	41616611	501	*	5.14	3.64	5.86	-2.21	0.000107	0.00334
chr15	60130832	60131332	501	*	3.98	0.58	4.91	-4.32	0.000107	0.00334
chr16	84776317	84776817	501	*	4.95	3.25	5.71	-2.47	0.000108	0.00334
chr10	18107432	18107932	501	*	4.88	2.91	5.69	-2.78	0.000108	0.00334
chr12	112000000	112000000	501	*	6.11	5.09	6.71	-1.62	0.000108	0.00334
chr6	122000000	122000000	501	*	6.34	5.44	6.89	-1.45	0.000108	0.00334
chr2	74027687	74028187	501	*	4.78	3	5.55	-2.55	0.000108	0.00334
chr14	99736358	99736858	501	*	3.95	0	4.91	-4.91	0.000108	0.00334
chr18	36342577	36343077	501	*	3.95	0	4.91	-4.91	0.000108	0.00334
chrY	90731123	90731623	501	*	3.95	0	4.91	-4.91	0.000108	0.00334
chr14	75561872	75562372	501	*	5.48	3.91	6.21	-2.3	0.000108	0.00336
chr10	78540942	78541442	501	*	6.18	4.98	6.83	-1.85	0.000109	0.00338
chr5	120000000	120000000	501	*	7.55	8.07	6.74	1.33	0.000109	0.00338
chr8	84913961	84914461	501	*	7.84	8.32	7.11	1.21	0.00011	0.00339
chr4	48454071	48454571	501	*	4.73	2.58	5.55	-2.97	0.00011	0.00339
chr15	73419299	73419799	501	*	5.6	4.32	6.27	-1.94	0.00011	0.00339
chr15	73679946	73680446	501	*	5.83	4.46	6.52	-2.06	0.00011	0.00339
chr12	66652811	66653311	501	*	3.95	0	4.91	-4.91	0.00011	0.00339
chr5	141000000	141000000	501	*	3.95	0	4.91	-4.91	0.00011	0.00339
chr3	32553039	32553539	501	*	5.43	4.13	6.11	-1.98	0.00011	0.0034
chr4	121000000	121000000	501	*	4.54	2.17	5.39	-3.22	0.00011	0.0034
chr8	81349405	81349905	501	*	7.8	8.27	7.1	1.17	0.000111	0.0034
chr1	13697264	13697764	501	*	5.78	4.58	6.43	-1.84	0.000111	0.0034
chr18	42353134	42353634	501	*	5	3.25	5.77	-2.52	0.000111	0.0034
chr16	97014261	97014761	501	*	4.55	2.46	5.38	-2.92	0.000111	0.0034
chr3	142000000	142000000	501	*	5.81	4.7	6.43	-1.73	0.000111	0.0034
chr14	57372319	57372819	501	*	5.7	4.52	6.34	-1.82	0.000111	0.0034
chr13	42587014	42587514	501	*	3.98	0.58	4.91	-4.32	0.000111	0.0034
chr7	135000000	135000000	501	*	3.98	0.58	4.91	-4.32	0.000111	0.0034
chr7	110000000	110000000	501	*	4.99	3.17	5.77	-2.6	0.000112	0.00342
chr19	44148296	44148796	501	*	5.39	4.09	6.07	-1.98	0.000112	0.00343
chr7	69810798	69811298	501	*	3.98	0	4.93	-4.93	0.000112	0.00343
chr10	100000000	100000000	501	*	5.25	3.81	5.95	-2.15	0.000112	0.00343
chr8	56521024	56521524	501	*	5.36	3.95	6.06	-2.1	0.000112	0.00343
chr3	103000000	103000000	501	*	4.95	3.25	5.71	-2.47	0.000112	0.00343
chr6	115000000	115000000	501	*	6.16	5.19	6.74	-1.55	0.000112	0.00343
chr9	85693682	85694182	501	*	5.38	4.04	6.07	-2.02	0.000112	0.00343
chr10	115000000	115000000	501	*	4.27	1.81	5.13	-3.32	0.000112	0.00343
chr15	9307975	9308475	501	*	3.95	0	4.91	-4.91	0.000113	0.00344
chr18	34541259	34541759	501	*	4.46	2.17	5.3	-3.13	0.000113	0.00345
chr1	83150175	83150675	501	*	6.07	5.04	6.66	-1.61	0.000113	0.00345
chr3	97053044	97053544	501	*	4.32	1.81	5.19	-3.38	0.000114	0.00346
chr2	161000000	161000000	501	*	4.32	1.81	5.19	-3.38	0.000114	0.00346
chr18	70257962	70258462	501	*	5.03	3.39	5.78	-2.39	0.000114	0.00346
chr8	124000000	124000000	501	*	4.57	2.58	5.38	-2.79	0.000114	0.00346
chr11	107000000	107000000	501	*	3.98	0.58	4.91	-4.32	0.000114	0.00346
chr11	115000000	115000000	501	*	5.32	3.91	6.02	-2.12	0.000114	0.00346
chr1	167000000	167000000	501	*	5	3.25	5.77	-2.52	0.000115	0.00348
chr8	120000000	120000000	501	*	4.99	3.32	5.74	-2.42	0.000115	0.00348
chr13	24533543	24534043	501	*	4.41	2	5.27	-3.27	0.000115	0.00348
chr8	122000000	122000000	501	*	4.41	2	5.27	-3.27	0.000115	0.00348
chr13	55713695	55714195	501	*	4.11	1.32	5	-3.68	0.000115	0.00349
chr2	140000000	140000000	501	*	4.49	2.17	5.34	-3.17	0.000115	0.00349
chr17	46924093	46924593	501	*	5.39	4.09	6.07	-1.98	0.000115	0.00349
chr1	93072420	93072920	501	*	4.97	3.25	5.73	-2.48	0.000116	0.00349
chr11	55084294	55084794	501	*	5.63	4.39	6.29	-1.89	0.000116	0.00349
chr17	3560487	3560987	501	*	5.98	4.88	6.59	-1.71	0.000116	0.0035
chr3	135000000	135000000	501	*	4.46	2.32	5.29	-2.96	0.000116	0.0035
chr5	125000000	125000000	501	*	5.85	4.58	6.52	-1.93	0.000116	0.0035
chr16	28935701	28936201	501	*	4.82	3.09	5.58	-2.5	0.000116	0.0035
chr10	94311459	94311959	501	*	4.04	1	4.95	-3.95	0.000117	0.00351
chr11	84365269	84365769	501	*	4.39	2.17	5.23	-3.06	0.000117	0.00351
chr17	24307454	24307954	501	*	6.57	5.66	7.12	-1.46	0.000117	0.00352
chrX	72902450	72902950	501	*	4.55	2.46	5.38	-2.92	0.000117	0.00352
chr2	3815972	3816472	501	*	4.32	1.81	5.19	-3.38	0.000117	0.00352
chr13	51106171	51106671	501	*	4.63	2.7	5.43	-2.73	0.000117	0.00352
chr11	116000000	116000000	501	*	4.23	1.58	5.11	-3.52	0.000117	0.00352
chr14	53913890	53914390	501	*	4.23	1.58	5.11	-3.52	0.000117	0.00352
chr12	54981893	54982393	501	*	4.87	3.17	5.63	-2.46	0.000117	0.00352
chr1	60000381	60000881	501	*	4.64	2.7	5.44	-2.74	0.000117	0.00352
chr6	109000000	109000000	501	*	4.77	2.91	5.55	-2.65	0.000117	0.00352
chr18	34107193	34107693	501	*	3.98	0.58	4.91	-4.32	0.000118	0.00352
chr2	52493679	52494179	501	*	4.57	2.32	5.41	-3.09	0.000118	0.00352
chr4	62106536	62107036	501	*	5.44	4	6.15	-2.15	0.000118	0.00353
chr9	65659201	65659701	501	*	4.19	1.58	5.07	-3.48	0.000118	0.00353
chr1	95664190	95664690	501	*	3.93	0	4.88	-4.88	0.000118	0.00353
chr2	16180176	16180676	501	*	3.93	0	4.88	-4.88	0.000118	0.00353
chr2	27032299	27032799	501	*	3.93	0	4.88	-4.88	0.000118	0.00353
chr3	48422850	48423350	501	*	3.93	0	4.88	-4.88	0.000118	0.00353
chr10	33073867	33074367	501	*	3.93	0	4.88	-4.88	0.000119	0.00354
chr19	56734140	56734640	501	*	3.93	0	4.88	-4.88	0.000119	0.00354
chr3	60832292	60832792	501	*	3.93	0	4.88	-4.88	0.000119	0.00354
chr6	142000000	142000000	501	*	3.93	0	4.88	-4.88	0.000119	0.00354
chr8	69206411	69206911	501	*	7.42	7.93	6.64	1.28	0.000119	0.00354
chr1	188000000	188000000	501	*	6.09	5.04	6.69	-1.64	0.000119	0.00354
chr1	86301680	86302180	501	*	5.88	4.75	6.51	-1.75	0.000119	0.00354
chr11	23630580	23631080	501	*	5.46	4.17	6.13	-1.96	0.000119	0.00354
chr15	88833687	88834187	501	*	5.23	3.75	5.94	-2.19	0.000119	0.00355
chr11	4697640	4698140	501	*	5.31	3.91	6.01	-2.1	0.000119	0.00355
chr4	134000000	134000000	918	*	5.46	4.09	6.15	-2.06	0.00012	0.00355
chr1	60159997	60160497	501	*	4.23	1.58	5.11	-3.52	0.00012	0.00355
chr8	107000000	107000000	501	*	7.72	8.23	6.94	1.29	0.00012	0.00355
chr2	111000000	111000000	501	*	3.93	0	4.88	-4.88	0.00012	0.00355
chr9	78166022	78166522	501	*	3.93	0	4.88	-4.88	0.00012	0.00355
chrX	160000000	160000000	501	*	3.93	0	4.88	-4.88	0.00012	0.00355
chr9	66237673	66238173	501	*	4.32	2	5.17	-3.17	0.00012	0.00355
chr12	111000000	111000000	501	*	4.52	2.46	5.34	-2.88	0.00012	0.00356
chr1	110000000	110000000	501	*	5.89	4.83	6.5	-1.67	0.000121	0.00356
chrX	48471799	48472299	501	*	5.27	3.81	5.98	-2.17	0.000121	0.00357
chr2	92496022	92496522	501	*	4.15	1.32	5.04	-3.72	0.000121	0.00357
chr2	170000000	170000000	501	*	4.02	1	4.93	-3.93	0.000121	0.00357
chr1	56994948	56995448	501	*	4.13	1.32	5.02	-3.7	0.000121	0.00357
chr7	4667467	4667967	501	*	4.13	1.32	5.02	-3.7	0.000121	0.00357
chr14	24969019	24969519	501	*	4.49	2.17	5.34	-3.17	0.000121	0.00357
chr4	41571453	41571953	501	*	5.89	4.83	6.49	-1.66	0.000121	0.00357
chr11	102000000	102000000	501	*	4.58	2.58	5.39	-2.81	0.000121	0.00357
chr14	40829512	40830012	501	*	3.93	0	4.88	-4.88	0.000122	0.00357
chr14	46882344	46882844	501	*	3.93	0	4.88	-4.88	0.000122	0.00357
chr5	58039847	58040347	501	*	4.79	2.7	5.61	-2.91	0.000122	0.00358
chr13	80613744	80614244	501	*	3.98	0	4.93	-4.93	0.000123	0.0036
chr1	14635793	14636293	501	*	4.23	1.58	5.11	-3.52	0.000123	0.0036
chr16	49529002	49529502	501	*	6.02	5.02	6.61	-1.58	0.000123	0.00361
chr8	89571764	89572264	501	*	8.08	8.61	7.24	1.36	0.000123	0.00361
chr8	104000000	104000000	501	*	5.98	4.95	6.58	-1.62	0.000123	0.00362
chr17	71230266	71230766	501	*	5.28	3.91	5.97	-2.06	0.000124	0.00362
chr11	33357816	33358316	501	*	3.93	0	4.88	-4.88	0.000124	0.00362
chr7	19525024	19525524	501	*	3.93	0	4.88	-4.88	0.000124	0.00362
chr11	103000000	103000000	501	*	6.68	5.78	7.22	-1.44	0.000124	0.00362
chr12	69366340	69366840	501	*	6.49	5.57	7.04	-1.47	0.000124	0.00362
chr1	50831613	50832113	501	*	4.32	1.81	5.19	-3.38	0.000124	0.00362
chr9	92610823	92611323	501	*	5.31	3.91	6.01	-2.1	0.000124	0.00362
chr5	4194112	4194612	501	*	4.19	1.58	5.07	-3.48	0.000124	0.00362
chr9	45877875	45878375	501	*	4.89	3.09	5.67	-2.58	0.000124	0.00362
chr1	112000000	112000000	501	*	6.9	5.94	7.48	-1.53	0.000124	0.00362
chr17	24044452	24044952	501	*	5.47	4.21	6.13	-1.92	0.000124	0.00362
chrX	102000000	102000000	501	*	4.04	1	4.95	-3.95	0.000124	0.00362
chrX	167000000	167000000	501	*	4.04	1	4.95	-3.95	0.000124	0.00362
chr1	188000000	188000000	501	*	5.2	3.7	5.92	-2.22	0.000125	0.00362
chr14	123000000	123000000	501	*	5.46	4	6.17	-2.17	0.000125	0.00362
chr1	10007166	10007666	501	*	6	4.78	6.65	-1.87	0.000125	0.00363
chr15	93591994	93592494	501	*	4.64	2.46	5.48	-3.02	0.000125	0.00363
chr12	51666653	51667153	501	*	5.83	4.7	6.46	-1.76	0.000125	0.00363
chr6	130000000	130000000	501	*	4.25	1.81	5.11	-3.3	0.000125	0.00364
chr13	92357622	92358122	501	*	4.71	2.58	5.54	-2.95	0.000125	0.00364
chr3	87309860	87310360	501	*	4.46	2.32	5.29	-2.96	0.000126	0.00364
chr15	25486145	25486645	501	*	4.86	2.91	5.66	-2.75	0.000126	0.00366
chr8	33757375	33757875	501	*	5.37	4	6.06	-2.06	0.000126	0.00366
chr12	70767914	70768414	501	*	3.93	0	4.88	-4.88	0.000126	0.00366
chr17	46869753	46870253	501	*	3.93	0	4.88	-4.88	0.000126	0.00366
chr13	37970855	37971355	501	*	4.15	1.32	5.04	-3.72	0.000127	0.00366
chr19	5792247	5792747	501	*	4.15	1.32	5.04	-3.72	0.000127	0.00366
chr8	104000000	104000000	501	*	8.7	9.24	7.81	1.43	0.000127	0.00366
chr9	30926073	30926573	501	*	5.1	3.52	5.83	-2.31	0.000127	0.00366
chr2	97978842	97979342	501	*	4.58	2.58	5.39	-2.81	0.000127	0.00367
chr18	74120526	74121026	501	*	5.71	4.52	6.36	-1.83	0.000127	0.00368
chr16	32204816	32205316	501	*	5.38	4.04	6.07	-2.02	0.000127	0.00368
chr11	34228941	34229441	501	*	7.91	8.37	7.21	1.16	0.000128	0.00368
chr7	98869046	98869546	501	*	5.7	4.55	6.33	-1.78	0.000128	0.00368
chr11	34475106	34475606	501	*	5.91	4.75	6.54	-1.78	0.000128	0.00369
chr7	5109236	5109736	501	*	6.07	6.74	4.78	1.96	0.000128	0.00369
chr18	67728432	67728932	501	*	5.61	4.43	6.26	-1.83	0.000128	0.00369
chr6	93942109	93942609	501	*	5.4	4.04	6.09	-2.04	0.000128	0.00369
chr3	62077103	62077603	501	*	5.56	4.36	6.21	-1.85	0.000129	0.00369
chr8	93495286	93495786	501	*	7.27	7.75	6.53	1.22	0.000129	0.00369
chr10	42734501	42735001	501	*	5.42	4.13	6.09	-1.96	0.000129	0.0037
[truncated: 55,365 more rows]

## Sheet: Table S7
Supplementary Table 7. Quality control for BL-Hi-C data.
names	Total reads	Reads after trimming adaptor	Reads after trimming linker	R1_mapped	R2_mapped	pairs_unique	unique_pairs_valid	valid_pairs_unique_valid	valid_rmdup_trans	valid_rmdup_cis_short	valid_rmdup_cis_long
D4_WT_rep1	63456338	62881180	54263084	49415632	48656671	31898579	18673266	14899745	2981012	2615957	9302776
D4_WT_rep2	55726090	55528996	48224066	43994984	43324849	28425207	16973794	13677037	2721086	2389691	8566260
D4_WT	119182428	118410176	102487150	93410616	91981520	60323786	35647060	28573566	5701428	5005109	17867029
D4_K20R_rep1	64791550	64499508	55914066	50780624	50021063	32640872	19889601	15829953	4011041	2898550	8920362
D4_K20R_rep2	65824001	65494538	56863182	51676038	50874161	33073655	20508383	16241842	5062346	2781015	8398481
D4_K20R	130615551	129994046	112777248	102000000	101000000	65714527	40397984	32071044	9073190	5679418	17318436

## Sheet: Table S8
Supplementary Table 8. Loops identified from BL-Hi-C data in WT and CTCF-K20R EB cells at day 4 after differentiation.
chr1_1	start_1	end_1	anchor1_type	chr2_1	start_2	end_2	anchor2_type	WT	CTCF-K20R	type
chr2	29710000	29720000	enhancer	chr2	29730000	29740000	ctcf	44.2075	20.8866	Down
chr2	91920000	91930000	ctcf	chr2	91940000	91950000	ctcf	52.4321	20.8866	Down
chr4	152000000	152000000	ctcf	chr4	152000000	152000000	promoter	43.9753	19.1711	Down
chr5	31200000	31210000	promoter	chr5	31220000	31230000	ctcf	34.7932	15.5096	Down
chr5	36460000	36470000	ctcf	chr5	36480000	36490000	ctcf	42.9798	20.9836	Down
chr5	143000000	143000000	ctcf	chr5	143000000	143000000	ctcf	38.8865	18.2466	Down
chr6	83160000	83170000	ctcf	chr6	83180000	83190000	ctcf	39.8098	19.2071	Down
chr6	123000000	123000000	ctcf	chr6	123000000	123000000	enhancer	33.6852	14.634	Down
chr7	6150000	6160000	promoter	chr7	6170000	6180000	ctcf	34.2573	12.5909	Down
chr7	19770000	19780000	ctcf	chr7	19790000	19800000	ctcf	36.3335	15.2889	Down
chr7	44420000	44430000	ctcf	chr7	44440000	44450000	ctcf	33.2192	15.2889	Down
chr7	45530000	45540000	ctcf	chr7	45550000	45560000	ctcf	38.4097	18.8863	Down
chr7	45700000	45710000	promoter	chr7	45720000	45730000	ctcf	55.0194	26.0811	Down
chr7	45780000	45790000	ctcf	chr7	45800000	45810000	ctcf	34.2573	17.0876	Down
chr7	99330000	99340000	ctcf	chr7	99350000	99360000	ctcf	38.4097	18.8863	Down
chr7	101000000	101000000	ctcf	chr7	101000000	101000000	ctcf	58.1337	22.4837	Down
chr8	3490000	3500000	ctcf	chr8	3510000	3520000	promoter	36.0125	17.1103	Down
chr8	25510000	25520000	promoter	chr8	25530000	25540000	ctcf	38.1951	16.2548	Down
chr8	120000000	120000000	ctcf	chr8	120000000	120000000	enhancer	36.0125	17.1103	Down
chr8	122000000	122000000	promoter	chr8	122000000	122000000	ctcf	51.2906	22.2434	Down
chr9	121000000	121000000	ctcf	chr9	121000000	121000000	ctcf	38.0335	18.1649	Down
chr10	41470000	41480000	promoter	chr10	41490000	41500000	ctcf	41.3803	20.3508	Down
chr10	59890000	59900000	ctcf	chr10	59910000	59920000	ctcf	39.3618	14.8005	Down
chr10	80380000	80390000	ctcf	chr10	80400000	80410000	ctcf	51.4731	23.1259	Down
chr10	128000000	128000000	promoter	chr10	128000000	128000000	ctcf	36.3339	14.8005	Down
chr11	60110000	60120000	enhancer	chr11	60130000	60140000	ctcf	67.0172	28.9764	Down
chr11	69540000	69550000	ctcf	chr11	69560000	69570000	promoter	40.2103	19.0158	Down
chr11	70660000	70670000	ctcf	chr11	70680000	70690000	ctcf	44.3344	20.8268	Down
chr11	121000000	121000000	ctcf	chr11	121000000	121000000	promoter	35.0551	12.6772	Down
chr14	55070000	55080000	ctcf	chr14	55090000	55100000	ctcf	42.81	17.6648	Down
chr14	55090000	55100000	ctcf	chr14	55110000	55120000	ctcf	36.1506	15.702	Down
chr14	55560000	55570000	ctcf	chr14	55580000	55590000	ctcf	38.0533	14.7206	Down
chr14	55610000	55620000	ctcf	chr14	55630000	55640000	ctcf	38.0533	11.7765	Down
chr15	77930000	77940000	ctcf	chr15	77950000	77960000	ctcf	47.4461	15.3877	Down
chr15	81850000	81860000	promoter	chr15	81870000	81880000	promoter	49.5089	24.4393	Down
chr15	97780000	97790000	ctcf	chr15	97800000	97810000	ctcf	40.226	19.0084	Down
chr15	98780000	98790000	ctcf	chr15	98800000	98810000	ctcf	43.3203	19.9135	Down
chr2	25150000	25160000	ctcf	chr2	25180000	25190000	ctcf	24.4155	8.25954	Down
chr2	26320000	26330000	ctcf	chr2	26350000	26360000	ctcf	39.6752	19.2723	Down
chr3	52040000	52050000	enhancer	chr3	52070000	52080000	enhancer	25.8623	5.63151	Down
chr3	88490000	88500000	promoter	chr3	88520000	88530000	ctcf	36.8041	15.956	Down
chr3	89190000	89200000	ctcf	chr3	89220000	89230000	ctcf	33.8199	16.8945	Down
chr3	97220000	97230000	promoter	chr3	97250000	97260000	enhancer	25.8623	12.2016	Down
chr3	154000000	154000000	promoter	chr3	154000000	154000000	promoter	27.8517	13.1402	Down
chr4	43490000	43500000	ctcf	chr4	43520000	43530000	ctcf	49.511	23.0995	Down
chr4	118000000	118000000	ctcf	chr4	118000000	118000000	promoter	24.2503	8.31582	Down
chr4	120000000	120000000	ctcf	chr4	120000000	120000000	ctcf	38.3963	18.4796	Down
chr4	133000000	133000000	ctcf	chr4	133000000	133000000	promoter	64.6674	30.4913	Down
chr4	133000000	133000000	ctcf	chr4	133000000	133000000	ctcf	27.2816	12.9357	Down
chr4	149000000	149000000	ctcf	chr4	149000000	149000000	ctcf	35.365	16.6316	Down
chr4	152000000	152000000	ctcf	chr4	152000000	152000000	ctcf	29.3024	10.1638	Down
chr4	152000000	152000000	ctcf	chr4	152000000	152000000	ctcf	28.292	12.9357	Down
chr5	24350000	24360000	ctcf	chr5	24380000	24390000	ctcf	40.642	18.3774	Down
chr5	143000000	143000000	ctcf	chr5	143000000	143000000	ctcf	43.6901	18.3774	Down
chr6	47790000	47800000	ctcf	chr6	47820000	47830000	ctcf	26.1487	12.068	Down
chr6	125000000	125000000	ctcf	chr6	125000000	125000000	ctcf	30.1716	14.8529	Down
chr7	13000000	13010000	ctcf	chr7	13030000	13040000	ctcf	49.9614	24.7225	Down
chr7	15920000	15930000	ctcf	chr7	15950000	15960000	ctcf	25.4905	11.9034	Down
chr7	16810000	16820000	ctcf	chr7	16840000	16850000	ctcf	40.7848	17.3973	Down
chr7	16860000	16870000	ctcf	chr7	16890000	16900000	ctcf	27.5297	11.9034	Down
chr7	19660000	19670000	ctcf	chr7	19690000	19700000	ctcf	44.8633	19.2286	Down
chr7	44600000	44610000	ctcf	chr7	44630000	44640000	ctcf	29.569	13.7348	Down
chr7	73570000	73580000	enhancer	chr7	73600000	73610000	enhancer	27.5297	12.8191	Down
chr7	101000000	101000000	promoter	chr7	101000000	101000000	ctcf	25.4905	11.9034	Down
chr7	113000000	113000000	enhancer	chr7	113000000	113000000	ctcf	30.5886	14.6504	Down
chr7	141000000	141000000	promoter	chr7	141000000	141000000	ctcf	25.4905	10.9878	Down
chr7	142000000	142000000	promoter	chr7	142000000	142000000	ctcf	30.5886	14.6504	Down
chr8	105000000	105000000	ctcf	chr8	105000000	105000000	ctcf	33.4788	15.5608	Down
chr8	117000000	117000000	ctcf	chr8	117000000	117000000	promoter	35.6387	17.2898	Down
chr8	123000000	123000000	enhancer	chr8	123000000	123000000	ctcf	33.4788	13.8318	Down
chr9	21920000	21930000	promoter	chr9	21950000	21960000	ctcf	27.4711	11.0113	Down
chr9	45900000	45910000	ctcf	chr9	45930000	45940000	ctcf	30.5234	11.0113	Down
chr9	57800000	57810000	promoter	chr9	57830000	57840000	promoter	29.506	13.7641	Down
chr9	108000000	108000000	promoter	chr9	108000000	108000000	promoter	24.4187	8.25845	Down
chr9	108000000	108000000	ctcf	chr9	108000000	109000000	promoter	24.4187	8.25845	Down
chr9	109000000	109000000	ctcf	chr9	109000000	109000000	ctcf	29.506	14.6817	Down
chr9	121000000	121000000	ctcf	chr9	121000000	121000000	ctcf	24.4187	11.9289	Down
chr10	20310000	20320000	ctcf	chr10	20340000	20350000	promoter	26.1177	13.0117	Down
chr10	59960000	59970000	ctcf	chr10	59990000	60000000	ctcf	29.1313	12.0823	Down
chr10	81140000	81150000	ctcf	chr10	81170000	81180000	ctcf	33.1495	13.9411	Down
chr10	127000000	127000000	ctcf	chr10	127000000	127000000	ctcf	28.1268	9.29406	Down
chr11	68900000	68910000	ctcf	chr11	68930000	68940000	enhancer	24.4831	11.8975	Down
chr11	69060000	69070000	ctcf	chr11	69090000	69100000	ctcf	49.9863	24.7102	Down
chr11	75430000	75440000	ctcf	chr11	75460000	75470000	ctcf	37.7448	12.8127	Down
chr11	75620000	75630000	ctcf	chr11	75650000	75660000	ctcf	27.5435	12.8127	Down
chr11	78160000	78170000	ctcf	chr11	78190000	78200000	promoter	29.5837	14.6431	Down
chr11	79630000	79640000	ctcf	chr11	79660000	79670000	promoter	38.7649	18.3039	Down
chr11	96760000	96770000	ctcf	chr11	96790000	96800000	ctcf	25.5032	8.23674	Down
chr11	96990000	97000000	enhancer	chr11	97020000	97030000	ctcf	32.6441	14.6431	Down
chr11	97120000	97130000	ctcf	chr11	97150000	97160000	ctcf	34.6844	16.4735	Down
chr11	97550000	97560000	ctcf	chr11	97580000	97590000	ctcf	36.7246	16.4735	Down
chr11	100000000	100000000	ctcf	chr11	100000000	100000000	ctcf	32.6441	15.5583	Down
chr11	102000000	102000000	ctcf	chr11	102000000	102000000	ctcf	27.5435	11.8975	Down
chr11	104000000	104000000	ctcf	chr11	104000000	104000000	enhancer	39.785	16.4735	Down
chr11	108000000	108000000	ctcf	chr11	108000000	108000000	ctcf	28.5636	12.8127	Down
chr13	21970000	21980000	ctcf	chr13	22000000	22010000	ctcf	26.2262	10.1812	Down
chr14	54650000	54660000	ctcf	chr14	54680000	54690000	ctcf	26.2865	2.98342	Down
chr14	55490000	55500000	ctcf	chr14	55520000	55530000	ctcf	24.4089	11.9337	Down
chr14	55560000	55570000	ctcf	chr14	55590000	55600000	promoter	24.4089	6.96133	Down
chr14	55590000	55600000	promoter	chr14	55620000	55630000	ctcf	27.2253	7.9558	Down
chr14	55850000	55860000	promoter	chr14	55880000	55890000	ctcf	25.3477	7.9558	Down
chr15	77770000	77780000	ctcf	chr15	77800000	77810000	ctcf	32.5152	15.62	Down
chr15	77800000	77810000	ctcf	chr15	77830000	77840000	promoter	41.6601	19.2952	Down
chr15	77820000	77830000	promoter	chr15	77850000	77860000	ctcf	40.644	13.7823	Down
chr15	77880000	77890000	enhancer	chr15	77910000	77920000	ctcf	49.7889	22.0517	Down
chr15	78400000	78410000	promoter	chr15	78430000	78440000	ctcf	49.7889	20.2141	Down
chr15	78870000	78880000	ctcf	chr15	78900000	78910000	ctcf	42.6762	16.5388	Down
chr15	81960000	81970000	ctcf	chr15	81990000	82000000	ctcf	35.5635	15.62	Down
chr15	98580000	98590000	ctcf	chr15	98610000	98620000	ctcf	29.4669	12.8635	Down
chr15	98880000	98890000	ctcf	chr15	98910000	98920000	promoter	32.5152	11.9447	Down
chr16	4570000	4580000	ctcf	chr16	4600000	4610000	ctcf	33.0552	13.0488	Down
chr16	8640000	8650000	ctcf	chr16	8670000	8680000	ctcf	27.0452	12.1167	Down
chr16	96120000	96130000	promoter	chr16	96150000	96160000	ctcf	25.0419	9.32055	Down
chr17	45680000	45690000	ctcf	chr17	45710000	45720000	ctcf	26.1673	10.2041	Down
chr17	57240000	57250000	ctcf	chr17	57270000	57280000	ctcf	32.2059	15.77	Down
chr19	5450000	5460000	ctcf	chr19	5480000	5490000	ctcf	28.0822	13.9632	Down
chrX	74250000	74260000	ctcf	chrX	74280000	74290000	promoter	25.3599	10.529	Down
chr1	75420000	75430000	ctcf	chr1	75460000	75470000	ctcf	22.8783	11.263	Down
chr1	86300000	86310000	ctcf	chr1	86340000	86350000	ctcf	28.8465	10.3244	Down
chr1	87170000	87180000	ctcf	chr1	87210000	87220000	ctcf	21.8835	8.44725	Down
chr1	181000000	181000000	ctcf	chr1	181000000	181000000	promoter	35.8094	13.1402	Down
chr2	25350000	25360000	promoter	chr2	25390000	25400000	ctcf	25.1117	11.1535	Down
chr2	32570000	32580000	ctcf	chr2	32610000	32620000	ctcf	28.1252	13.9419	Down
chr2	164000000	164000000	ctcf	chr2	164000000	164000000	ctcf	24.1073	9.29461	Down
chr3	94970000	94980000	promoter	chr3	95010000	95020000	promoter	28.6568	7.55837	Down
chr4	41460000	41470000	ctcf	chr4	41500000	41510000	ctcf	27.9734	10.2795	Down
chr4	41560000	41570000	ctcf	chr4	41600000	41610000	ctcf	21.9791	7.47601	Down
chr4	124000000	124000000	ctcf	chr4	124000000	124000000	promoter	24.9763	12.1485	Down
chr4	132000000	132000000	ctcf	chr4	132000000	132000000	ctcf	24.9763	10.2795	Down
chr4	156000000	156000000	promoter	chr4	156000000	156000000	ctcf	21.9791	10.2795	Down
chr5	24440000	24450000	ctcf	chr5	24480000	24490000	ctcf	35.3063	15.7338	Down
chr5	30880000	30890000	promoter	chr5	30920000	30930000	ctcf	32.2801	13.8827	Down
chr5	142000000	142000000	promoter	chr5	142000000	142000000	ctcf	28.245	8.32964	Down
chr6	86430000	86440000	ctcf	chr6	86470000	86480000	ctcf	22.8164	10.3524	Down
chr7	5010000	5020000	ctcf	chr7	5050000	5060000	ctcf	34.1629	14.8666	Down
chr7	12920000	12930000	ctcf	chr7	12960000	12970000	promoter	30.1437	13.9375	Down
chr7	25240000	25250000	ctcf	chr7	25280000	25290000	ctcf	30.1437	14.8666	Down
chr7	28330000	28340000	ctcf	chr7	28370000	28380000	ctcf	33.1581	13.0083	Down
chr7	28780000	28790000	ctcf	chr7	28820000	28830000	ctcf	23.1102	6.50415	Down
chr7	31050000	31060000	ctcf	chr7	31090000	31100000	ctcf	29.1389	10.2208	Down
chr7	44970000	44980000	promoter	chr7	45010000	45020000	promoter	23.1102	10.2208	Down
chr7	79550000	79560000	ctcf	chr7	79590000	79600000	ctcf	27.1293	12.0791	Down
chr7	100000000	100000000	ctcf	chr7	100000000	100000000	ctcf	22.1054	8.36248	Down
chr7	111000000	111000000	ctcf	chr7	111000000	111000000	promoter	22.1054	7.43332	Down
chr7	122000000	122000000	ctcf	chr7	122000000	122000000	ctcf	25.1197	8.36248	Down
chr8	69930000	69940000	ctcf	chr8	69970000	69980000	promoter	22.3871	8.75767	Down
chr8	74990000	75000000	ctcf	chr8	75030000	75040000	ctcf	23.4532	10.5092	Down
chr8	105000000	105000000	ctcf	chr8	105000000	105000000	ctcf	23.4532	11.385	Down
chr8	120000000	120000000	ctcf	chr8	120000000	120000000	ctcf	29.8495	14.0123	Down
chr8	122000000	122000000	ctcf	chr8	122000000	122000000	ctcf	33.0477	15.7638	Down
chr8	122000000	122000000	ctcf	chr8	122000000	122000000	ctcf	22.3871	7.8819	Down
chr9	21180000	21190000	ctcf	chr9	21220000	21230000	ctcf	26.1273	13.0069	Down
chr9	65780000	65790000	enhancer	chr9	65820000	65830000	ctcf	23.1126	9.29065	Down
chr9	108000000	108000000	ctcf	chr9	108000000	108000000	ctcf	26.1273	13.0069	Down
chr9	109000000	109000000	ctcf	chr9	109000000	109000000	ctcf	25.1224	11.1488	Down
chr9	109000000	109000000	promoter	chr9	109000000	109000000	promoter	27.1322	13.0069	Down
chr9	110000000	110000000	ctcf	chr9	110000000	110000000	ctcf	23.1126	11.1488	Down
chr9	122000000	122000000	ctcf	chr9	122000000	122000000	promoter	23.1126	7.43252	Down
chr10	77150000	77160000	ctcf	chr10	77190000	77200000	enhancer	32.9952	14.94	Down
chr10	79850000	79860000	promoter	chr10	79890000	79900000	ctcf	26.9961	10.2713	Down
chr10	80130000	80140000	promoter	chr10	80170000	80180000	ctcf	24.9964	8.40375	Down
chr10	80750000	80760000	ctcf	chr10	80790000	80800000	ctcf	33.9951	16.8075	Down
chr10	81190000	81200000	ctcf	chr10	81230000	81240000	ctcf	23.9965	10.2713	Down
chr10	81350000	81360000	ctcf	chr10	81390000	81400000	ctcf	22.9967	10.2713	Down
chr10	127000000	127000000	promoter	chr10	127000000	127000000	ctcf	22.9967	8.40375	Down
chr11	51810000	51820000	ctcf	chr11	51850000	51860000	ctcf	22.1893	8.33087	Down
chr11	60130000	60140000	ctcf	chr11	60170000	60180000	ctcf	24.2065	11.1078	Down
chr11	69390000	69400000	ctcf	chr11	69430000	69440000	ctcf	23.1979	11.1078	Down
chr11	98290000	98300000	ctcf	chr11	98330000	98340000	ctcf	22.1893	10.1822	Down
chr11	98340000	98350000	ctcf	chr11	98380000	98390000	ctcf	25.2151	12.0335	Down
chr11	98750000	98760000	ctcf	chr11	98790000	98800000	ctcf	23.1979	11.1078	Down
chr11	98860000	98870000	ctcf	chr11	98900000	98910000	ctcf	27.2323	12.9591	Down
chr11	115000000	115000000	ctcf	chr11	115000000	115000000	ctcf	22.1893	10.1822	Down
chr13	23530000	23540000	promoter	chr13	23570000	23580000	promoter	30.0135	13.0647	Down
chr14	54880000	54890000	promoter	chr14	54920000	54930000	promoter	22.4666	5.98403	Down
chr15	77820000	77830000	promoter	chr15	77860000	77870000	ctcf	24.9842	10.2762	Down
chr15	77870000	77880000	ctcf	chr15	77910000	77920000	ctcf	28.9817	13.0789	Down
chr15	78400000	78410000	promoter	chr15	78440000	78450000	ctcf	31.9798	12.1447	Down
chr15	81810000	81820000	promoter	chr15	81850000	81860000	promoter	30.9804	14.9473	Down
chr15	98570000	98580000	ctcf	chr15	98610000	98620000	ctcf	21.9861	6.53943	Down
chr16	18240000	18250000	promoter	chr16	18280000	18290000	ctcf	24.7996	11.2939	Down
chr17	23560000	23570000	ctcf	chr17	23600000	23610000	ctcf	21.943	9.36039	Down
chr17	24590000	24600000	ctcf	chr17	24630000	24640000	ctcf	23.9378	8.42435	Down
chr17	25830000	25840000	promoter	chr17	25870000	25880000	ctcf	23.9378	11.2325	Down
chr17	29040000	29050000	ctcf	chr17	29080000	29090000	ctcf	26.9301	13.1045	Down
chr17	33840000	33850000	promoter	chr17	33880000	33890000	promoter	25.9327	10.2964	Down
chr17	34890000	34900000	ctcf	chr17	34930000	34940000	ctcf	26.9301	11.2325	Down
chr17	56720000	56730000	ctcf	chr17	56760000	56770000	ctcf	38.899	17.7847	Down
chr18	34840000	34850000	promoter	chr18	34880000	34890000	ctcf	26.6935	13.2207	Down
chr19	5010000	5020000	ctcf	chr19	5050000	5060000	ctcf	26.8867	10.313	Down
chr19	6290000	6300000	ctcf	chr19	6330000	6340000	ctcf	23.8993	10.313	Down
chr19	12460000	12470000	ctcf	chr19	12500000	12510000	ctcf	27.8825	12.1881	Down
chr19	41910000	41920000	ctcf	chr19	41950000	41960000	ctcf	21.9077	8.43794	Down
chr19	45000000	45010000	ctcf	chr19	45040000	45050000	ctcf	22.9035	6.56284	Down
chr1	36010000	36020000	ctcf	chr1	36060000	36070000	ctcf	20.7528	9.44736	Down
chr1	75140000	75150000	ctcf	chr1	75190000	75200000	promoter	27.6704	10.3921	Down
chr1	75160000	75170000	ctcf	chr1	75210000	75220000	ctcf	18.7764	8.50262	Down
chr1	75390000	75400000	ctcf	chr1	75440000	75450000	ctcf	23.7175	7.55789	Down
chr1	181000000	181000000	ctcf	chr1	181000000	181000000	ctcf	22.7293	10.3921	Down
chr2	25220000	25230000	ctcf	chr2	25270000	25280000	ctcf	19.8884	9.38854	Down
chr2	26450000	26460000	promoter	chr2	26500000	26510000	promoter	22.8717	11.2662	Down
chr2	26910000	26920000	ctcf	chr2	26960000	26970000	ctcf	29.8326	11.2662	Down
chr2	28920000	28930000	ctcf	chr2	28970000	28980000	ctcf	18.894	7.51083	Down
chr2	32180000	32190000	ctcf	chr2	32230000	32240000	ctcf	16.9051	6.57198	Down
chr2	32230000	32240000	ctcf	chr2	32280000	32290000	ctcf	15.9107	6.57198	Down
chr2	32640000	32650000	promoter	chr2	32690000	32700000	ctcf	23.8661	9.38854	Down
chr2	32860000	32870000	ctcf	chr2	32910000	32920000	ctcf	16.9051	6.57198	Down
chr2	33150000	33160000	ctcf	chr2	33200000	33210000	ctcf	15.9107	7.51083	Down
chr2	33680000	33690000	ctcf	chr2	33730000	33740000	ctcf	30.827	15.0217	Down
chr2	84670000	84680000	ctcf	chr2	84720000	84730000	promoter	18.894	9.38854	Down
chr2	92000000	92010000	ctcf	chr2	92050000	92060000	ctcf	19.8884	5.63312	Down
chr2	155000000	155000000	ctcf	chr2	155000000	155000000	ctcf	21.8772	8.44969	Down
chr2	163000000	163000000	ctcf	chr2	163000000	163000000	ctcf	17.8996	6.57198	Down
chr2	165000000	165000000	ctcf	chr2	165000000	165000000	ctcf	22.8717	10.3274	Down
chr2	169000000	169000000	ctcf	chr2	169000000	169000000	ctcf	17.8996	7.51083	Down
chr3	87880000	87890000	ctcf	chr3	87930000	87940000	ctcf	25.5237	7.6083	Down
chr3	87950000	87960000	ctcf	chr3	88000000	88010000	ctcf	17.6702	8.55934	Down
chr3	90240000	90250000	promoter	chr3	90290000	90300000	promoter	22.5787	10.4614	Down
chr3	96580000	96590000	ctcf	chr3	96630000	96640000	ctcf	16.6886	5.70622	Down
chr3	108000000	108000000	ctcf	chr3	108000000	108000000	ctcf	16.6886	6.65726	Down
chr4	116000000	116000000	ctcf	chr4	116000000	116000000	ctcf	23.7208	10.3906	Down
chr4	126000000	126000000	promoter	chr4	126000000	126000000	ctcf	30.6394	15.1136	Down
chr4	126000000	126000000	promoter	chr4	126000000	126000000	ctcf	22.7325	11.3352	Down
chr4	135000000	135000000	ctcf	chr4	135000000	135000000	enhancer	17.7906	6.61222	Down
chr5	24390000	24400000	ctcf	chr5	24440000	24450000	ctcf	23.0358	11.186	Down
chr5	24750000	24760000	ctcf	chr5	24800000	24810000	ctcf	19.0296	8.38947	Down
chr5	30900000	30910000	promoter	chr5	30950000	30960000	promoter	18.028	5.59298	Down
chr5	31150000	31160000	ctcf	chr5	31200000	31210000	promoter	22.0343	5.59298	Down
chr5	76850000	76860000	ctcf	chr5	76900000	76910000	promoter	18.028	8.38947	Down
chr5	104000000	104000000	ctcf	chr5	104000000	104000000	ctcf	16.0249	6.52514	Down
chr5	110000000	110000000	ctcf	chr5	110000000	110000000	ctcf	17.0265	7.4573	Down
chr5	113000000	113000000	ctcf	chr5	113000000	113000000	ctcf	22.0343	9.32163	Down
chr5	116000000	116000000	ctcf	chr5	116000000	116000000	ctcf	16.0249	4.66081	Down
chr5	123000000	123000000	ctcf	chr5	123000000	123000000	ctcf	29.0452	13.0503	Down
chr5	124000000	124000000	ctcf	chr5	124000000	124000000	ctcf	16.0249	4.66081	Down
chr5	125000000	125000000	ctcf	chr5	125000000	125000000	ctcf	21.0327	6.52514	Down
chr5	125000000	125000000	enhancer	chr5	125000000	125000000	ctcf	20.0312	8.38947	Down
chr5	138000000	138000000	ctcf	chr5	138000000	138000000	ctcf	17.0265	8.38947	Down
chr5	139000000	139000000	ctcf	chr5	139000000	139000000	ctcf	21.0327	7.4573	Down
chr5	139000000	139000000	ctcf	chr5	139000000	139000000	ctcf	18.028	5.59298	Down
chr5	143000000	143000000	ctcf	chr5	143000000	143000000	ctcf	18.028	7.4573	Down
chr5	149000000	149000000	ctcf	chr5	149000000	149000000	ctcf	16.0249	6.52514	Down
chr6	39200000	39210000	ctcf	chr6	39250000	39260000	ctcf	21.5931	9.51208	Down
chr6	88460000	88470000	promoter	chr6	88510000	88520000	promoter	16.6856	7.60966	Down
chr6	125000000	125000000	ctcf	chr6	125000000	125000000	ctcf	21.5931	9.51208	Down
chr7	3360000	3370000	ctcf	chr7	3410000	3420000	ctcf	17.9249	7.50023	Down
chr7	18950000	18960000	ctcf	chr7	19000000	19010000	ctcf	20.9123	6.5627	Down
chr7	19400000	19410000	ctcf	chr7	19450000	19460000	ctcf	16.9291	4.68764	Down
chr7	19450000	19460000	ctcf	chr7	19500000	19510000	ctcf	16.9291	8.43775	Down
chr7	19660000	19670000	ctcf	chr7	19710000	19720000	ctcf	33.8581	15.938	Down
chr7	25240000	25250000	ctcf	chr7	25290000	25300000	ctcf	20.9123	7.50023	Down
chr7	27170000	27180000	ctcf	chr7	27220000	27230000	promoter	18.9207	7.50023	Down
chr7	28340000	28350000	ctcf	chr7	28390000	28400000	ctcf	16.9291	7.50023	Down
chr7	28380000	28390000	ctcf	chr7	28430000	28440000	ctcf	16.9291	8.43775	Down
chr7	45010000	45020000	promoter	chr7	45060000	45070000	ctcf	18.9207	9.37528	Down
chr7	45750000	45760000	ctcf	chr7	45800000	45810000	ctcf	19.9165	9.37528	Down
chr7	99500000	99510000	ctcf	chr7	99550000	99560000	ctcf	18.9207	6.5627	Down
chr7	109000000	109000000	ctcf	chr7	109000000	109000000	ctcf	16.9291	6.5627	Down
chr7	126000000	126000000	ctcf	chr7	126000000	126000000	ctcf	15.9332	7.50023	Down
chr7	128000000	128000000	ctcf	chr7	128000000	128000000	ctcf	16.9291	8.43775	Down
chr7	128000000	128000000	ctcf	chr7	128000000	128000000	ctcf	18.9207	8.43775	Down
chr7	128000000	128000000	ctcf	chr7	128000000	128000000	ctcf	16.9291	6.5627	Down
chr7	131000000	131000000	ctcf	chr7	131000000	131000000	ctcf	15.9332	5.62517	Down
chr7	141000000	141000000	ctcf	chr7	141000000	141000000	ctcf	28.879	12.1879	Down
chr8	46560000	46570000	ctcf	chr8	46610000	46620000	promoter	16.8761	3.5406	Down
chr8	47280000	47290000	promoter	chr8	47330000	47340000	enhancer	17.9308	6.19604	Down
chr8	84960000	84970000	ctcf	chr8	85010000	85020000	ctcf	17.9308	8.85149	Down
chr8	112000000	112000000	promoter	chr8	112000000	112000000	ctcf	17.9308	5.3109	Down
chr8	120000000	120000000	ctcf	chr8	120000000	120000000	ctcf	23.2046	9.73664	Down
chr8	120000000	120000000	ctcf	chr8	120000000	120000000	ctcf	20.0403	6.19604	Down
chr8	121000000	121000000	ctcf	chr8	121000000	121000000	promoter	20.0403	9.73664	Down
chr8	123000000	123000000	ctcf	chr8	123000000	123000000	ctcf	27.4236	10.6218	Down
chr9	21130000	21140000	ctcf	chr9	21180000	21190000	ctcf	15.9033	7.51431	Down
chr9	62770000	62780000	ctcf	chr9	62820000	62830000	ctcf	16.8973	5.63574	Down
chr9	108000000	108000000	ctcf	chr9	108000000	108000000	ctcf	16.8973	6.57503	Down
chr10	77570000	77580000	ctcf	chr10	77620000	77630000	ctcf	16.9205	3.75201	Down
chr10	79830000	79840000	ctcf	chr10	79880000	79890000	ctcf	18.9111	3.75201	Down
chr10	80020000	80030000	ctcf	chr10	80070000	80080000	ctcf	22.8924	8.44203	Down
chr10	80370000	80380000	ctcf	chr10	80420000	80430000	ctcf	17.9158	4.69002	Down
chr10	80680000	80690000	ctcf	chr10	80730000	80740000	ctcf	16.9205	6.56602	Down
chr10	80830000	80840000	promoter	chr10	80880000	80890000	ctcf	19.9064	6.56602	Down
chr10	81020000	81030000	ctcf	chr10	81070000	81080000	ctcf	16.9205	8.44203	Down
chr10	128000000	128000000	promoter	chr10	128000000	128000000	ctcf	15.9252	5.62802	Down
chr11	5010000	5020000	ctcf	chr11	5060000	5070000	ctcf	21.9619	9.35233	Down
chr11	48790000	48800000	ctcf	chr11	48840000	48850000	ctcf	27.9516	9.35233	Down
chr11	50320000	50330000	promoter	chr11	50370000	50380000	ctcf	15.9723	6.54663	Down
chr11	51580000	51590000	ctcf	chr11	51630000	51640000	ctcf	19.9654	9.35233	Down
chr11	51620000	51630000	promoter	chr11	51670000	51680000	ctcf	20.9637	8.4171	Down
chr11	69910000	69920000	ctcf	chr11	69960000	69970000	ctcf	21.9619	10.2876	Down
chr11	77460000	77470000	ctcf	chr11	77510000	77520000	ctcf	18.9671	7.48186	Down
chr11	78340000	78350000	ctcf	chr11	78390000	78400000	ctcf	28.9498	13.0933	Down
chr11	84820000	84830000	promoter	chr11	84870000	84880000	ctcf	16.9706	6.54663	Down
chr11	87660000	87670000	ctcf	chr11	87710000	87720000	ctcf	20.9637	9.35233	Down
chr11	101000000	101000000	ctcf	chr11	101000000	101000000	ctcf	15.9723	4.67617	Down
chr11	102000000	102000000	ctcf	chr11	102000000	102000000	ctcf	17.9689	6.54663	Down
chr11	103000000	103000000	ctcf	chr11	103000000	103000000	ctcf	18.9671	9.35233	Down
chr11	107000000	107000000	ctcf	chr11	107000000	107000000	ctcf	17.9689	8.4171	Down
chr11	115000000	115000000	ctcf	chr11	115000000	115000000	ctcf	22.9602	8.4171	Down
chr11	116000000	116000000	ctcf	chr11	116000000	116000000	ctcf	20.9637	10.2876	Down
chr11	116000000	116000000	ctcf	chr11	116000000	116000000	ctcf	18.9671	9.35233	Down
chr11	117000000	117000000	ctcf	chr11	117000000	117000000	ctcf	19.9654	8.4171	Down
chr11	120000000	120000000	ctcf	chr11	120000000	120000000	ctcf	17.9689	5.6114	Down
chr11	120000000	120000000	ctcf	chr11	120000000	120000000	ctcf	25.955	12.158	Down
chr11	120000000	120000000	ctcf	chr11	121000000	121000000	ctcf	29.9481	12.158	Down
chr11	121000000	121000000	ctcf	chr11	121000000	121000000	ctcf	17.9689	7.48186	Down
chr12	86940000	86950000	ctcf	chr12	86990000	87000000	ctcf	18.6294	6.66531	Down
chr12	113000000	113000000	ctcf	chr12	113000000	113000000	ctcf	17.6489	8.56968	Down
chr12	113000000	113000000	promoter	chr12	113000000	113000000	ctcf	17.6489	8.56968	Down
chr13	37770000	37780000	promoter	chr13	37820000	37830000	promoter	20.838	6.58612	Down
chr13	73710000	73720000	ctcf	chr13	73760000	73770000	promoter	17.8611	8.46786	Down
chr14	40950000	40960000	enhancer	chr14	41000000	41010000	promoter	17.6773	5.01736	Down
chr14	55020000	55030000	ctcf	chr14	55070000	55080000	ctcf	17.6773	7.02431	Down
chr14	55590000	55600000	promoter	chr14	55640000	55650000	promoter	19.5381	6.02083	Down
chr14	55670000	55680000	promoter	chr14	55720000	55730000	ctcf	17.6773	7.02431	Down
chr14	63120000	63130000	promoter	chr14	63170000	63180000	ctcf	18.6077	2.00694	Down
chr15	76190000	76200000	ctcf	chr15	76240000	76250000	ctcf	29.5866	14.1999	Down
chr15	77860000	77870000	ctcf	chr15	77910000	77920000	ctcf	24.6555	10.4132	Down
chr15	77920000	77930000	ctcf	chr15	77970000	77980000	promoter	19.7244	5.67995	Down
chr15	80010000	80020000	ctcf	chr15	80060000	80070000	ctcf	18.7382	7.57327	Down
chr15	89120000	89130000	ctcf	chr15	89170000	89180000	promoter	16.7658	4.7333	Down
chr16	17550000	17560000	ctcf	chr16	17600000	17610000	ctcf	18.6632	7.6037	Down
chr17	32140000	32150000	ctcf	chr17	32190000	32200000	ctcf	20.7741	7.55014	Down
chr17	35140000	35150000	promoter	chr17	35190000	35200000	ctcf	16.8171	5.6626	Down
chr17	35820000	35830000	ctcf	chr17	35870000	35880000	ctcf	23.7418	9.43767	Down
chr17	45540000	45550000	ctcf	chr17	45590000	45600000	ctcf	23.7418	9.43767	Down
chr17	46630000	46640000	ctcf	chr17	46680000	46690000	ctcf	17.8064	8.4939	Down
chr17	56250000	56260000	ctcf	chr17	56300000	56310000	ctcf	26.7096	12.269	Down
chr18	35870000	35880000	ctcf	chr18	35920000	35930000	enhancer	24.5211	10.4703	Down
chr18	60710000	60720000	ctcf	chr18	60760000	60770000	ctcf	34.3296	13.3259	Down
chr19	3930000	3940000	ctcf	chr19	3980000	3990000	ctcf	19.7758	9.44199	Down
chr19	5510000	5520000	ctcf	chr19	5560000	5570000	ctcf	22.7422	9.44199	Down
chr19	7210000	7220000	ctcf	chr19	7260000	7270000	ctcf	27.6861	13.2188	Down
chr1	72220000	72230000	ctcf	chr1	72280000	72290000	ctcf	15.7052	6.65799	Down
chr1	86520000	86530000	ctcf	chr1	86580000	86590000	promoter	17.6683	7.60914	Down
chr1	88600000	88610000	enhancer	chr1	88660000	88670000	enhancer	20.613	7.60914	Down
chr1	137000000	137000000	enhancer	chr1	137000000	137000000	ctcf	15.7052	6.65799	Down
chr1	171000000	171000000	ctcf	chr1	171000000	171000000	ctcf	22.5762	4.75571	Down
chr2	26380000	26390000	promoter	chr2	26440000	26450000	ctcf	15.8274	7.55038	Down
chr2	31840000	31850000	ctcf	chr2	31900000	31910000	ctcf	25.7195	12.2694	Down
chr2	32300000	32310000	ctcf	chr2	32360000	32370000	ctcf	16.8166	7.55038	Down
chr2	75700000	75710000	ctcf	chr2	75760000	75770000	enhancer	19.7842	9.43798	Down
chr2	119000000	119000000	enhancer	chr2	119000000	119000000	ctcf	16.8166	4.71899	Down
chr2	169000000	169000000	enhancer	chr2	169000000	169000000	ctcf	33.6332	13.2132	Down
chr2	173000000	173000000	promoter	chr2	173000000	173000000	ctcf	17.8058	8.49418	Down
chr3	88010000	88020000	ctcf	chr3	88070000	88080000	ctcf	15.6085	7.65624	Down
chr3	90410000	90420000	ctcf	chr3	90470000	90480000	ctcf	17.5596	7.65624	Down
chr3	108000000	108000000	ctcf	chr3	108000000	108000000	promoter	18.5352	4.78515	Down
chr4	10930000	10940000	enhancer	chr4	10990000	11000000	promoter	15.7055	6.65785	Down
chr4	41500000	41510000	ctcf	chr4	41560000	41570000	ctcf	19.6319	7.60898	Down
chr4	43920000	43930000	ctcf	chr4	43980000	43990000	ctcf	30.4294	11.4135	Down
chr4	45530000	45540000	ctcf	chr4	45590000	45600000	ctcf	17.6687	8.5601	Down
chr4	119000000	119000000	enhancer	chr4	119000000	119000000	enhancer	16.6871	5.70673	Down
chr4	129000000	129000000	ctcf	chr4	129000000	129000000	promoter	17.6687	3.80449	Down
chr4	129000000	129000000	promoter	chr4	129000000	129000000	ctcf	17.6687	7.60898	Down
chr4	154000000	154000000	ctcf	chr4	154000000	154000000	ctcf	16.6871	4.75561	Down
chr5	24390000	24400000	ctcf	chr5	24450000	24460000	promoter	18.903	9.38408	Down
chr5	24420000	24430000	ctcf	chr5	24480000	24490000	ctcf	23.8774	8.44567	Down
chr5	31190000	31200000	ctcf	chr5	31250000	31260000	ctcf	19.8979	7.50726	Down
chr5	33670000	33680000	ctcf	chr5	33730000	33740000	ctcf	25.8672	10.3225	Down
chr5	65430000	65440000	promoter	chr5	65490000	65500000	ctcf	16.9132	8.44567	Down
chr5	110000000	110000000	ctcf	chr5	110000000	110000000	ctcf	15.9183	5.63045	Down
chr5	137000000	137000000	ctcf	chr5	137000000	137000000	ctcf	17.9081	8.44567	Down
chr5	138000000	138000000	ctcf	chr5	138000000	138000000	ctcf	19.8979	9.38408	Down
chr5	142000000	142000000	ctcf	chr5	142000000	142000000	enhancer	15.9183	6.56885	Down
chr5	143000000	143000000	ctcf	chr5	143000000	143000000	ctcf	28.8519	14.0761	Down
chr6	42260000	42270000	ctcf	chr6	42320000	42330000	ctcf	20.468	7.66305	Down
chr6	54030000	54040000	ctcf	chr6	54090000	54100000	promoter	16.5693	5.74729	Down
chr6	123000000	123000000	ctcf	chr6	123000000	123000000	ctcf	15.5947	5.74729	Down
chr7	6660000	6670000	ctcf	chr7	6720000	6730000	ctcf	15.8243	7.55184	Down
chr7	19250000	19260000	promoter	chr7	19310000	19320000	ctcf	15.8243	5.66388	Down
chr7	28380000	28390000	ctcf	chr7	28440000	28450000	ctcf	16.8133	5.66388	Down
chr7	29170000	29180000	ctcf	chr7	29230000	29240000	ctcf	20.7694	10.3838	Down
chr7	44580000	44590000	promoter	chr7	44640000	44650000	ctcf	16.8133	5.66388	Down
chr7	102000000	102000000	ctcf	chr7	102000000	102000000	promoter	18.7914	5.66388	Down
chr7	110000000	110000000	ctcf	chr7	110000000	110000000	ctcf	15.8243	6.60786	Down
chr7	111000000	111000000	promoter	chr7	111000000	111000000	ctcf	15.8243	2.83194	Down
chr7	127000000	127000000	ctcf	chr7	127000000	127000000	promoter	16.8133	5.66388	Down
chr7	127000000	127000000	ctcf	chr7	127000000	127000000	ctcf	24.7255	11.3278	Down
chr7	128000000	128000000	ctcf	chr7	128000000	128000000	ctcf	23.7365	10.3838	Down
chr7	140000000	140000000	ctcf	chr7	140000000	140000000	promoter	19.7804	8.49582	Down
chr7	141000000	141000000	ctcf	chr7	142000000	142000000	ctcf	18.7914	8.49582	Down
chr8	94330000	94340000	ctcf	chr8	94390000	94400000	ctcf	15.6632	5.36451	Down
chr8	120000000	120000000	ctcf	chr8	120000000	120000000	ctcf	20.8843	5.36451	Down
chr8	120000000	120000000	ctcf	chr8	120000000	121000000	promoter	21.9285	8.94086	Down
chr8	121000000	121000000	ctcf	chr8	121000000	121000000	ctcf	15.6632	4.47043	Down
chr8	122000000	122000000	promoter	chr8	122000000	122000000	ctcf	17.7516	8.04677	Down
chr8	122000000	122000000	ctcf	chr8	122000000	122000000	ctcf	15.6632	3.57634	Down
chr9	21790000	21800000	promoter	chr9	21850000	21860000	promoter	18.7148	8.53057	Down
chr9	61370000	61380000	ctcf	chr9	61430000	61440000	enhancer	16.7448	3.79137	Down
chr9	65520000	65530000	ctcf	chr9	65580000	65590000	ctcf	17.7298	7.58273	Down
chr9	65600000	65610000	ctcf	chr9	65660000	65670000	ctcf	35.4597	16.1133	Down
chr9	103000000	103000000	ctcf	chr9	103000000	103000000	ctcf	17.7298	7.58273	Down
chr9	103000000	103000000	ctcf	chr9	103000000	103000000	ctcf	28.5647	14.2176	Down
chr9	108000000	108000000	ctcf	chr9	108000000	108000000	promoter	21.6698	3.79137	Down
chr9	108000000	108000000	ctcf	chr9	108000000	108000000	ctcf	23.6398	9.47842	Down
chr9	108000000	108000000	promoter	chr9	108000000	108000000	ctcf	19.6998	8.53057	Down
chr9	120000000	120000000	ctcf	chr9	120000000	120000000	ctcf	15.7599	7.58273	Down
chr9	121000000	121000000	ctcf	chr9	121000000	121000000	ctcf	19.6998	8.53057	Down
chr10	61340000	61350000	ctcf	chr10	61400000	61410000	ctcf	23.7811	8.47988	Down
chr10	75890000	75900000	ctcf	chr10	75950000	75960000	ctcf	18.8267	7.53767	Down
chr10	80070000	80080000	ctcf	chr10	80130000	80140000	promoter	17.8358	7.53767	Down
chr10	80160000	80170000	ctcf	chr10	80220000	80230000	ctcf	26.7538	11.3065	Down
chr10	80620000	80630000	promoter	chr10	80680000	80690000	ctcf	18.8267	6.59546	Down
chr10	81180000	81190000	promoter	chr10	81240000	81250000	ctcf	17.8358	7.53767	Down
chr10	81200000	81210000	ctcf	chr10	81260000	81270000	promoter	17.8358	7.53767	Down
chr10	81310000	81320000	ctcf	chr10	81370000	81380000	ctcf	21.7994	8.47988	Down
chr10	129000000	129000000	ctcf	chr10	129000000	129000000	ctcf	16.845	7.53767	Down
chr11	3340000	3350000	ctcf	chr11	3400000	3410000	ctcf	23.7754	4.71216	Down
chr11	6540000	6550000	ctcf	chr11	6600000	6610000	ctcf	18.8222	6.59703	Down
chr11	57950000	57960000	ctcf	chr11	58010000	58020000	ctcf	17.8316	7.53946	Down
chr11	59230000	59240000	ctcf	chr11	59290000	59300000	ctcf	16.8409	5.6546	Down
chr11	69030000	69040000	ctcf	chr11	69090000	69100000	ctcf	18.8222	5.6546	Down
chr11	69060000	69070000	ctcf	chr11	69120000	69130000	ctcf	49.5322	21.676	Down
chr11	69600000	69610000	promoter	chr11	69660000	69670000	ctcf	18.8222	6.59703	Down
chr11	69900000	69910000	promoter	chr11	69960000	69970000	ctcf	18.8222	6.59703	Down
chr11	74830000	74840000	promoter	chr11	74890000	74900000	ctcf	21.7942	9.42433	Down
chr11	96000000	96010000	ctcf	chr11	96060000	96070000	ctcf	18.8222	6.59703	Down
chr11	101000000	101000000	ctcf	chr11	101000000	101000000	ctcf	28.7287	10.3668	Down
chr11	102000000	102000000	ctcf	chr11	102000000	102000000	ctcf	15.8503	7.53946	Down
chr11	116000000	116000000	promoter	chr11	116000000	116000000	ctcf	16.8409	4.71216	Down
chr11	117000000	117000000	enhancer	chr11	117000000	117000000	ctcf	16.8409	5.6546	Down
chr12	73050000	73060000	ctcf	chr12	73110000	73120000	promoter	29.2366	7.66393	Down
chr13	48960000	48970000	ctcf	chr13	49020000	49030000	ctcf	15.7515	2.84504	Down
chr13	113000000	113000000	promoter	chr13	113000000	113000000	ctcf	27.565	12.3285	Down
chr14	55020000	55030000	ctcf	chr14	55080000	55090000	enhancer	16.6448	5.04816	Down
chr14	55680000	55690000	ctcf	chr14	55740000	55750000	ctcf	24.0424	10.0963	Down
chr14	55760000	55770000	ctcf	chr14	55820000	55830000	ctcf	18.4942	8.07705	Down
chr14	55820000	55830000	ctcf	chr14	55880000	55890000	ctcf	18.4942	6.05779	Down
chr15	76400000	76410000	ctcf	chr15	76460000	76470000	ctcf	21.5505	8.5778	Down
chr15	77780000	77790000	ctcf	chr15	77840000	77850000	promoter	24.4892	11.4371	Down
chr15	77820000	77830000	promoter	chr15	77880000	77890000	enhancer	30.3666	13.3432	Down
chr15	77840000	77850000	promoter	chr15	77900000	77910000	ctcf	25.4688	6.67162	Down
chr15	77850000	77860000	ctcf	chr15	77910000	77920000	ctcf	40.1623	16.2025	Down
chr15	98770000	98780000	ctcf	chr15	98830000	98840000	ctcf	15.6731	3.81236	Down
chr15	102000000	102000000	ctcf	chr15	102000000	102000000	ctcf	19.5913	7.62471	Down
chr15	103000000	103000000	ctcf	chr15	103000000	103000000	ctcf	17.6322	6.67162	Down
chr16	8670000	8680000	ctcf	chr16	8730000	8740000	ctcf	16.5564	7.66903	Down
chr16	17230000	17240000	promoter	chr16	17290000	17300000	ctcf	18.5042	8.62766	Down
chr16	22440000	22450000	promoter	chr16	22500000	22510000	enhancer	18.5042	5.75177	Down
chr16	84770000	84780000	ctcf	chr16	84830000	84840000	promoter	19.4781	8.62766	Down
chr17	8310000	8320000	ctcf	chr17	8370000	8380000	ctcf	19.6425	9.50607	Down
chr17	25800000	25810000	ctcf	chr17	25860000	25870000	promoter	16.6961	5.70364	Down
chr17	27020000	27030000	ctcf	chr17	27080000	27090000	ctcf	19.6425	8.55546	Down
chr17	27560000	27570000	ctcf	chr17	27620000	27630000	ctcf	29.4638	12.3579	Down
chr17	33750000	33760000	ctcf	chr17	33810000	33820000	ctcf	19.6425	7.60485	Down
chr17	46550000	46560000	ctcf	chr17	46610000	46620000	promoter	23.571	7.60485	Down
chr17	56990000	57000000	ctcf	chr17	57050000	57060000	ctcf	16.6961	7.60485	Down
chr18	34840000	34850000	promoter	chr18	34900000	34910000	ctcf	16.577	6.70207	Down
chr18	34860000	34870000	ctcf	chr18	34920000	34930000	promoter	18.5272	8.61695	Down
chr18	35590000	35600000	ctcf	chr18	35650000	35660000	ctcf	15.6019	7.65951	Down
chr18	82850000	82860000	ctcf	chr18	82910000	82920000	ctcf	15.6019	1.91488	Down
chr19	4030000	4040000	ctcf	chr19	4090000	4100000	ctcf	21.6	7.60724	Down
chr19	4150000	4160000	promoter	chr19	4210000	4220000	ctcf	19.6363	7.60724	Down
chr19	4250000	4260000	ctcf	chr19	4310000	4320000	ctcf	17.6727	8.55815	Down
chr19	4860000	4870000	ctcf	chr19	4920000	4930000	ctcf	15.7091	4.75453	Down
chr19	4980000	4990000	ctcf	chr19	5040000	5050000	ctcf	16.6909	7.60724	Down
chr19	5020000	5030000	promoter	chr19	5080000	5090000	ctcf	18.6545	3.80362	Down
chr19	5090000	5100000	ctcf	chr19	5150000	5160000	ctcf	18.6545	7.60724	Down
chr19	5420000	5430000	ctcf	chr19	5480000	5490000	ctcf	19.6363	8.55815	Down
chr19	8720000	8730000	promoter	chr19	8780000	8790000	promoter	26.5091	7.60724	Down
chr19	8750000	8760000	ctcf	chr19	8810000	8820000	ctcf	15.7091	7.60724	Down
chr19	10340000	10350000	ctcf	chr19	10400000	10410000	ctcf	15.7091	7.60724	Down
chr19	46450000	46460000	ctcf	chr19	46510000	46520000	ctcf	18.6545	8.55815	Down
chr1	74880000	74890000	ctcf	chr1	74950000	74960000	ctcf	20.4857	8.61346	Down
chr1	75380000	75390000	ctcf	chr1	75450000	75460000	ctcf	22.4368	10.5276	Down
chr1	75390000	75400000	ctcf	chr1	75460000	75470000	ctcf	13.6572	5.74231	Down
chr1	132000000	132000000	promoter	chr1	132000000	132000000	ctcf	16.5837	5.74231	Down
chr1	137000000	137000000	promoter	chr1	137000000	137000000	promoter	13.6572	4.78526	Down
chr2	4910000	4920000	ctcf	chr2	4980000	4990000	ctcf	14.7563	1.89807	Down
chr2	25260000	25270000	promoter	chr2	25330000	25340000	promoter	16.7238	5.69421	Down
chr2	26940000	26950000	ctcf	chr2	27010000	27020000	ctcf	13.7725	4.74517	Down
chr2	28520000	28530000	ctcf	chr2	28590000	28600000	ctcf	15.7401	6.64324	Down
chr2	29780000	29790000	promoter	chr2	29850000	29860000	ctcf	13.7725	6.64324	Down
chr2	32160000	32170000	ctcf	chr2	32230000	32240000	ctcf	15.7401	5.69421	Down
chr2	32620000	32630000	promoter	chr2	32690000	32700000	ctcf	26.5613	9.49034	Down
chr2	35650000	35660000	ctcf	chr2	35720000	35730000	ctcf	13.7725	5.69421	Down
chr2	91850000	91860000	enhancer	chr2	91920000	91930000	ctcf	13.7725	4.74517	Down
chr2	119000000	119000000	ctcf	chr2	119000000	119000000	ctcf	13.7725	6.64324	Down
chr2	126000000	126000000	ctcf	chr2	126000000	126000000	ctcf	14.7563	4.74517	Down
chr2	130000000	130000000	ctcf	chr2	130000000	130000000	ctcf	17.7076	8.54131	Down
chr2	153000000	154000000	ctcf	chr2	154000000	154000000	ctcf	15.7401	7.59227	Down
chr2	157000000	157000000	ctcf	chr2	157000000	157000000	ctcf	15.7401	7.59227	Down
chr2	164000000	164000000	ctcf	chr2	164000000	165000000	ctcf	16.7238	7.59227	Down
chr2	167000000	167000000	ctcf	chr2	167000000	167000000	enhancer	16.7238	4.74517	Down
chr2	173000000	173000000	ctcf	chr2	173000000	173000000	ctcf	17.7076	7.59227	Down
chr2	180000000	180000000	promoter	chr2	180000000	180000000	ctcf	14.7563	6.64324	Down
chr3	87880000	87890000	ctcf	chr3	87950000	87960000	ctcf	18.4548	8.65076	Down
chr3	88400000	88410000	ctcf	chr3	88470000	88480000	ctcf	18.4548	5.76717	Down
chr3	95860000	95870000	ctcf	chr3	95930000	95940000	ctcf	14.5696	3.84478	Down
chr3	96190000	96200000	ctcf	chr3	96260000	96270000	ctcf	19.4261	6.72837	Down
chr4	10930000	10940000	enhancer	chr4	11000000	11010000	ctcf	13.6863	0.955014	Down
chr4	41270000	41280000	promoter	chr4	41340000	41350000	ctcf	13.6863	6.6851	Down
chr4	62690000	62700000	ctcf	chr4	62760000	62770000	ctcf	13.6863	6.6851	Down
chr4	107000000	107000000	promoter	chr4	107000000	107000000	ctcf	16.6191	7.64011	Down
chr4	134000000	134000000	ctcf	chr4	134000000	134000000	ctcf	13.6863	6.6851	Down
chr4	137000000	137000000	ctcf	chr4	137000000	137000000	promoter	15.6415	7.64011	Down
chr4	152000000	152000000	ctcf	chr4	152000000	152000000	ctcf	16.6191	3.82006	Down
chr4	156000000	156000000	ctcf	chr4	156000000	156000000	ctcf	17.5967	6.6851	Down
chr5	26000000	26010000	ctcf	chr5	26070000	26080000	ctcf	13.8524	6.60493	Down
chr5	30880000	30890000	promoter	chr5	30950000	30960000	promoter	13.8524	4.71781	Down
chr5	75070000	75080000	ctcf	chr5	75140000	75150000	ctcf	23.747	6.60493	Down
chr5	98250000	98260000	promoter	chr5	98320000	98330000	ctcf	17.8103	5.66137	Down
chr5	114000000	114000000	promoter	chr5	114000000	114000000	ctcf	14.8419	6.60493	Down
chr5	122000000	122000000	promoter	chr5	122000000	122000000	ctcf	15.8313	6.60493	Down
chr5	130000000	130000000	promoter	chr5	130000000	130000000	ctcf	13.8524	5.66137	Down
chr5	136000000	136000000	ctcf	chr5	136000000	136000000	promoter	14.8419	5.66137	Down
chr5	137000000	137000000	ctcf	chr5	137000000	137000000	ctcf	21.7681	6.60493	Down
chr5	137000000	137000000	ctcf	chr5	137000000	137000000	ctcf	13.8524	6.60493	Down
chr6	29430000	29440000	ctcf	chr6	29500000	29510000	ctcf	15.5267	5.77243	Down
chr6	52150000	52160000	promoter	chr6	52220000	52230000	ctcf	17.4676	6.7345	Down
chr6	83160000	83170000	ctcf	chr6	83230000	83240000	promoter	14.5563	5.77243	Down
chr7	4740000	4750000	ctcf	chr7	4810000	4820000	ctcf	17.653	5.7118	Down
chr7	4920000	4930000	ctcf	chr7	4990000	5000000	ctcf	21.5759	8.5677	Down
chr7	19450000	19460000	ctcf	chr7	19520000	19530000	ctcf	13.7301	6.66377	Down
chr7	19740000	19750000	ctcf	chr7	19810000	19820000	promoter	14.7108	2.8559	Down
chr7	27160000	27170000	ctcf	chr7	27230000	27240000	ctcf	28.441	10.4716	Down
chr7	29050000	29060000	ctcf	chr7	29120000	29130000	ctcf	15.6916	6.66377	Down
chr7	29170000	29180000	ctcf	chr7	29240000	29250000	ctcf	25.4988	10.4716	Down
chr7	44420000	44430000	ctcf	chr7	44490000	44500000	promoter	14.7108	6.66377	Down
chr7	92670000	92680000	promoter	chr7	92740000	92750000	promoter	13.7301	5.7118	Down
chr7	98770000	98780000	ctcf	chr7	98840000	98850000	ctcf	14.7108	6.66377	Down
chr7	109000000	109000000	ctcf	chr7	109000000	109000000	ctcf	13.7301	5.7118	Down
chr7	111000000	111000000	ctcf	chr7	111000000	111000000	ctcf	15.6916	6.66377	Down
chr7	127000000	127000000	ctcf	chr7	127000000	127000000	promoter	20.5952	8.5677	Down
chr8	3390000	3400000	promoter	chr8	3460000	3470000	ctcf	14.5053	5.40654	Down
chr8	70700000	70710000	ctcf	chr8	70770000	70780000	promoter	19.6858	6.30763	Down
chr8	120000000	120000000	ctcf	chr8	120000000	120000000	ctcf	15.5414	4.50545	Down
chr8	121000000	121000000	ctcf	chr8	121000000	121000000	ctcf	17.6136	6.30763	Down
chr8	125000000	125000000	ctcf	chr8	125000000	125000000	ctcf	14.5053	6.30763	Down
chr9	22080000	22090000	promoter	chr9	22150000	22160000	ctcf	15.6547	7.63366	Down
chr9	43130000	43140000	ctcf	chr9	43200000	43210000	ctcf	16.6331	7.63366	Down
chr9	43140000	43150000	ctcf	chr9	43210000	43220000	ctcf	25.4389	10.4963	Down
chr9	57460000	57470000	ctcf	chr9	57530000	57540000	promoter	14.6763	5.72525	Down
chr9	59580000	59590000	ctcf	chr9	59650000	59660000	ctcf	16.6331	7.63366	Down
chr9	65110000	65120000	enhancer	chr9	65180000	65190000	ctcf	21.5252	5.72525	Down
chr9	75310000	75320000	ctcf	chr9	75380000	75390000	ctcf	13.6979	4.77104	Down
chr9	108000000	108000000	promoter	chr9	108000000	108000000	ctcf	13.6979	6.67945	Down
chr9	109000000	109000000	promoter	chr9	109000000	109000000	ctcf	17.6116	4.77104	Down
chr9	110000000	110000000	ctcf	chr9	110000000	110000000	promoter	13.6979	0.954208	Down
chr9	121000000	121000000	enhancer	chr9	121000000	121000000	ctcf	14.6763	3.81683	Down
chr9	121000000	121000000	ctcf	chr9	121000000	121000000	ctcf	28.3742	11.4505	Down
chr10	75850000	75860000	ctcf	chr10	75920000	75930000	ctcf	15.7848	7.57077	Down
chr10	79890000	79900000	ctcf	chr10	79960000	79970000	ctcf	23.6771	7.57077	Down
chr10	80750000	80760000	ctcf	chr10	80820000	80830000	ctcf	13.8117	4.73173	Down
chr10	115000000	115000000	ctcf	chr10	115000000	115000000	ctcf	23.6771	7.57077	Down
chr10	128000000	129000000	ctcf	chr10	129000000	129000000	promoter	19.7309	9.46347	Down
chr11	57970000	57980000	enhancer	chr11	58040000	58050000	ctcf	13.7737	6.64269	Down
chr11	60700000	60710000	ctcf	chr11	60770000	60780000	promoter	19.6767	2.84687	Down
chr11	69060000	69070000	ctcf	chr11	69130000	69140000	ctcf	26.5635	12.3364	Down
chr11	69540000	69550000	ctcf	chr11	69610000	69620000	ctcf	13.7737	5.69373	Down
chr11	69840000	69850000	promoter	chr11	69910000	69920000	ctcf	14.7575	3.79582	Down
chr11	69890000	69900000	promoter	chr11	69960000	69970000	ctcf	15.7414	6.64269	Down
chr11	72340000	72350000	ctcf	chr11	72410000	72420000	ctcf	13.7737	6.64269	Down
chr11	75460000	75470000	ctcf	chr11	75530000	75540000	ctcf	32.4666	16.1322	Down
chr11	77690000	77700000	promoter	chr11	77760000	77770000	ctcf	13.7737	4.74477	Down
chr11	79580000	79590000	ctcf	chr11	79650000	79660000	promoter	14.7575	3.79582	Down
chr11	94930000	94940000	ctcf	chr11	95000000	95010000	ctcf	17.709	7.59164	Down
chr11	95780000	95790000	ctcf	chr11	95850000	95860000	ctcf	14.7575	5.69373	Down
chr11	96190000	96200000	ctcf	chr11	96260000	96270000	ctcf	17.709	8.54059	Down
chr11	96790000	96800000	ctcf	chr11	96860000	96870000	ctcf	20.6605	6.64269	Down
chr11	96900000	96910000	ctcf	chr11	96970000	96980000	ctcf	15.7414	7.59164	Down
chr11	97500000	97510000	ctcf	chr11	97570000	97580000	ctcf	21.6444	10.4385	Down
chr11	97630000	97640000	ctcf	chr11	97700000	97710000	promoter	15.7414	2.84687	Down
chr11	98830000	98840000	ctcf	chr11	98900000	98910000	ctcf	20.6605	8.54059	Down
chr11	102000000	102000000	ctcf	chr11	102000000	102000000	ctcf	13.7737	4.74477	Down
chr11	102000000	102000000	ctcf	chr11	102000000	102000000	ctcf	16.7252	7.59164	Down
chr11	102000000	102000000	ctcf	chr11	102000000	102000000	ctcf	17.709	8.54059	Down
chr11	115000000	115000000	ctcf	chr11	115000000	115000000	ctcf	26.5635	10.4385	Down
chr11	116000000	116000000	ctcf	chr11	116000000	116000000	ctcf	13.7737	4.74477	Down
chr11	117000000	117000000	ctcf	chr11	117000000	117000000	ctcf	15.7414	5.69373	Down
chr11	117000000	117000000	ctcf	chr11	117000000	117000000	ctcf	14.7575	6.64269	Down
chr12	79020000	79030000	ctcf	chr12	79090000	79100000	ctcf	17.4476	2.88952	Down
chr12	86800000	86810000	ctcf	chr12	86870000	86880000	ctcf	19.3862	7.70539	Down
chr12	102000000	102000000	ctcf	chr12	102000000	102000000	ctcf	17.4476	7.70539	Down
chr12	113000000	113000000	promoter	chr12	113000000	113000000	ctcf	15.509	4.81587	Down
chr13	55390000	55400000	ctcf	chr13	55460000	55470000	ctcf	16.6205	5.72961	Down
chr13	55410000	55420000	ctcf	chr13	55480000	55490000	promoter	17.5981	8.59441	Down
chr13	59670000	59680000	promoter	chr13	59740000	59750000	ctcf	13.6874	6.68454	Down
chr14	54920000	54930000	promoter	chr14	54990000	55000000	ctcf	13.8576	2.02116	Down
chr14	55560000	55570000	ctcf	chr14	55630000	55640000	ctcf	17.5529	6.06349	Down
chr14	55610000	55620000	ctcf	chr14	55680000	55690000	ctcf	14.7814	4.04233	Down
chr14	55670000	55680000	promoter	chr14	55740000	55750000	ctcf	14.7814	6.06349	Down
chr14	55680000	55690000	ctcf	chr14	55750000	55760000	ctcf	13.8576	6.06349	Down
chr14	70570000	70580000	promoter	chr14	70640000	70650000	ctcf	16.6291	5.05291	Down
chr15	77760000	77770000	ctcf	chr15	77830000	77840000	promoter	29.2784	11.4795	Down
chr15	77830000	77840000	promoter	chr15	77900000	77910000	ctcf	33.1823	11.4795	Down
chr15	77880000	77890000	enhancer	chr15	77950000	77960000	ctcf	13.6633	2.86987	Down
chr15	86130000	86140000	ctcf	chr15	86200000	86210000	ctcf	16.5911	3.82649	Down
chr15	101000000	101000000	ctcf	chr15	101000000	101000000	ctcf	20.4949	5.73974	Down
chr15	103000000	103000000	ctcf	chr15	103000000	103000000	ctcf	16.5911	7.65299	Down
chr16	20540000	20550000	promoter	chr16	20610000	20620000	promoter	14.5157	6.75335	Down
chr17	5940000	5950000	ctcf	chr17	6010000	6020000	ctcf	15.6076	2.87127	Down
chr17	25790000	25800000	promoter	chr17	25860000	25870000	promoter	24.3868	10.528	Down
chr17	25910000	25920000	promoter	chr17	25980000	25990000	promoter	14.6321	5.74254	Down
chr17	27030000	27040000	ctcf	chr17	27100000	27110000	ctcf	19.5095	9.57089	Down
chr17	28200000	28210000	ctcf	chr17	28270000	28280000	ctcf	19.5095	9.57089	Down
chr17	28330000	28340000	ctcf	chr17	28400000	28410000	ctcf	14.6321	4.78545	Down
chr17	30850000	30860000	ctcf	chr17	30920000	30930000	ctcf	13.6566	6.69962	Down
chr17	33750000	33760000	ctcf	chr17	33820000	33830000	ctcf	13.6566	5.74254	Down
chr17	34130000	34140000	ctcf	chr17	34200000	34210000	ctcf	17.5585	6.69962	Down
chr17	34850000	34860000	ctcf	chr17	34920000	34930000	ctcf	13.6566	5.74254	Down
chr18	36690000	36700000	ctcf	chr18	36760000	36770000	promoter	15.5347	4.80791	Down
chr19	5010000	5020000	ctcf	chr19	5080000	5090000	ctcf	16.577	6.70206	Down
chr19	5960000	5970000	ctcf	chr19	6030000	6040000	ctcf	21.4526	9.57437	Down
chr19	10870000	10880000	promoter	chr19	10940000	10950000	ctcf	17.5522	8.61693	Down
chr19	45730000	45740000	promoter	chr19	45800000	45810000	ctcf	14.6268	5.74462	Down
chr1	86350000	86360000	promoter	chr1	86430000	86440000	ctcf	15.5514	7.68439	Down
chr1	135000000	135000000	promoter	chr1	135000000	135000000	ctcf	13.6074	3.8422	Down
chr1	172000000	172000000	ctcf	chr1	172000000	172000000	promoter	13.6074	6.72384	Down
chr1	181000000	181000000	ctcf	chr1	181000000	181000000	ctcf	20.4112	5.76329	Down
chr2	26460000	26470000	ctcf	chr2	26540000	26550000	ctcf	17.6263	5.72044	Down
chr2	32400000	32410000	ctcf	chr2	32480000	32490000	ctcf	18.6056	7.62726	Down
chr2	32600000	32610000	ctcf	chr2	32680000	32690000	ctcf	14.6886	6.67385	Down
chr2	32690000	32700000	ctcf	chr2	32770000	32780000	ctcf	23.5018	9.53407	Down
chr2	32840000	32850000	ctcf	chr2	32920000	32930000	ctcf	14.6886	6.67385	Down
chr2	154000000	154000000	ctcf	chr2	154000000	154000000	ctcf	13.7094	4.76703	Down
chr2	158000000	158000000	ctcf	chr2	158000000	158000000	ctcf	13.7094	2.86022	Down
chr2	165000000	165000000	ctcf	chr2	165000000	165000000	promoter	13.7094	5.72044	Down
chr3	88240000	88250000	ctcf	chr3	88320000	88330000	promoter	14.5216	5.78622	Down
chr3	88530000	88540000	promoter	chr3	88610000	88620000	promoter	16.4579	5.78622	Down
chr3	88600000	88610000	ctcf	chr3	88680000	88690000	ctcf	15.4898	4.82184	Down
chr3	89100000	89110000	promoter	chr3	89180000	89190000	promoter	14.5216	6.75058	Down
chr3	89250000	89260000	ctcf	chr3	89330000	89340000	ctcf	16.4579	7.71495	Down
chr3	89330000	89340000	ctcf	chr3	89410000	89420000	promoter	16.4579	7.71495	Down
chr4	41560000	41570000	ctcf	chr4	41640000	41650000	ctcf	13.6507	5.74503	Down
chr4	45420000	45430000	ctcf	chr4	45500000	45510000	enhancer	17.5509	2.87251	Down
chr4	45510000	45520000	enhancer	chr4	45590000	45600000	ctcf	13.6507	6.70253	Down
chr4	125000000	125000000	ctcf	chr4	125000000	125000000	ctcf	16.5758	5.74503	Down
chr4	131000000	131000000	ctcf	chr4	131000000	131000000	enhancer	13.6507	5.74503	Down
chr4	132000000	132000000	ctcf	chr4	133000000	133000000	promoter	13.6507	4.78752	Down
chr4	136000000	136000000	ctcf	chr4	136000000	136000000	ctcf	14.6258	4.78752	Down
chr4	141000000	141000000	ctcf	chr4	141000000	141000000	ctcf	14.6258	6.70253	Down
chr5	30880000	30890000	promoter	chr5	30960000	30970000	ctcf	13.7958	4.73718	Down
chr5	121000000	121000000	ctcf	chr5	121000000	121000000	ctcf	13.7958	6.63205	Down
chr5	147000000	147000000	ctcf	chr5	147000000	147000000	ctcf	17.7374	6.63205	Down
chr5	149000000	149000000	ctcf	chr5	149000000	149000000	ctcf	13.7958	4.73718	Down
chr6	72670000	72680000	ctcf	chr6	72750000	72760000	ctcf	14.5276	6.7478	Down
chr6	83050000	83060000	ctcf	chr6	83130000	83140000	ctcf	14.5276	3.85589	Down
chr6	83070000	83080000	ctcf	chr6	83150000	83160000	ctcf	16.4646	6.7478	Down
chr6	83100000	83110000	ctcf	chr6	83180000	83190000	ctcf	17.4332	8.67575	Down
chr6	125000000	125000000	promoter	chr6	125000000	125000000	ctcf	13.5591	5.78383	Down
chr6	125000000	125000000	ctcf	chr6	125000000	125000000	ctcf	14.5276	3.85589	Down
chr7	16840000	16850000	ctcf	chr7	16920000	16930000	ctcf	24.3669	6.70511	Down
chr7	19500000	19510000	ctcf	chr7	19580000	19590000	ctcf	18.5188	8.62085	Down
chr7	25000000	25010000	ctcf	chr7	25080000	25090000	ctcf	19.4935	9.57873	Down
chr7	27320000	27330000	ctcf	chr7	27400000	27410000	ctcf	22.4175	9.57873	Down
chr7	28980000	28990000	promoter	chr7	29060000	29070000	ctcf	16.5695	7.66298	Down
chr7	30340000	30350000	ctcf	chr7	30420000	30430000	promoter	17.5442	6.70511	Down
chr7	44270000	44280000	ctcf	chr7	44350000	44360000	ctcf	14.6201	6.70511	Down
chr7	45090000	45100000	ctcf	chr7	45170000	45180000	ctcf	13.6455	2.87362	Down
chr7	79390000	79400000	ctcf	chr7	79470000	79480000	ctcf	15.5948	5.74724	Down
chr7	133000000	133000000	ctcf	chr7	133000000	133000000	ctcf	13.6455	5.74724	Down
chr7	143000000	143000000	ctcf	chr7	143000000	143000000	ctcf	14.6201	6.70511	Down
chr7	143000000	143000000	ctcf	chr7	143000000	143000000	ctcf	13.6455	5.74724	Down
chr8	27120000	27130000	ctcf	chr8	27200000	27210000	ctcf	17.5266	2.71669	Down
chr8	27170000	27180000	promoter	chr8	27250000	27260000	ctcf	18.5576	5.43337	Down
chr8	84970000	84980000	ctcf	chr8	85050000	85060000	promoter	13.4027	6.33893	Down
chr8	120000000	120000000	ctcf	chr8	121000000	121000000	ctcf	19.5886	9.05562	Down
chr8	122000000	123000000	ctcf	chr8	123000000	123000000	promoter	27.8364	13.5834	Down
chr9	21980000	21990000	ctcf	chr9	22060000	22070000	ctcf	16.564	4.79095	Down
chr9	22000000	22010000	ctcf	chr9	22080000	22090000	promoter	13.641	4.79095	Down
chr9	61290000	61300000	promoter	chr9	61370000	61380000	ctcf	14.6153	5.74913	Down
chr9	103000000	103000000	ctcf	chr9	103000000	103000000	ctcf	16.564	2.87457	Down
chr9	108000000	109000000	promoter	chr9	109000000	109000000	ctcf	15.5897	4.79095	Down
chr9	114000000	114000000	ctcf	chr9	114000000	115000000	ctcf	13.641	4.79095	Down
chr9	118000000	118000000	ctcf	chr9	118000000	118000000	ctcf	26.3075	6.70732	Down
chr9	120000000	120000000	ctcf	chr9	120000000	120000000	ctcf	17.5384	8.6237	Down
chr10	61330000	61340000	ctcf	chr10	61410000	61420000	ctcf	16.6998	5.70238	Down
chr10	79690000	79700000	ctcf	chr10	79770000	79780000	ctcf	13.7528	6.65278	Down
chr10	80820000	80830000	ctcf	chr10	80900000	80910000	promoter	19.6468	5.70238	Down
chr10	81200000	81210000	ctcf	chr10	81280000	81290000	ctcf	17.6822	6.65278	Down
chr10	81240000	81250000	ctcf	chr10	81320000	81330000	promoter	14.7351	5.70238	Down
chr10	81300000	81310000	ctcf	chr10	81380000	81390000	ctcf	15.7175	5.70238	Down
chr10	81350000	81360000	ctcf	chr10	81430000	81440000	promoter	14.7351	4.75199	Down
chr10	81480000	81490000	ctcf	chr10	81560000	81570000	ctcf	14.7351	6.65278	Down
chr11	4130000	4140000	ctcf	chr11	4210000	4220000	ctcf	18.5809	3.81869	Down
chr11	4980000	4990000	ctcf	chr11	5060000	5070000	ctcf	17.603	4.77336	Down
chr11	49710000	49720000	promoter	chr11	49790000	49800000	promoter	15.6471	5.72804	Down
chr11	52260000	52270000	ctcf	chr11	52340000	52350000	ctcf	24.4486	10.5014	Down
chr11	69010000	69020000	ctcf	chr11	69090000	69100000	ctcf	13.6912	2.86402	Down
chr11	69670000	69680000	promoter	chr11	69750000	69760000	ctcf	15.6471	7.63738	Down
chr11	96190000	96200000	ctcf	chr11	96270000	96280000	ctcf	20.5368	8.59205	Down
chr11	96760000	96770000	ctcf	chr11	96840000	96850000	ctcf	13.6912	6.68271	Down
chr11	98260000	98270000	ctcf	chr11	98340000	98350000	ctcf	16.625	6.68271	Down
chr11	98710000	98720000	ctcf	chr11	98790000	98800000	ctcf	19.5589	8.59205	Down
chr11	117000000	117000000	ctcf	chr11	117000000	117000000	ctcf	16.625	2.86402	Down
chr11	121000000	121000000	ctcf	chr11	121000000	121000000	promoter	15.6471	6.68271	Down
chr11	121000000	121000000	ctcf	chr11	121000000	121000000	ctcf	16.625	3.81869	Down
chr11	121000000	121000000	promoter	chr11	121000000	121000000	ctcf	30.3162	13.3654	Down
chr12	69210000	69220000	ctcf	chr12	69290000	69300000	ctcf	16.4134	1.93397	Down
chr12	101000000	101000000	ctcf	chr12	101000000	101000000	ctcf	13.5169	2.90095	Down
chr12	112000000	112000000	promoter	chr12	112000000	112000000	promoter	13.5169	5.80191	Down
chr14	25370000	25380000	ctcf	chr14	25450000	25460000	ctcf	22.1056	10.1363	Down
chr14	55010000	55020000	ctcf	chr14	55090000	55100000	ctcf	19.3424	4.0545	Down
chr14	55020000	55030000	ctcf	chr14	55100000	55110000	ctcf	32.2373	15.2044	Down
chr14	55640000	55650000	promoter	chr14	55720000	55730000	ctcf	14.737	3.04088	Down
chr14	55670000	55680000	promoter	chr14	55750000	55760000	ctcf	16.5792	4.0545	Down
chr14	55780000	55790000	ctcf	chr14	55860000	55870000	ctcf	18.4213	6.08176	Down
chr15	57890000	57900000	promoter	chr15	57970000	57980000	ctcf	19.4243	9.61285	Down
chr15	58130000	58140000	ctcf	chr15	58210000	58220000	ctcf	23.3092	11.5354	Down
chr15	75700000	75710000	ctcf	chr15	75780000	75790000	ctcf	16.5107	6.72899	Down
chr15	77270000	77280000	ctcf	chr15	77350000	77360000	ctcf	13.597	2.88385	Down
chr15	77800000	77810000	ctcf	chr15	77880000	77890000	enhancer	24.2804	11.5354	Down
chr15	77830000	77840000	promoter	chr15	77910000	77920000	ctcf	45.6472	14.4193	Down
chr15	81850000	81860000	promoter	chr15	81930000	81940000	ctcf	15.5395	6.72899	Down
chr15	89450000	89460000	promoter	chr15	89530000	89540000	ctcf	14.5682	4.80642	Down
chr15	102000000	102000000	ctcf	chr15	102000000	102000000	ctcf	15.5395	7.69028	Down
chr16	4930000	4940000	promoter	chr16	5010000	5020000	ctcf	13.4847	5.81576	Down
chr16	18120000	18130000	ctcf	chr16	18200000	18210000	ctcf	15.4111	5.81576	Down
chr17	23550000	23560000	ctcf	chr17	23630000	23640000	ctcf	15.5361	6.73044	Down
chr17	23660000	23670000	ctcf	chr17	23740000	23750000	ctcf	21.3622	7.69193	Down
chr17	27630000	27640000	ctcf	chr17	27710000	27720000	ctcf	14.5651	6.73044	Down
chr17	34970000	34980000	promoter	chr17	35050000	35060000	ctcf	13.5941	4.80746	Down
chr17	35830000	35840000	ctcf	chr17	35910000	35920000	ctcf	21.3622	10.5764	Down
chr17	47890000	47900000	promoter	chr17	47970000	47980000	ctcf	13.5941	4.80746	Down
chr17	56810000	56820000	enhancer	chr17	56890000	56900000	ctcf	15.5361	5.76895	Down
chr19	4010000	4020000	ctcf	chr19	4090000	4100000	ctcf	13.5755	5.77684	Down
chr19	6060000	6070000	ctcf	chr19	6140000	6150000	ctcf	17.4542	7.70246	Down
chr19	8870000	8880000	promoter	chr19	8950000	8960000	ctcf	13.5755	5.77684	Down
chr19	45580000	45590000	ctcf	chr19	45660000	45670000	promoter	14.5452	5.77684	Down
chr19	45650000	45660000	promoter	chr19	45730000	45740000	promoter	14.5452	5.77684	Down
chr1	133000000	133000000	ctcf	chr1	133000000	133000000	promoter	12.5993	5.77983	Down
chr1	136000000	136000000	ctcf	chr1	136000000	136000000	ctcf	11.6302	4.81652	Down
chr1	181000000	181000000	ctcf	chr1	181000000	181000000	ctcf	12.5993	5.77983	Down
chr2	25090000	25100000	ctcf	chr2	25180000	25190000	ctcf	12.6923	4.78123	Down
chr2	26470000	26480000	ctcf	chr2	26560000	26570000	ctcf	15.6213	7.64997	Down
chr2	30610000	30620000	ctcf	chr2	30700000	30710000	ctcf	14.645	6.69372	Down
chr2	30710000	30720000	promoter	chr2	30800000	30810000	promoter	12.6923	5.73748	Down
chr2	38910000	38920000	ctcf	chr2	39000000	39010000	ctcf	13.6687	6.69372	Down
chr2	71450000	71460000	ctcf	chr2	71540000	71550000	ctcf	20.503	6.69372	Down
chr2	119000000	119000000	ctcf	chr2	119000000	119000000	ctcf	13.6687	1.91249	Down
chr2	120000000	120000000	promoter	chr2	120000000	120000000	ctcf	14.645	2.86874	Down
chr2	121000000	121000000	ctcf	chr2	121000000	121000000	promoter	11.716	4.78123	Down
chr2	131000000	131000000	ctcf	chr2	132000000	132000000	ctcf	16.5977	7.64997	Down
chr2	165000000	165000000	ctcf	chr2	165000000	165000000	ctcf	17.574	7.64997	Down
chr2	167000000	167000000	ctcf	chr2	167000000	167000000	enhancer	12.6923	4.78123	Down
chr2	167000000	167000000	ctcf	chr2	167000000	167000000	promoter	11.716	3.82498	Down
chr2	167000000	167000000	ctcf	chr2	167000000	167000000	ctcf	11.716	5.73748	Down
chr2	173000000	173000000	ctcf	chr2	173000000	173000000	ctcf	15.6213	5.73748	Down
chr2	180000000	180000000	ctcf	chr2	181000000	181000000	ctcf	13.6687	6.69372	Down
chr3	88190000	88200000	ctcf	chr3	88280000	88290000	ctcf	16.4066	7.73905	Down
chr3	89090000	89100000	ctcf	chr3	89180000	89190000	promoter	26.0576	9.67382	Down
chr3	89280000	89290000	ctcf	chr3	89370000	89380000	ctcf	13.5113	5.80429	Down
chr3	89330000	89340000	ctcf	chr3	89420000	89430000	promoter	17.3717	7.73905	Down
chr3	95130000	95140000	ctcf	chr3	95220000	95230000	ctcf	11.5811	2.90215	Down
chr3	95580000	95590000	promoter	chr3	95670000	95680000	ctcf	11.5811	4.83691	Down
chr3	96550000	96560000	ctcf	chr3	96640000	96650000	ctcf	11.5811	3.86953	Down
chr4	41030000	41040000	promoter	chr4	41120000	41130000	ctcf	13.6207	2.87883	Down
chr4	42950000	42960000	ctcf	chr4	43040000	43050000	ctcf	11.6749	2.87883	Down
chr4	63210000	63220000	ctcf	chr4	63300000	63310000	ctcf	11.6749	5.75767	Down
chr4	123000000	123000000	ctcf	chr4	123000000	123000000	ctcf	13.6207	6.71728	Down
chr4	129000000	129000000	promoter	chr4	129000000	129000000	promoter	13.6207	6.71728	Down
chr4	130000000	130000000	ctcf	chr4	130000000	130000000	ctcf	18.4853	2.87883	Down
chr4	131000000	131000000	ctcf	chr4	131000000	131000000	ctcf	19.4582	9.59611	Down
chr4	138000000	138000000	ctcf	chr4	138000000	138000000	ctcf	11.6749	3.83844	Down
chr4	142000000	142000000	ctcf	chr4	142000000	142000000	ctcf	13.6207	5.75767	Down
chr4	152000000	152000000	ctcf	chr4	152000000	152000000	ctcf	16.5395	4.79805	Down
chr4	152000000	152000000	ctcf	chr4	152000000	152000000	ctcf	15.5666	5.75767	Down
chr4	152000000	152000000	ctcf	chr4	152000000	152000000	ctcf	13.6207	4.79805	Down
chr4	155000000	155000000	ctcf	chr4	155000000	155000000	ctcf	12.6478	5.75767	Down
chr5	24710000	24720000	ctcf	chr5	24800000	24810000	ctcf	12.763	0.95095	Down
chr5	35880000	35890000	ctcf	chr5	35970000	35980000	ctcf	19.6354	8.55855	Down
chr5	36830000	36840000	ctcf	chr5	36920000	36930000	ctcf	15.7083	6.65665	Down
chr5	112000000	112000000	ctcf	chr5	112000000	112000000	ctcf	16.6901	5.7057	Down
chr5	122000000	122000000	ctcf	chr5	122000000	122000000	ctcf	11.7812	3.8038	Down
chr5	124000000	124000000	ctcf	chr5	124000000	124000000	ctcf	14.7266	5.7057	Down
chr5	147000000	147000000	ctcf	chr5	147000000	147000000	ctcf	12.763	5.7057	Down
chr5	147000000	147000000	ctcf	chr5	147000000	147000000	ctcf	14.7266	3.8038	Down
chr6	72690000	72700000	enhancer	chr6	72780000	72790000	ctcf	12.5862	4.82154	Down
chr6	72920000	72930000	enhancer	chr6	73010000	73020000	ctcf	15.4907	4.82154	Down
chr6	85160000	85170000	ctcf	chr6	85250000	85260000	ctcf	14.5226	3.85723	Down
chr6	116000000	116000000	promoter	chr6	116000000	116000000	promoter	12.5862	5.78585	Down
chr6	120000000	120000000	ctcf	chr6	120000000	120000000	ctcf	11.6181	1.92862	Down
chr6	121000000	121000000	ctcf	chr6	121000000	121000000	ctcf	12.5862	3.85723	Down
chr6	125000000	125000000	ctcf	chr6	125000000	125000000	ctcf	11.6181	4.82154	Down
chr7	18920000	18930000	ctcf	chr7	19010000	19020000	ctcf	11.6438	5.77306	Down
chr7	25080000	25090000	ctcf	chr7	25170000	25180000	ctcf	13.5844	4.81088	Down
chr7	27160000	27170000	ctcf	chr7	27250000	27260000	ctcf	27.1688	10.5839	Down
chr7	28960000	28970000	promoter	chr7	29050000	29060000	ctcf	13.5844	3.84871	Down
chr7	29070000	29080000	ctcf	chr7	29160000	29170000	ctcf	16.4954	6.73524	Down
chr7	45120000	45130000	ctcf	chr7	45210000	45220000	ctcf	12.6141	3.84871	Down
chr7	45210000	45220000	ctcf	chr7	45300000	45310000	ctcf	14.5547	3.84871	Down
chr7	45720000	45730000	ctcf	chr7	45810000	45820000	promoter	15.5251	6.73524	Down
chr7	121000000	121000000	ctcf	chr7	121000000	121000000	ctcf	13.5844	6.73524	Down
chr7	127000000	127000000	promoter	chr7	127000000	127000000	ctcf	13.5844	6.73524	Down
chr7	128000000	128000000	ctcf	chr7	128000000	128000000	ctcf	17.4657	6.73524	Down
chr7	141000000	141000000	ctcf	chr7	141000000	141000000	promoter	16.4954	6.73524	Down
chr7	141000000	141000000	ctcf	chr7	141000000	141000000	promoter	11.6438	1.92435	Down
chr8	25750000	25760000	promoter	chr8	25840000	25850000	promoter	13.3361	1.82017	Down
chr8	27170000	27180000	promoter	chr8	27260000	27270000	promoter	16.4137	6.3706	Down
chr8	69790000	69800000	ctcf	chr8	69880000	69890000	ctcf	15.3878	6.3706	Down
chr8	70770000	70780000	promoter	chr8	70860000	70870000	ctcf	19.4912	9.10085	Down
chr8	111000000	111000000	ctcf	chr8	111000000	111000000	ctcf	13.3361	6.3706	Down
chr8	120000000	120000000	ctcf	chr8	120000000	120000000	ctcf	11.2844	3.64034	Down
chr8	120000000	121000000	promoter	chr8	121000000	121000000	promoter	11.2844	3.64034	Down
chr8	122000000	122000000	ctcf	chr8	122000000	122000000	ctcf	12.3103	5.46051	Down
chr8	122000000	122000000	ctcf	chr8	122000000	122000000	ctcf	17.4395	4.55043	Down
chr8	123000000	123000000	ctcf	chr8	123000000	124000000	ctcf	11.2844	4.55043	Down
chr9	20880000	20890000	promoter	chr9	20970000	20980000	ctcf	12.6324	4.80391	Down
chr9	21140000	21150000	promoter	chr9	21230000	21240000	ctcf	13.6042	6.72547	Down
chr9	21150000	21160000	ctcf	chr9	21240000	21250000	ctcf	12.6324	1.92156	Down
chr9	21980000	21990000	ctcf	chr9	22070000	22080000	promoter	12.6324	4.80391	Down
chr9	22070000	22080000	promoter	chr9	22160000	22170000	ctcf	13.6042	5.76469	Down
chr9	43730000	43740000	ctcf	chr9	43820000	43830000	ctcf	11.6607	4.80391	Down
chr9	57160000	57170000	ctcf	chr9	57250000	57260000	ctcf	13.6042	6.72547	Down
chr9	59560000	59570000	ctcf	chr9	59650000	59660000	ctcf	14.5759	5.76469	Down
chr9	65030000	65040000	ctcf	chr9	65120000	65130000	ctcf	17.4911	6.72547	Down
chr9	65600000	65610000	ctcf	chr9	65690000	65700000	ctcf	15.5476	7.68625	Down
chr9	108000000	108000000	promoter	chr9	108000000	108000000	ctcf	12.6324	5.76469	Down
chr9	118000000	118000000	ctcf	chr9	118000000	118000000	ctcf	28.18	6.72547	Down
chr10	18230000	18240000	ctcf	chr10	18320000	18330000	enhancer	11.7366	4.77285	Down
chr10	60130000	60140000	ctcf	chr10	60220000	60230000	ctcf	13.6927	4.77285	Down
chr10	61490000	61500000	ctcf	chr10	61580000	61590000	ctcf	11.7366	5.72742	Down
chr10	77160000	77170000	promoter	chr10	77250000	77260000	ctcf	16.6268	6.68199	Down
chr10	80060000	80070000	ctcf	chr10	80150000	80160000	ctcf	14.6707	5.72742	Down
chr10	80170000	80180000	ctcf	chr10	80260000	80270000	ctcf	25.4292	12.4094	Down
chr10	81340000	81350000	ctcf	chr10	81430000	81440000	promoter	15.6488	7.63656	Down
chr10	81480000	81490000	ctcf	chr10	81570000	81580000	ctcf	13.6927	6.68199	Down
chr10	127000000	127000000	ctcf	chr10	127000000	127000000	ctcf	14.6707	4.77285	Down
chr10	128000000	128000000	ctcf	chr10	128000000	129000000	ctcf	23.4731	7.63656	Down
chr10	129000000	129000000	ctcf	chr10	129000000	129000000	ctcf	11.7366	5.72742	Down
chr11	4000000	4010000	ctcf	chr11	4090000	4100000	ctcf	12.6453	4.79901	Down
chr11	20240000	20250000	ctcf	chr11	20330000	20340000	ctcf	11.6726	5.75882	Down
chr11	50160000	50170000	ctcf	chr11	50250000	50260000	enhancer	18.4816	3.83921	Down
chr11	57960000	57970000	enhancer	chr11	58050000	58060000	ctcf	15.5634	4.79901	Down
chr11	60950000	60960000	ctcf	chr11	61040000	61050000	ctcf	11.6726	5.75882	Down
chr11	69320000	69330000	promoter	chr11	69410000	69420000	promoter	15.5634	6.71862	Down
chr11	69420000	69430000	promoter	chr11	69510000	69520000	ctcf	11.6726	4.79901	Down
chr11	70510000	70520000	ctcf	chr11	70600000	70610000	ctcf	22.3725	10.5578	Down
chr11	78830000	78840000	ctcf	chr11	78920000	78930000	ctcf	11.6726	3.83921	Down
chr11	84720000	84730000	ctcf	chr11	84810000	84820000	ctcf	11.6726	5.75882	Down
chr11	94400000	94410000	ctcf	chr11	94490000	94500000	ctcf	13.618	2.87941	Down
chr11	96820000	96830000	promoter	chr11	96910000	96920000	ctcf	11.6726	5.75882	Down
chr11	97490000	97500000	ctcf	chr11	97580000	97590000	ctcf	11.6726	4.79901	Down
chr11	97530000	97540000	ctcf	chr11	97620000	97630000	ctcf	27.236	11.5176	Down
chr11	98680000	98690000	ctcf	chr11	98770000	98780000	promoter	13.618	3.83921	Down
chr11	98830000	98840000	ctcf	chr11	98920000	98930000	ctcf	11.6726	5.75882	Down
chr11	100000000	100000000	ctcf	chr11	100000000	100000000	ctcf	14.5907	5.75882	Down
chr11	101000000	101000000	ctcf	chr11	101000000	101000000	ctcf	24.3179	7.67842	Down
chr11	107000000	107000000	enhancer	chr11	107000000	107000000	enhancer	11.6726	3.83921	Down
chr11	107000000	107000000	promoter	chr11	107000000	107000000	ctcf	11.6726	4.79901	Down
chr11	116000000	116000000	ctcf	chr11	116000000	116000000	ctcf	18.4816	8.63823	Down
chr11	120000000	120000000	ctcf	chr11	120000000	120000000	ctcf	11.6726	3.83921	Down
chr12	84160000	84170000	ctcf	chr12	84250000	84260000	ctcf	18.2832	3.88087	Down
chr12	85380000	85390000	ctcf	chr12	85470000	85480000	ctcf	12.5096	4.85109	Down
chr12	108000000	108000000	ctcf	chr12	108000000	108000000	ctcf	13.4718	5.8213	Down
chr13	21920000	21930000	ctcf	chr13	22010000	22020000	ctcf	11.6442	5.77283	Down
chr13	54690000	54700000	promoter	chr13	54780000	54790000	promoter	16.496	6.73497	Down
chr14	25720000	25730000	ctcf	chr14	25810000	25820000	ctcf	11.9573	4.0601	Down
chr14	27090000	27100000	ctcf	chr14	27180000	27190000	ctcf	13.7969	3.04508	Down
chr14	31380000	31390000	ctcf	chr14	31470000	31480000	ctcf	11.9573	2.03005	Down
chr14	51920000	51930000	ctcf	chr14	52010000	52020000	ctcf	11.9573	4.0601	Down
chr14	55020000	55030000	ctcf	chr14	55110000	55120000	ctcf	12.8771	5.07513	Down
chr14	55780000	55790000	ctcf	chr14	55870000	55880000	ctcf	17.4761	2.03005	Down
chr14	55820000	55830000	ctcf	chr14	55910000	55920000	ctcf	12.8771	6.09015	Down
chr14	61590000	61600000	promoter	chr14	61680000	61690000	promoter	14.7167	7.10518	Down
chr15	77240000	77250000	promoter	chr15	77330000	77340000	ctcf	12.5701	2.89665	Down
chr15	77740000	77750000	ctcf	chr15	77830000	77840000	promoter	12.5701	4.82775	Down
chr15	77820000	77830000	promoter	chr15	77910000	77920000	ctcf	28.0409	11.5866	Down
chr15	77830000	77840000	promoter	chr15	77920000	77930000	ctcf	27.0739	6.75884	Down
chr15	79280000	79290000	ctcf	chr15	79370000	79380000	promoter	13.537	6.75884	Down
chr15	79950000	79960000	ctcf	chr15	80040000	80050000	ctcf	11.6031	4.82775	Down
chr15	79960000	79970000	ctcf	chr15	80050000	80060000	ctcf	11.6031	4.82775	Down
chr15	85480000	85490000	ctcf	chr15	85570000	85580000	ctcf	19.3385	4.82775	Down
chr15	98800000	98810000	ctcf	chr15	98890000	98900000	ctcf	25.1401	11.5866	Down
chr15	99680000	99690000	ctcf	chr15	99770000	99780000	ctcf	11.6031	5.79329	Down
chr15	102000000	102000000	ctcf	chr15	102000000	102000000	ctcf	20.3055	9.65549	Down
chr15	103000000	103000000	ctcf	chr15	103000000	103000000	ctcf	18.3716	6.75884	Down
chr15	103000000	103000000	ctcf	chr15	103000000	103000000	ctcf	11.6031	5.79329	Down
chr16	4960000	4970000	promoter	chr16	5050000	5060000	ctcf	11.5272	0.97191	Down
chr16	55970000	55980000	promoter	chr16	56060000	56070000	ctcf	13.4484	5.83146	Down
chr17	25180000	25190000	promoter	chr17	25270000	25280000	ctcf	12.5977	4.81716	Down
chr17	26790000	26800000	ctcf	chr17	26880000	26890000	ctcf	14.5358	6.74402	Down
chr17	32120000	32130000	ctcf	chr17	32210000	32220000	ctcf	17.4429	6.74402	Down
chr17	34020000	34030000	ctcf	chr17	34110000	34120000	promoter	18.412	8.67088	Down
chr17	34850000	34860000	ctcf	chr17	34940000	34950000	ctcf	17.4429	8.67088	Down
chr17	34970000	34980000	promoter	chr17	35060000	35070000	ctcf	12.5977	3.85372	Down
chr17	35020000	35030000	ctcf	chr17	35110000	35120000	promoter	23.2572	9.63431	Down
chr17	45590000	45600000	ctcf	chr17	45680000	45690000	ctcf	25.1954	11.5612	Down
chr17	46650000	46660000	ctcf	chr17	46740000	46750000	promoter	13.5667	3.85372	Down
chr17	56110000	56120000	ctcf	chr17	56200000	56210000	ctcf	13.5667	6.74402	Down
chr17	56160000	56170000	ctcf	chr17	56250000	56260000	ctcf	19.381	9.63431	Down
chr17	56580000	56590000	promoter	chr17	56670000	56680000	promoter	12.5977	3.85372	Down
chr17	56620000	56630000	promoter	chr17	56710000	56720000	promoter	13.5667	6.74402	Down
chr17	56660000	56670000	ctcf	chr17	56750000	56760000	ctcf	13.5667	6.74402	Down
chr17	57240000	57250000	ctcf	chr17	57330000	57340000	ctcf	15.5048	6.74402	Down
chr18	61540000	61550000	ctcf	chr18	61630000	61640000	ctcf	20.2886	9.66352	Down
chr18	65650000	65660000	ctcf	chr18	65740000	65750000	ctcf	11.5935	2.89906	Down
chr19	5600000	5610000	promoter	chr19	5690000	5700000	promoter	12.5523	3.86766	Down
chr19	5920000	5930000	ctcf	chr19	6010000	6020000	ctcf	15.449	5.80148	Down
chr19	6140000	6150000	ctcf	chr19	6230000	6240000	ctcf	12.5523	4.83457	Down
chr19	25540000	25550000	ctcf	chr19	25630000	25640000	ctcf	12.5523	5.80148	Down
chr19	44290000	44300000	ctcf	chr19	44380000	44390000	ctcf	11.5867	3.86766	Down
chr19	45010000	45020000	ctcf	chr19	45100000	45110000	ctcf	11.5867	3.86766	Down
chr19	45570000	45580000	ctcf	chr19	45660000	45670000	promoter	14.4834	3.86766	Down
chr1	36580000	36590000	enhancer	chr1	36680000	36690000	ctcf	10.6302	1.93219	Down
chr1	37880000	37890000	ctcf	chr1	37980000	37990000	ctcf	8.69742	0.966095	Down
chr1	74770000	74780000	ctcf	chr1	74870000	74880000	ctcf	14.4957	6.76267	Down
chr1	75130000	75140000	ctcf	chr1	75230000	75240000	ctcf	12.5629	3.86438	Down
chr1	75160000	75170000	ctcf	chr1	75260000	75270000	ctcf	8.69742	1.93219	Down
chr1	75380000	75390000	ctcf	chr1	75480000	75490000	ctcf	8.69742	3.86438	Down
chr1	90050000	90060000	ctcf	chr1	90150000	90160000	ctcf	8.69742	2.89829	Down
chr1	93370000	93380000	ctcf	chr1	93470000	93480000	ctcf	10.6302	0.966095	Down
chr1	134000000	134000000	ctcf	chr1	134000000	134000000	ctcf	13.5293	3.86438	Down
chr1	155000000	155000000	ctcf	chr1	155000000	155000000	ctcf	11.5966	2.89829	Down
chr1	171000000	171000000	ctcf	chr1	171000000	171000000	ctcf	8.69742	1.93219	Down
chr1	181000000	181000000	ctcf	chr1	181000000	181000000	ctcf	9.6638	0.966095	Down
chr1	181000000	181000000	ctcf	chr1	181000000	181000000	ctcf	9.6638	4.83048	Down
chr1	36550000	36560000	ctcf	chr1	36660000	36670000	ctcf	18.33	8.70967	Down
chr1	74770000	74780000	ctcf	chr1	74880000	74890000	ctcf	32.801	15.4839	Down
chr1	134000000	134000000	ctcf	chr1	134000000	134000000	ctcf	14.471	4.83871	Down
chr1	134000000	134000000	ctcf	chr1	134000000	134000000	ctcf	12.5416	5.80645	Down
chr1	135000000	135000000	ctcf	chr1	135000000	135000000	ctcf	8.68263	3.87096	Down
chr1	135000000	135000000	ctcf	chr1	135000000	135000000	ctcf	8.68263	2.90322	Down
chr1	136000000	136000000	ctcf	chr1	136000000	136000000	ctcf	12.5416	3.87096	Down
chr1	172000000	172000000	promoter	chr1	172000000	172000000	ctcf	22.1889	10.6451	Down
chr1	190000000	190000000	ctcf	chr1	190000000	190000000	ctcf	8.68263	3.87096	Down
chr1	36580000	36590000	enhancer	chr1	36700000	36710000	ctcf	9.63089	2.90819	Down
chr1	74770000	74780000	ctcf	chr1	74890000	74900000	ctcf	26.0034	12.6021	Down
chr1	75000000	75010000	ctcf	chr1	75120000	75130000	ctcf	8.6678	1.93879	Down
chr1	75140000	75150000	ctcf	chr1	75260000	75270000	ctcf	12.5202	4.84698	Down
chr1	86400000	86410000	ctcf	chr1	86520000	86530000	ctcf	14.4463	4.84698	Down
chr1	134000000	134000000	ctcf	chr1	134000000	134000000	ctcf	12.5202	2.90819	Down
chr1	171000000	171000000	ctcf	chr1	171000000	171000000	ctcf	12.5202	1.93879	Down
chr1	171000000	171000000	ctcf	chr1	172000000	172000000	ctcf	8.6678	3.87759	Down
chr1	172000000	172000000	promoter	chr1	172000000	172000000	promoter	12.5202	4.84698	Down
chr1	181000000	181000000	ctcf	chr1	181000000	181000000	ctcf	17.3356	7.75517	Down
chr1	36550000	36560000	ctcf	chr1	36680000	36690000	ctcf	20.1946	9.70852	Down
chr1	74810000	74820000	ctcf	chr1	74940000	74950000	ctcf	8.65481	1.9417	Down
chr1	125000000	125000000	promoter	chr1	126000000	126000000	ctcf	8.65481	2.91255	Down
chr1	132000000	132000000	ctcf	chr1	132000000	132000000	ctcf	18.2713	7.76681	Down
chr1	133000000	133000000	ctcf	chr1	133000000	133000000	ctcf	8.65481	3.88341	Down
chr1	134000000	134000000	ctcf	chr1	134000000	134000000	ctcf	9.61646	2.91255	Down
chr1	134000000	134000000	ctcf	chr1	134000000	134000000	ctcf	8.65481	3.88341	Down
chr1	155000000	155000000	promoter	chr1	155000000	155000000	ctcf	11.5397	4.85426	Down
chr1	172000000	172000000	ctcf	chr1	172000000	172000000	ctcf	8.65481	3.88341	Down
chr1	181000000	181000000	promoter	chr1	181000000	181000000	ctcf	10.5781	3.88341	Down
chr1	190000000	190000000	ctcf	chr1	190000000	190000000	ctcf	12.5014	3.88341	Down
chr1	11270000	11280000	enhancer	chr1	11410000	11420000	ctcf	9.61036	1.94294	Down
chr1	12990000	13000000	ctcf	chr1	13130000	13140000	ctcf	10.5714	1.94294	Down
chr1	34290000	34300000	ctcf	chr1	34430000	34440000	promoter	12.4935	3.88587	Down
chr1	51470000	51480000	promoter	chr1	51610000	51620000	ctcf	9.61036	2.9144	Down
chr1	73990000	74000000	ctcf	chr1	74130000	74140000	ctcf	8.64932	2.9144	Down
chr1	74220000	74230000	ctcf	chr1	74360000	74370000	ctcf	8.64932	3.88587	Down
chr1	86300000	86310000	ctcf	chr1	86440000	86450000	ctcf	9.61036	2.9144	Down
chr1	86440000	86450000	ctcf	chr1	86580000	86590000	promoter	8.64932	3.88587	Down
chr1	118000000	118000000	ctcf	chr1	118000000	118000000	ctcf	8.64932	3.88587	Down
chr1	134000000	134000000	ctcf	chr1	134000000	134000000	ctcf	11.5324	2.9144	Down
chr1	156000000	156000000	ctcf	chr1	156000000	156000000	ctcf	11.5324	3.88587	Down
chr1	190000000	190000000	ctcf	chr1	190000000	190000000	ctcf	9.61036	3.88587	Down
chr1	36540000	36550000	ctcf	chr1	36690000	36700000	promoter	10.5681	2.9153	Down
chr1	75160000	75170000	ctcf	chr1	75310000	75320000	ctcf	10.5681	3.88706	Down
chr1	75320000	75330000	ctcf	chr1	75470000	75480000	ctcf	8.64667	2.9153	Down
chr1	132000000	132000000	ctcf	chr1	132000000	132000000	ctcf	14.4111	4.85883	Down
chr1	132000000	132000000	ctcf	chr1	132000000	132000000	ctcf	8.64667	2.9153	Down
chr1	134000000	134000000	ctcf	chr1	134000000	134000000	ctcf	8.64667	2.9153	Down
chr1	135000000	135000000	ctcf	chr1	135000000	135000000	ctcf	9.60741	3.88706	Down
chr1	180000000	180000000	ctcf	chr1	181000000	181000000	ctcf	8.64667	3.88706	Down
chr1	36540000	36550000	ctcf	chr1	36700000	36710000	ctcf	12.4832	2.9168	Down
chr1	78520000	78530000	ctcf	chr1	78680000	78690000	ctcf	8.6422	1.94454	Down
chr1	120000000	120000000	ctcf	chr1	120000000	120000000	promoter	8.6422	1.94454	Down
chr1	132000000	132000000	ctcf	chr1	132000000	132000000	ctcf	8.6422	2.9168	Down
chr1	133000000	133000000	ctcf	chr1	133000000	133000000	ctcf	8.6422	3.88907	Down
chr1	180000000	180000000	ctcf	chr1	181000000	181000000	promoter	8.6422	3.88907	Down
chr1	190000000	190000000	ctcf	chr1	190000000	190000000	ctcf	16.3242	5.83361	Down
chr1	36320000	36330000	ctcf	chr1	36490000	36500000	ctcf	10.5576	3.89093	Down
chr1	93170000	93180000	ctcf	chr1	93340000	93350000	ctcf	18.2359	6.80913	Down
chr1	132000000	132000000	promoter	chr1	132000000	132000000	ctcf	9.59785	0.972733	Down
chr1	132000000	132000000	ctcf	chr1	132000000	132000000	ctcf	9.59785	2.9182	Down
chr1	180000000	180000000	ctcf	chr1	180000000	180000000	ctcf	8.63807	2.9182	Down
chr1	86350000	86360000	promoter	chr1	86530000	86540000	ctcf	12.4771	2.91823	Down
chr1	132000000	132000000	promoter	chr1	132000000	132000000	ctcf	9.59775	3.89097	Down
chr1	134000000	134000000	ctcf	chr1	134000000	134000000	ctcf	10.5575	1.94549	Down
chr1	172000000	172000000	promoter	chr1	172000000	172000000	ctcf	10.5575	2.91823	Down
chr1	55190000	55200000	ctcf	chr1	55380000	55390000	ctcf	9.59962	1.94511	Down
chr1	73900000	73910000	ctcf	chr1	74090000	74100000	ctcf	10.5596	4.86277	Down
chr1	135000000	135000000	ctcf	chr1	135000000	135000000	ctcf	15.3594	4.86277	Down
chr1	180000000	180000000	ctcf	chr1	180000000	180000000	ctcf	8.63965	3.89022	Down
chr1	132000000	132000000	ctcf	chr1	132000000	132000000	ctcf	12.4812	5.83455	Down
chr1	75260000	75270000	ctcf	chr1	75470000	75480000	ctcf	8.64191	2.9169	Down
chr1	92630000	92640000	ctcf	chr1	92840000	92850000	ctcf	8.64191	1.9446	Down
chr1	134000000	134000000	enhancer	chr1	134000000	134000000	ctcf	8.64191	0.972301	Down
chr1	75260000	75270000	ctcf	chr1	75480000	75490000	ctcf	8.64458	2.916	Down
chr1	133000000	133000000	ctcf	chr1	134000000	134000000	promoter	8.64458	3.888	Down
chr1	133000000	133000000	ctcf	chr1	133000000	133000000	ctcf	14.4138	6.80109	Down
chr1	133000000	133000000	ctcf	chr1	133000000	133000000	ctcf	10.5701	4.85792	Down
chr1	86060000	86070000	ctcf	chr1	86300000	86310000	ctcf	10.5753	2.91333	Down
chr1	90970000	90980000	ctcf	chr1	91210000	91220000	ctcf	9.61388	1.94222	Down
chr1	134000000	134000000	enhancer	chr1	134000000	134000000	enhancer	9.61388	1.94222	Down
chr1	182000000	182000000	ctcf	chr1	182000000	182000000	ctcf	13.4594	1.94222	Down
chr1	39000000	39010000	ctcf	chr1	39250000	39260000	ctcf	12.5041	5.82386	Down
chr1	131000000	131000000	ctcf	chr1	132000000	132000000	ctcf	8.65667	3.88257	Down
chr1	133000000	133000000	promoter	chr1	134000000	134000000	ctcf	8.65667	2.91193	Down
chr1	151000000	151000000	ctcf	chr1	151000000	151000000	ctcf	9.62535	1.93991	Down
chr1	172000000	172000000	ctcf	chr1	172000000	172000000	ctcf	8.6659	0.96961	Down
chr1	59230000	59240000	ctcf	chr1	59600000	59610000	ctcf	10.5998	2.90658	Down
chr1	134000000	134000000	promoter	chr1	134000000	134000000	ctcf	11.5629	3.87562	Down
chr1	92010000	92020000	ctcf	chr1	92430000	92440000	enhancer	8.67236	2.90666	Down
chr2	17730000	17740000	ctcf	chr2	17830000	17840000	ctcf	8.77081	1.91602	Down
chr2	24950000	24960000	promoter	chr2	25050000	25060000	ctcf	8.77081	2.87403	Down
chr2	25270000	25280000	ctcf	chr2	25370000	25380000	ctcf	13.6435	2.87403	Down
chr2	26290000	26300000	ctcf	chr2	26390000	26400000	promoter	7.79628	3.83204	Down
chr2	29680000	29690000	enhancer	chr2	29780000	29790000	promoter	7.79628	1.91602	Down
chr2	29780000	29790000	promoter	chr2	29880000	29890000	ctcf	16.5671	3.83204	Down
chr2	29940000	29950000	promoter	chr2	30040000	30050000	ctcf	10.7199	2.87403	Down
chr2	30160000	30170000	ctcf	chr2	30260000	30270000	ctcf	7.79628	1.91602	Down
chr2	30690000	30700000	enhancer	chr2	30790000	30800000	ctcf	10.7199	4.79005	Down
chr2	31570000	31580000	promoter	chr2	31670000	31680000	promoter	9.74535	3.83204	Down
chr2	32250000	32260000	promoter	chr2	32350000	32360000	ctcf	12.669	3.83204	Down
chr2	32520000	32530000	ctcf	chr2	32620000	32630000	promoter	8.77081	3.83204	Down
chr2	32750000	32760000	ctcf	chr2	32850000	32860000	ctcf	7.79628	3.83204	Down
chr2	32820000	32830000	ctcf	chr2	32920000	32930000	ctcf	11.6944	5.74807	Down
chr2	70700000	70710000	ctcf	chr2	70800000	70810000	enhancer	9.74535	2.87403	Down
chr2	75600000	75610000	ctcf	chr2	75700000	75710000	ctcf	7.79628	3.83204	Down
chr2	75680000	75690000	ctcf	chr2	75780000	75790000	ctcf	9.74535	2.87403	Down
chr2	85130000	85140000	promoter	chr2	85230000	85240000	enhancer	7.79628	3.83204	Down
chr2	102000000	102000000	ctcf	chr2	102000000	102000000	ctcf	8.77081	0.958011	Down
chr2	120000000	120000000	ctcf	chr2	120000000	120000000	ctcf	10.7199	4.79005	Down
chr2	126000000	126000000	ctcf	chr2	126000000	126000000	ctcf	12.669	5.74807	Down
chr2	131000000	131000000	promoter	chr2	131000000	131000000	ctcf	8.77081	1.91602	Down
chr2	132000000	132000000	enhancer	chr2	132000000	132000000	ctcf	9.74535	4.79005	Down
chr2	153000000	153000000	ctcf	chr2	153000000	153000000	ctcf	10.7199	4.79005	Down
chr2	153000000	153000000	promoter	chr2	153000000	153000000	ctcf	11.6944	4.79005	Down
chr2	153000000	153000000	promoter	chr2	153000000	153000000	ctcf	7.79628	2.87403	Down
chr2	153000000	153000000	ctcf	chr2	154000000	154000000	ctcf	7.79628	3.83204	Down
chr2	155000000	155000000	ctcf	chr2	155000000	155000000	ctcf	9.74535	3.83204	Down
chr2	163000000	163000000	ctcf	chr2	163000000	163000000	promoter	7.79628	3.83204	Down
chr2	165000000	165000000	ctcf	chr2	165000000	165000000	ctcf	7.79628	3.83204	Down
chr2	165000000	165000000	promoter	chr2	165000000	165000000	ctcf	8.77081	2.87403	Down
chr2	167000000	167000000	promoter	chr2	167000000	167000000	ctcf	11.6944	3.83204	Down
chr2	169000000	169000000	ctcf	chr2	169000000	169000000	ctcf	10.7199	4.79005	Down
chr2	172000000	172000000	ctcf	chr2	172000000	172000000	ctcf	7.79628	0.958011	Down
chr2	180000000	180000000	ctcf	chr2	180000000	180000000	ctcf	7.79628	3.83204	Down
chr2	180000000	180000000	ctcf	chr2	180000000	180000000	ctcf	10.7199	4.79005	Down
chr2	180000000	180000000	ctcf	chr2	180000000	180000000	ctcf	7.79628	2.87403	Down
chr2	181000000	181000000	ctcf	chr2	181000000	181000000	promoter	9.74535	1.91602	Down
chr2	181000000	181000000	ctcf	chr2	181000000	181000000	ctcf	16.5671	7.66409	Down
chr2	181000000	181000000	ctcf	chr2	182000000	182000000	ctcf	7.79628	1.91602	Down
chr2	181000000	182000000	ctcf	chr2	182000000	182000000	ctcf	13.6435	4.79005	Down
chr2	4490000	4500000	ctcf	chr2	4600000	4610000	ctcf	7.78366	2.87869	Down
chr2	25220000	25230000	ctcf	chr2	25330000	25340000	promoter	14.5944	6.71695	Down
chr2	26270000	26280000	ctcf	chr2	26380000	26390000	promoter	7.78366	1.91913	Down
chr2	26390000	26400000	promoter	chr2	26500000	26510000	promoter	9.72957	3.83826	Down
chr2	27120000	27130000	ctcf	chr2	27230000	27240000	ctcf	7.78366	3.83826	Down
chr2	28520000	28530000	ctcf	chr2	28630000	28640000	ctcf	16.5403	7.67652	Down
chr2	30060000	30070000	promoter	chr2	30170000	30180000	ctcf	14.5944	6.71695	Down
chr2	30480000	30490000	enhancer	chr2	30590000	30600000	promoter	10.7025	0.959565	Down
chr2	30610000	30620000	ctcf	chr2	30720000	30730000	ctcf	9.72957	4.79782	Down
chr2	31790000	31800000	ctcf	chr2	31900000	31910000	ctcf	11.6755	5.75739	Down
chr2	32390000	32400000	ctcf	chr2	32500000	32510000	ctcf	10.7025	4.79782	Down
chr2	32500000	32510000	ctcf	chr2	32610000	32620000	ctcf	7.78366	2.87869	Down
chr2	32580000	32590000	ctcf	chr2	32690000	32700000	ctcf	12.6484	4.79782	Down
chr2	32600000	32610000	ctcf	chr2	32710000	32720000	ctcf	9.72957	4.79782	Down
chr2	33210000	33220000	ctcf	chr2	33320000	33330000	ctcf	7.78366	3.83826	Down
chr2	85130000	85140000	promoter	chr2	85240000	85250000	ctcf	9.72957	3.83826	Down
chr2	92910000	92920000	ctcf	chr2	93020000	93030000	ctcf	8.75661	2.87869	Down
chr2	93070000	93080000	ctcf	chr2	93180000	93190000	ctcf	14.5944	4.79782	Down
chr2	120000000	120000000	promoter	chr2	120000000	120000000	ctcf	7.78366	3.83826	Down
chr2	120000000	120000000	ctcf	chr2	120000000	120000000	ctcf	7.78366	0.959565	Down
chr2	127000000	127000000	ctcf	chr2	127000000	127000000	ctcf	9.72957	4.79782	Down
chr2	132000000	132000000	ctcf	chr2	132000000	132000000	ctcf	10.7025	4.79782	Down
chr2	154000000	154000000	ctcf	chr2	155000000	155000000	promoter	7.78366	3.83826	Down
chr2	157000000	157000000	ctcf	chr2	158000000	158000000	promoter	24.3239	10.5552	Down
chr2	164000000	164000000	ctcf	chr2	164000000	164000000	ctcf	8.75661	3.83826	Down
chr2	164000000	164000000	ctcf	chr2	165000000	165000000	ctcf	14.5944	5.75739	Down
chr2	165000000	165000000	promoter	chr2	165000000	165000000	ctcf	11.6755	5.75739	Down
chr2	165000000	165000000	ctcf	chr2	165000000	165000000	ctcf	9.72957	3.83826	Down
chr2	165000000	165000000	promoter	chr2	165000000	165000000	ctcf	7.78366	3.83826	Down
chr2	168000000	168000000	ctcf	chr2	168000000	168000000	ctcf	7.78366	3.83826	Down
chr2	170000000	170000000	ctcf	chr2	170000000	170000000	ctcf	7.78366	0.959565	Down
chr2	181000000	181000000	ctcf	chr2	181000000	181000000	ctcf	9.72957	2.87869	Down
chr2	25270000	25280000	ctcf	chr2	25390000	25400000	ctcf	16.5108	7.6902	Down
chr2	26180000	26190000	ctcf	chr2	26300000	26310000	ctcf	8.74103	3.8451	Down
chr2	27770000	27780000	ctcf	chr2	27890000	27900000	ctcf	7.7698	2.88383	Down
chr2	28700000	28710000	promoter	chr2	28820000	28830000	ctcf	9.71226	4.80638	Down
chr2	28930000	28940000	ctcf	chr2	29050000	29060000	ctcf	8.74103	2.88383	Down
chr2	29620000	29630000	promoter	chr2	29740000	29750000	ctcf	10.6835	1.92255	Down
chr2	29910000	29920000	ctcf	chr2	30030000	30040000	ctcf	7.7698	2.88383	Down
chr2	30240000	30250000	promoter	chr2	30360000	30370000	ctcf	7.7698	2.88383	Down
chr2	30270000	30280000	ctcf	chr2	30390000	30400000	promoter	9.71226	3.8451	Down
chr2	30530000	30540000	ctcf	chr2	30650000	30660000	enhancer	9.71226	2.88383	Down
chr2	31260000	31270000	enhancer	chr2	31380000	31390000	ctcf	10.6835	3.8451	Down
chr2	32750000	32760000	ctcf	chr2	32870000	32880000	promoter	12.6259	4.80638	Down
chr2	33440000	33450000	ctcf	chr2	33560000	33570000	ctcf	12.6259	4.80638	Down
chr2	33460000	33470000	promoter	chr2	33580000	33590000	ctcf	9.71226	4.80638	Down
chr2	57110000	57120000	ctcf	chr2	57230000	57240000	promoter	12.6259	5.76765	Down
chr2	91060000	91070000	ctcf	chr2	91180000	91190000	promoter	9.71226	3.8451	Down
chr2	93070000	93080000	ctcf	chr2	93190000	93200000	ctcf	18.4533	8.65148	Down
chr2	132000000	132000000	ctcf	chr2	132000000	132000000	ctcf	14.5684	2.88383	Down
chr2	132000000	132000000	ctcf	chr2	132000000	132000000	enhancer	8.74103	0.961275	Down
chr2	132000000	132000000	ctcf	chr2	132000000	132000000	promoter	10.6835	4.80638	Down
chr2	153000000	153000000	promoter	chr2	153000000	153000000	ctcf	7.7698	2.88383	Down
chr2	154000000	154000000	promoter	chr2	155000000	155000000	ctcf	15.5396	4.80638	Down
chr2	155000000	155000000	promoter	chr2	156000000	156000000	promoter	7.7698	2.88383	Down
chr2	156000000	156000000	ctcf	chr2	156000000	156000000	ctcf	14.5684	2.88383	Down
chr2	157000000	157000000	ctcf	chr2	157000000	157000000	ctcf	10.6835	3.8451	Down
chr2	158000000	158000000	ctcf	chr2	158000000	158000000	ctcf	9.71226	3.8451	Down
chr2	159000000	159000000	ctcf	chr2	159000000	159000000	ctcf	15.5396	4.80638	Down
chr2	165000000	165000000	ctcf	chr2	165000000	165000000	ctcf	13.5972	5.76765	Down
chr2	165000000	165000000	ctcf	chr2	165000000	165000000	ctcf	8.74103	2.88383	Down
chr2	166000000	166000000	ctcf	chr2	166000000	166000000	ctcf	14.5684	6.72893	Down
chr2	166000000	166000000	ctcf	chr2	166000000	166000000	ctcf	7.7698	3.8451	Down
chr2	167000000	167000000	enhancer	chr2	167000000	167000000	ctcf	11.6547	4.80638	Down
chr2	173000000	173000000	ctcf	chr2	173000000	173000000	ctcf	7.7698	3.8451	Down
chr2	181000000	181000000	ctcf	chr2	181000000	181000000	ctcf	7.7698	2.88383	Down
chr2	181000000	181000000	ctcf	chr2	181000000	182000000	ctcf	7.7698	2.88383	Down
chr2	29720000	29730000	promoter	chr2	29850000	29860000	ctcf	9.69785	4.81351	Down
chr2	29960000	29970000	ctcf	chr2	30090000	30100000	ctcf	9.69785	4.81351	Down
chr2	30800000	30810000	promoter	chr2	30930000	30940000	ctcf	9.69785	4.81351	Down
chr2	30820000	30830000	ctcf	chr2	30950000	30960000	ctcf	10.6676	4.81351	Down
chr2	32450000	32460000	ctcf	chr2	32580000	32590000	ctcf	8.72807	2.88811	Down
chr2	32640000	32650000	promoter	chr2	32770000	32780000	ctcf	8.72807	3.85081	Down
chr2	37810000	37820000	ctcf	chr2	37940000	37950000	ctcf	10.6676	3.85081	Down
chr2	38870000	38880000	enhancer	chr2	39000000	39010000	ctcf	10.6676	2.88811	Down
chr2	75830000	75840000	promoter	chr2	75960000	75970000	ctcf	11.6374	5.77622	Down
chr2	84750000	84760000	ctcf	chr2	84880000	84890000	ctcf	8.72807	0.962703	Down
chr2	93200000	93210000	ctcf	chr2	93330000	93340000	ctcf	9.69785	4.81351	Down
chr2	93650000	93660000	ctcf	chr2	93780000	93790000	ctcf	9.69785	3.85081	Down
chr2	93870000	93880000	ctcf	chr2	94000000	94010000	ctcf	8.72807	2.88811	Down
chr2	119000000	119000000	ctcf	chr2	119000000	119000000	ctcf	10.6676	2.88811	Down
chr2	130000000	130000000	ctcf	chr2	131000000	131000000	ctcf	8.72807	1.92541	Down
chr2	153000000	153000000	promoter	chr2	153000000	153000000	ctcf	11.6374	5.77622	Down
chr2	156000000	156000000	ctcf	chr2	156000000	156000000	ctcf	12.6072	4.81351	Down
chr2	157000000	157000000	ctcf	chr2	157000000	157000000	promoter	9.69785	4.81351	Down
chr2	157000000	157000000	ctcf	chr2	157000000	157000000	ctcf	9.69785	4.81351	Down
chr2	163000000	163000000	ctcf	chr2	163000000	163000000	promoter	9.69785	3.85081	Down
chr2	168000000	168000000	ctcf	chr2	168000000	168000000	promoter	9.69785	4.81351	Down
chr2	170000000	170000000	ctcf	chr2	170000000	170000000	enhancer	8.72807	3.85081	Down
chr2	170000000	170000000	ctcf	chr2	170000000	170000000	ctcf	8.72807	2.88811	Down
chr2	178000000	178000000	ctcf	chr2	178000000	178000000	ctcf	8.72807	2.88811	Down
chr2	180000000	180000000	ctcf	chr2	180000000	180000000	ctcf	8.72807	2.88811	Down
chr2	182000000	182000000	ctcf	chr2	182000000	182000000	promoter	11.6374	1.92541	Down
chr2	27070000	27080000	ctcf	chr2	27210000	27220000	ctcf	10.6527	4.82026	Down
chr2	31760000	31770000	promoter	chr2	31900000	31910000	ctcf	8.71585	1.92811	Down
chr2	32700000	32710000	ctcf	chr2	32840000	32850000	ctcf	8.71585	3.85621	Down
chr2	32770000	32780000	ctcf	chr2	32910000	32920000	ctcf	10.6527	3.85621	Down
chr2	84670000	84680000	ctcf	chr2	84810000	84820000	ctcf	8.71585	3.85621	Down
chr2	84720000	84730000	promoter	chr2	84860000	84870000	ctcf	8.71585	1.92811	Down
chr2	91110000	91120000	ctcf	chr2	91250000	91260000	promoter	12.5896	5.78432	Down
chr2	93060000	93070000	ctcf	chr2	93200000	93210000	ctcf	8.71585	1.92811	Down
chr2	151000000	151000000	ctcf	chr2	151000000	151000000	ctcf	8.71585	1.92811	Down
chr2	156000000	156000000	ctcf	chr2	156000000	156000000	ctcf	9.68427	3.85621	Down
chr2	157000000	157000000	ctcf	chr2	157000000	157000000	promoter	9.68427	2.89216	Down
chr2	165000000	165000000	ctcf	chr2	165000000	165000000	ctcf	8.71585	2.89216	Down
chr2	168000000	168000000	ctcf	chr2	168000000	168000000	promoter	8.71585	1.92811	Down
chr2	168000000	168000000	ctcf	chr2	168000000	168000000	ctcf	9.68427	4.82026	Down
chr2	170000000	170000000	ctcf	chr2	170000000	170000000	ctcf	10.6527	4.82026	Down
chr2	174000000	174000000	ctcf	chr2	174000000	174000000	promoter	9.68427	3.85621	Down
chr2	178000000	178000000	ctcf	chr2	178000000	178000000	ctcf	8.71585	2.89216	Down
chr2	181000000	181000000	ctcf	chr2	181000000	181000000	ctcf	8.71585	0.964053	Down
chr2	25980000	25990000	promoter	chr2	26130000	26140000	ctcf	8.70666	3.86028	Down
chr2	30440000	30450000	ctcf	chr2	30590000	30600000	promoter	10.6415	3.86028	Down
chr2	32530000	32540000	ctcf	chr2	32680000	32690000	ctcf	8.70666	3.86028	Down
chr2	32570000	32580000	ctcf	chr2	32720000	32730000	promoter	10.6415	2.89521	Down
chr2	69640000	69650000	promoter	chr2	69790000	69800000	ctcf	8.70666	2.89521	Down
chr2	71390000	71400000	ctcf	chr2	71540000	71550000	ctcf	9.67407	4.82535	Down
chr2	84670000	84680000	ctcf	chr2	84820000	84830000	ctcf	9.67407	4.82535	Down
chr2	91770000	91780000	ctcf	chr2	91920000	91930000	ctcf	8.70666	3.86028	Down
chr2	117000000	117000000	ctcf	chr2	117000000	117000000	ctcf	11.6089	3.86028	Down
chr2	161000000	161000000	promoter	chr2	161000000	161000000	ctcf	15.4785	6.75549	Down
chr2	167000000	167000000	ctcf	chr2	167000000	167000000	ctcf	11.6089	4.82535	Down
chr2	167000000	167000000	ctcf	chr2	167000000	168000000	ctcf	8.70666	3.86028	Down
chr2	27070000	27080000	ctcf	chr2	27230000	27240000	ctcf	17.4265	6.75039	Down
chr2	28200000	28210000	ctcf	chr2	28360000	28370000	ctcf	8.71324	3.85737	Down
chr2	30970000	30980000	ctcf	chr2	31130000	31140000	ctcf	8.71324	1.92868	Down
chr2	32290000	32300000	ctcf	chr2	32450000	32460000	ctcf	10.6495	0.964342	Down
chr2	84880000	84890000	ctcf	chr2	85040000	85050000	promoter	14.5221	3.85737	Down
chr2	91300000	91310000	ctcf	chr2	91460000	91470000	ctcf	10.6495	4.82171	Down
chr2	93170000	93180000	enhancer	chr2	93330000	93340000	ctcf	8.71324	2.89303	Down
chr2	153000000	154000000	ctcf	chr2	154000000	154000000	ctcf	10.6495	4.82171	Down
chr2	167000000	167000000	ctcf	chr2	167000000	167000000	ctcf	9.68137	3.85737	Down
chr2	180000000	180000000	ctcf	chr2	180000000	180000000	ctcf	11.6176	5.78605	Down
chr2	181000000	181000000	ctcf	chr2	181000000	181000000	promoter	8.71324	2.89303	Down
chr2	30100000	30110000	ctcf	chr2	30270000	30280000	ctcf	10.6576	4.81803	Down
chr2	91080000	91090000	ctcf	chr2	91250000	91260000	promoter	8.71989	1.92721	Down
chr2	129000000	129000000	ctcf	chr2	129000000	129000000	ctcf	9.68877	2.89082	Down
chr2	130000000	130000000	ctcf	chr2	130000000	130000000	ctcf	9.68877	2.89082	Down
chr2	153000000	153000000	ctcf	chr2	153000000	153000000	ctcf	11.6265	5.78163	Down
chr2	156000000	156000000	ctcf	chr2	157000000	157000000	ctcf	8.71989	2.89082	Down
chr2	167000000	167000000	ctcf	chr2	167000000	167000000	ctcf	11.6265	4.81803	Down
chr2	29880000	29890000	ctcf	chr2	30060000	30070000	promoter	9.69416	2.88921	Down
chr2	30530000	30540000	ctcf	chr2	30710000	30720000	promoter	9.69416	3.85228	Down
chr2	30590000	30600000	promoter	chr2	30770000	30780000	ctcf	8.72474	3.85228	Down
chr2	31950000	31960000	ctcf	chr2	32130000	32140000	ctcf	12.6024	4.81535	Down
chr2	32130000	32140000	ctcf	chr2	32310000	32320000	ctcf	8.72474	2.88921	Down
chr2	32390000	32400000	ctcf	chr2	32570000	32580000	ctcf	9.69416	2.88921	Down
chr2	32750000	32760000	ctcf	chr2	32930000	32940000	ctcf	8.72474	3.85228	Down
chr2	32770000	32780000	ctcf	chr2	32950000	32960000	ctcf	8.72474	1.92614	Down
chr2	75780000	75790000	ctcf	chr2	75960000	75970000	ctcf	9.69416	4.81535	Down
chr2	157000000	157000000	ctcf	chr2	157000000	157000000	promoter	9.69416	3.85228	Down
chr2	157000000	157000000	ctcf	chr2	157000000	157000000	promoter	8.72474	0.96307	Down
chr2	161000000	161000000	ctcf	chr2	161000000	161000000	ctcf	8.72474	1.92614	Down
chr2	167000000	167000000	ctcf	chr2	168000000	168000000	ctcf	9.69416	4.81535	Down
chr2	27550000	27560000	ctcf	chr2	27740000	27750000	ctcf	15.5175	7.70116	Down
chr2	30950000	30960000	ctcf	chr2	31140000	31150000	ctcf	8.7286	1.92529	Down
chr2	32230000	32240000	ctcf	chr2	32420000	32430000	promoter	9.69844	4.81322	Down
chr2	84670000	84680000	ctcf	chr2	84860000	84870000	ctcf	10.6683	4.81322	Down
chr2	84850000	84860000	ctcf	chr2	85040000	85050000	promoter	8.7286	2.88793	Down
chr2	91060000	91070000	ctcf	chr2	91250000	91260000	promoter	10.6683	0.962645	Down
chr2	91080000	91090000	ctcf	chr2	91270000	91280000	ctcf	10.6683	4.81322	Down
chr2	91260000	91270000	promoter	chr2	91450000	91460000	ctcf	10.6683	3.85058	Down
chr2	92180000	92190000	ctcf	chr2	92370000	92380000	promoter	9.69844	3.85058	Down
chr2	93210000	93220000	ctcf	chr2	93400000	93410000	ctcf	9.69844	3.85058	Down
chr2	153000000	153000000	ctcf	chr2	153000000	153000000	promoter	8.7286	0.962645	Down
chr2	153000000	153000000	ctcf	chr2	154000000	154000000	ctcf	8.7286	0.962645	Down
chr2	180000000	180000000	promoter	chr2	180000000	180000000	promoter	11.6381	0.962645	Down
chr2	91080000	91090000	ctcf	chr2	91280000	91290000	ctcf	11.6442	4.81069	Down
chr2	91250000	91260000	promoter	chr2	91450000	91460000	ctcf	8.73319	3.84856	Down
chr2	93210000	93220000	ctcf	chr2	93410000	93420000	ctcf	22.3181	9.62139	Down
chr2	116000000	116000000	enhancer	chr2	116000000	116000000	ctcf	8.73319	3.84856	Down
chr2	155000000	155000000	promoter	chr2	155000000	155000000	ctcf	11.6442	4.81069	Down
chr2	174000000	174000000	promoter	chr2	175000000	175000000	ctcf	8.73319	3.84856	Down
chr2	181000000	182000000	ctcf	chr2	182000000	182000000	promoter	13.585	6.73497	Down
chr2	6190000	6200000	ctcf	chr2	6400000	6410000	ctcf	11.6475	3.84748	Down
chr2	28690000	28700000	promoter	chr2	28900000	28910000	ctcf	8.73562	0.961871	Down
chr2	30470000	30480000	ctcf	chr2	30680000	30690000	ctcf	13.5887	5.77123	Down
chr2	32390000	32400000	ctcf	chr2	32600000	32610000	ctcf	12.6181	2.88561	Down
chr2	32750000	32760000	ctcf	chr2	32960000	32970000	ctcf	8.73562	3.84748	Down
chr2	91270000	91280000	ctcf	chr2	91480000	91490000	ctcf	12.6181	2.88561	Down
chr2	153000000	153000000	ctcf	chr2	153000000	153000000	ctcf	7.76499	3.84748	Down
chr2	153000000	153000000	ctcf	chr2	154000000	154000000	promoter	7.76499	3.84748	Down
chr2	157000000	157000000	ctcf	chr2	157000000	157000000	ctcf	8.73562	3.84748	Down
chr2	165000000	165000000	ctcf	chr2	165000000	165000000	promoter	9.70624	2.88561	Down
chr2	167000000	167000000	ctcf	chr2	167000000	167000000	ctcf	10.6769	3.84748	Down
chr2	168000000	168000000	ctcf	chr2	168000000	168000000	ctcf	7.76499	3.84748	Down
chr2	174000000	174000000	promoter	chr2	175000000	175000000	ctcf	8.73562	2.88561	Down
chr2	180000000	180000000	ctcf	chr2	180000000	180000000	ctcf	8.73562	3.84748	Down
chr2	27550000	27560000	ctcf	chr2	27770000	27780000	ctcf	11.6463	3.84788	Down
chr2	32400000	32410000	ctcf	chr2	32620000	32630000	promoter	8.73473	3.84788	Down
chr2	116000000	116000000	ctcf	chr2	116000000	116000000	ctcf	12.6168	5.77182	Down
chr2	170000000	170000000	promoter	chr2	170000000	170000000	ctcf	11.6463	4.80985	Down
chr2	173000000	173000000	ctcf	chr2	173000000	173000000	ctcf	12.6168	4.80985	Down
chr2	174000000	174000000	ctcf	chr2	174000000	174000000	ctcf	9.70525	4.80985	Down
chr2	181000000	181000000	ctcf	chr2	182000000	182000000	ctcf	8.73473	1.92394	Down
chr2	11320000	11330000	ctcf	chr2	11550000	11560000	ctcf	9.70147	2.88703	Down
chr2	33500000	33510000	ctcf	chr2	33730000	33740000	ctcf	8.73132	0.962344	Down
chr2	173000000	173000000	ctcf	chr2	173000000	173000000	ctcf	9.70147	3.84938	Down
chr2	17850000	17860000	enhancer	chr2	18090000	18100000	ctcf	8.72625	0.962904	Down
chr2	20960000	20970000	promoter	chr2	21200000	21210000	promoter	9.69583	4.81452	Down
chr2	32690000	32700000	ctcf	chr2	32930000	32940000	ctcf	8.72625	3.85161	Down
chr2	32720000	32730000	promoter	chr2	32960000	32970000	ctcf	8.72625	3.85161	Down
chr2	34400000	34410000	promoter	chr2	34640000	34650000	ctcf	9.69583	2.88871	Down
chr2	71590000	71600000	ctcf	chr2	71830000	71840000	ctcf	8.72625	3.85161	Down
chr2	121000000	121000000	ctcf	chr2	121000000	121000000	promoter	10.6654	1.92581	Down
chr2	153000000	153000000	promoter	chr2	154000000	154000000	ctcf	9.69583	1.92581	Down
chr2	163000000	163000000	ctcf	chr2	163000000	163000000	ctcf	8.72625	3.85161	Down
chr2	32620000	32630000	promoter	chr2	32870000	32880000	promoter	11.625	3.85494	Down
chr2	93210000	93220000	ctcf	chr2	93460000	93470000	ctcf	10.6562	2.89121	Down
chr2	26310000	26320000	ctcf	chr2	26570000	26580000	ctcf	13.554	4.82168	Down
chr2	32580000	32590000	ctcf	chr2	32840000	32850000	ctcf	8.71328	2.89301	Down
chr2	29770000	29780000	ctcf	chr2	30040000	30050000	ctcf	8.70787	2.89481	Down
chr2	13290000	13300000	ctcf	chr2	13570000	13580000	ctcf	8.70397	2.8961	Down
chr2	93180000	93190000	ctcf	chr2	93460000	93470000	ctcf	11.6053	5.79221	Down
chr2	93190000	93200000	ctcf	chr2	93470000	93480000	ctcf	8.70397	0.965368	Down
chr2	168000000	168000000	promoter	chr2	168000000	168000000	promoter	9.67108	2.8961	Down
chr2	180000000	180000000	ctcf	chr2	181000000	181000000	ctcf	9.67108	4.82684	Down
chr2	181000000	181000000	promoter	chr2	182000000	182000000	ctcf	8.70397	3.86147	Down
chr2	26020000	26030000	ctcf	chr2	26310000	26320000	ctcf	12.5727	5.79206	Down
chr2	70270000	70280000	ctcf	chr2	70560000	70570000	ctcf	12.5727	1.93069	Down
chr2	30450000	30460000	ctcf	chr2	30750000	30760000	ctcf	12.5752	3.86063	Down
chr2	29250000	29260000	ctcf	chr2	29560000	29570000	ctcf	9.67354	4.82561	Down
chr2	32080000	32090000	ctcf	chr2	32390000	32400000	ctcf	8.70619	2.89537	Down
chr2	70250000	70260000	ctcf	chr2	70560000	70570000	ctcf	10.6409	0.965122	Down
chr2	26590000	26600000	ctcf	chr2	26910000	26920000	ctcf	8.70669	3.86027	Down
chr2	152000000	152000000	ctcf	chr2	152000000	152000000	promoter	8.70669	3.86027	Down
chr2	70690000	70700000	promoter	chr2	71020000	71030000	ctcf	10.6428	1.9299	Down
chr2	167000000	167000000	ctcf	chr2	167000000	167000000	ctcf	9.67791	1.92937	Down
chr2	174000000	174000000	ctcf	chr2	175000000	175000000	ctcf	11.6145	1.92921	Down
chr2	180000000	180000000	ctcf	chr2	181000000	181000000	ctcf	9.67872	1.92921	Down
chr2	32230000	32240000	ctcf	chr2	32600000	32610000	ctcf	9.67904	1.92915	Down
chr2	49350000	49360000	ctcf	chr2	49730000	49740000	ctcf	8.7112	2.8937	Down
chr2	152000000	152000000	ctcf	chr2	152000000	152000000	promoter	8.71165	2.89355	Down
chr2	26500000	26510000	promoter	chr2	26910000	26920000	ctcf	13.5496	2.89394	Down
chr2	146000000	146000000	ctcf	chr2	147000000	147000000	ctcf	8.66742	1.93888	Down
chr2	71540000	71550000	ctcf	chr2	73270000	73280000	ctcf	9.655	1.93395	Down
chr3	30990000	31000000	promoter	chr3	31090000	31100000	ctcf	9.63081	3.87762	Down
chr3	57470000	57480000	ctcf	chr3	57570000	57580000	ctcf	12.52	3.87762	Down
chr3	68610000	68620000	ctcf	chr3	68710000	68720000	ctcf	9.63081	2.90822	Down
chr3	87880000	87890000	ctcf	chr3	87980000	87990000	ctcf	26.9663	5.81643	Down
chr3	88420000	88430000	promoter	chr3	88520000	88530000	ctcf	10.5939	4.84703	Down
chr3	89240000	89250000	ctcf	chr3	89340000	89350000	ctcf	13.4831	5.81643	Down
chr3	89320000	89330000	promoter	chr3	89420000	89430000	promoter	19.2616	8.72465	Down
chr3	95220000	95230000	ctcf	chr3	95320000	95330000	ctcf	12.52	4.84703	Down
chr3	95860000	95870000	ctcf	chr3	95960000	95970000	ctcf	9.63081	2.90822	Down
chr3	95950000	95960000	ctcf	chr3	96050000	96060000	ctcf	16.3724	3.87762	Down
chr3	127000000	127000000	ctcf	chr3	128000000	128000000	ctcf	11.557	2.90822	Down
chr3	88480000	88490000	ctcf	chr3	88590000	88600000	ctcf	10.5731	4.85655	Down
chr3	89200000	89210000	promoter	chr3	89310000	89320000	ctcf	8.65072	3.88524	Down
chr3	89240000	89250000	ctcf	chr3	89350000	89360000	ctcf	11.5343	2.91393	Down
chr3	95320000	95330000	ctcf	chr3	95430000	95440000	ctcf	9.61191	1.94262	Down
chr3	95980000	95990000	ctcf	chr3	96090000	96100000	ctcf	11.5343	3.88524	Down
chr3	96550000	96560000	ctcf	chr3	96660000	96670000	ctcf	12.4955	1.94262	Down
chr3	96580000	96590000	ctcf	chr3	96690000	96700000	ctcf	8.65072	2.91393	Down
chr3	97650000	97660000	ctcf	chr3	97760000	97770000	ctcf	10.5731	0.971311	Down
chr3	108000000	108000000	ctcf	chr3	108000000	108000000	enhancer	8.65072	1.94262	Down
chr3	51530000	51540000	ctcf	chr3	51650000	51660000	ctcf	14.396	3.89114	Down
chr3	87810000	87820000	ctcf	chr3	87930000	87940000	ctcf	8.63762	3.89114	Down
chr3	88480000	88490000	ctcf	chr3	88600000	88610000	ctcf	9.59735	3.89114	Down
chr3	89080000	89090000	ctcf	chr3	89200000	89210000	promoter	13.4363	5.83671	Down
chr3	89140000	89150000	ctcf	chr3	89260000	89270000	ctcf	8.63762	3.89114	Down
chr3	89200000	89210000	promoter	chr3	89320000	89330000	promoter	8.63762	2.91835	Down
chr3	90490000	90500000	ctcf	chr3	90610000	90620000	ctcf	10.5571	3.89114	Down
chr3	95580000	95590000	promoter	chr3	95700000	95710000	ctcf	9.59735	2.91835	Down
chr3	96070000	96080000	ctcf	chr3	96190000	96200000	ctcf	11.5168	3.89114	Down
chr3	96090000	96100000	ctcf	chr3	96210000	96220000	ctcf	10.5571	4.86392	Down
chr3	88380000	88390000	ctcf	chr3	88510000	88520000	ctcf	9.59211	3.89326	Down
chr3	88410000	88420000	promoter	chr3	88540000	88550000	ctcf	12.4697	4.86658	Down
chr3	88490000	88500000	promoter	chr3	88620000	88630000	promoter	12.4697	3.89326	Down
chr3	89080000	89090000	ctcf	chr3	89210000	89220000	ctcf	11.5105	4.86658	Down
chr3	89260000	89270000	ctcf	chr3	89390000	89400000	ctcf	11.5105	2.91995	Down
chr3	89780000	89790000	ctcf	chr3	89910000	89920000	ctcf	8.6329	3.89326	Down
chr3	96270000	96280000	ctcf	chr3	96400000	96410000	ctcf	10.5513	4.86658	Down
chr3	108000000	108000000	ctcf	chr3	108000000	108000000	promoter	10.5513	2.91995	Down
chr3	65520000	65530000	ctcf	chr3	65660000	65670000	ctcf	8.63134	3.89397	Down
chr3	89210000	89220000	ctcf	chr3	89350000	89360000	ctcf	8.63134	0.973492	Down
chr3	87980000	87990000	ctcf	chr3	88130000	88140000	ctcf	21.09	9.73901	Down
chr3	88140000	88150000	ctcf	chr3	88290000	88300000	ctcf	11.5036	4.8695	Down
chr3	89330000	89340000	ctcf	chr3	89480000	89490000	ctcf	8.62771	1.9478	Down
chr3	89620000	89630000	ctcf	chr3	89770000	89780000	ctcf	11.5036	3.8956	Down
chr3	108000000	108000000	ctcf	chr3	108000000	108000000	promoter	10.545	4.8695	Down
chr3	21930000	21940000	enhancer	chr3	22090000	22100000	ctcf	8.6235	3.89751	Down
chr3	87970000	87980000	ctcf	chr3	88130000	88140000	ctcf	9.58166	2.92313	Down
chr3	87980000	87990000	ctcf	chr3	88140000	88150000	ctcf	22.996	8.76939	Down
chr3	88380000	88390000	ctcf	chr3	88540000	88550000	ctcf	8.6235	2.92313	Down
chr3	95890000	95900000	promoter	chr3	96050000	96060000	ctcf	10.5398	2.92313	Down
chr3	105000000	105000000	ctcf	chr3	105000000	105000000	ctcf	14.3725	5.84626	Down
chr3	51190000	51200000	ctcf	chr3	51360000	51370000	ctcf	8.62237	3.89802	Down
chr3	89140000	89150000	ctcf	chr3	89310000	89320000	ctcf	9.58042	2.92351	Down
chr3	89450000	89460000	ctcf	chr3	89620000	89630000	ctcf	8.62237	3.89802	Down
chr3	88150000	88160000	ctcf	chr3	88330000	88340000	ctcf	8.62247	1.94898	Down
chr3	88330000	88340000	ctcf	chr3	88510000	88520000	ctcf	9.58053	3.89797	Down
chr3	87950000	87960000	ctcf	chr3	88140000	88150000	ctcf	12.4539	4.87278	Down
chr3	89090000	89100000	ctcf	chr3	89280000	89290000	ctcf	10.5379	4.87278	Down
chr3	103000000	103000000	ctcf	chr3	103000000	103000000	ctcf	8.62192	2.92367	Down
chr3	108000000	108000000	ctcf	chr3	108000000	108000000	ctcf	8.62192	1.94911	Down
chr3	95020000	95030000	ctcf	chr3	95220000	95230000	ctcf	9.57921	2.92388	Down
chr3	95620000	95630000	promoter	chr3	95820000	95830000	ctcf	10.5371	2.92388	Down
chr3	89090000	89100000	ctcf	chr3	89300000	89310000	ctcf	8.62204	0.974541	Down
chr3	89510000	89520000	ctcf	chr3	89720000	89730000	ctcf	10.5381	1.94908	Down
chr3	95650000	95660000	ctcf	chr3	95860000	95870000	ctcf	9.58005	3.89817	Down
chr3	89500000	89510000	ctcf	chr3	89720000	89730000	ctcf	8.62357	3.89747	Down
chr3	108000000	108000000	ctcf	chr3	108000000	108000000	ctcf	8.62357	1.94874	Down
chr3	87750000	87760000	ctcf	chr3	87980000	87990000	ctcf	15.3338	6.81923	Down
chr3	87910000	87920000	ctcf	chr3	88140000	88150000	ctcf	15.3338	2.92252	Down
chr3	87980000	87990000	ctcf	chr3	88210000	88220000	ctcf	8.62528	3.8967	Down
chr3	121000000	121000000	ctcf	chr3	122000000	122000000	ctcf	10.542	1.94835	Down
chr3	87950000	87960000	ctcf	chr3	88190000	88200000	ctcf	9.58509	2.92209	Down
chr3	122000000	122000000	ctcf	chr3	122000000	122000000	ctcf	9.58509	1.94806	Down
chr3	152000000	152000000	ctcf	chr3	153000000	153000000	ctcf	9.58509	3.89611	Down
chr3	146000000	146000000	ctcf	chr3	146000000	146000000	ctcf	8.62786	1.94777	Down
chr3	8660000	8670000	ctcf	chr3	8920000	8930000	ctcf	8.62979	2.921	Down
chr3	87980000	87990000	ctcf	chr3	88240000	88250000	ctcf	18.2185	7.78933	Down
chr3	19620000	19630000	ctcf	chr3	19890000	19900000	ctcf	13.4278	5.84038	Down
chr3	105000000	105000000	ctcf	chr3	105000000	105000000	ctcf	8.63485	1.94619	Down
chr3	102000000	102000000	ctcf	chr3	102000000	102000000	ctcf	8.63761	1.94557	Down
chr3	87930000	87940000	ctcf	chr3	88240000	88250000	ctcf	8.64261	3.88889	Down
chr3	129000000	129000000	promoter	chr3	130000000	130000000	promoter	9.60505	3.88802	Down
[truncated: 20,222 more rows]
